# Supplementary material for: Transcriptomic profiling of tall fescue in response to heat stress and improved thermotolerance by melatonin and 24-epibrassinolide
Source: BMC Genomics. 2018 Mar 27;19:224. doi: 10.1186/s12864-018-4588-y (PMC5870388; doi:10.1186/s12864-018-4588-y)
Supplement: Supplementary file 1 — Table S1. List of primers used for real-time PCR. (XLSX 11 kb) [file 12864_2018_4588_MOESM1_ESM.xlsx]

## Sheet: Primer
		Supplementary Table 1-List of primers used for realtime PCR
	Unigene used for qPCR
		Unigene ID	Gene annotation	Forward (5`)	Reverse ( 3` )
	1	c152923_g1	ATHSP22.0 | HSP20-like chaperones protein	TGTCGACGCGATACTTCATG	CATCTCCTGCAGCGGTG
	2	c138310_g1	AWPM-19-like family protein	TGGAACCTGAACCACTTCATC	GAAGACGAGGAAGTAGAAGGTG
	3	c142517_g1	Chaperone DnaJ-domain superfamily protein	CAGATACACGAGGCGTACAAG	CTGAAGGAAATCGTGGAAACC
	4	c145343_g1	CRK8 | cysteine-rich RLK (RECEPTOR-like protein kinase) 8	GCACATTGACCTCCGTTTTC	CATCTCCTGGAACTTGACTCG
	5	c134256_g1	CYTC-2 | cytochrome c-2	TGAATGGTCTGTTTGGGAGG	CAGGTAGTCATACAGCGTCTTC
	6	c149592_g1	F-box family protein	AGCATCAGGTTCCACATGG	CTGACTGGCTTGGACACTAG
	7	c144626_g1	FTSH6 | FTSH protease 6	AAACAAGAGGCTGGATACCG	CCTTAACGGAGATGCGGTC
	8	c145230_g1	GA2OX8 | gibberellin 2-oxidase 8	CCTACTTCCTCTGCCCCTC	GATTTTCTTGCCGGTTCTCTTG
	9	c151159_g1	HSFA3 | heat shock transcription factor A3	AGGTCCAAGGGAAAGAATGTG	CAAGTTTGCTCACCATCTGC
	10	c152640_g1	HSFA6B | heat shock transcription factor A6B	CCTATGGGTTCAGGAAGGTTG	TGGTTCTGTTGCTGGGTG
	11	c135926_g1	HSFB2B	CGACCTACTCCCGAAGTACT	TCCTGAATCCGTATGTGTTGAG
	12	c148595_g1	HSP17.6II | 17.6 kDa class II heat shock protein	ACCGAAGCAAATACCCAGATC	CACCCTGCCCTCCATTC
	13	c129854_g1	HSP18.2 | heat shock protein 18.2	TCTCTTGATCTCTGGGACCC	TCTCCTTCCAGTCGATCCG
	14	c138951_g1	HSP23.6 | heat shock protein 23.6	AGGGCTTTATTCCATCGTGTG	AGGGCTTTATTCCATCGTGTG
	15	c135638_g3	ORFB, ATP8 | Plant mitochondrial ATPase	ACTACGGAACCAACTGCTTTC	ATTGGGATACTTCGGATAAACTAGAG
	16	c142898_g1	splicing factor Prp18 family protein	GATCCTCTCTTCAAGCTCTGC	TTGATGTAGTTGTCCGTCGC
	17	c38780_g1	FaCML38	TGGCGTTCATGCGGTAC	CCACAGGTTCAGGCTCTG
	18	c150294_g3	FaCYP710A	GCGACCACAACCTCATCTAC	TGAAGTTTGGCGCGATCC
	19	c139552_g1	HSFB2A	TTCCGAACCAGCACACG	GCGAAGATGTTGTTGCAGAG
	20	c150305_g1	FaNAC	GAAGGGATCACTCAGGCTG	CTCCATTTTCAGGTCCGTTTG
	21	Gen Bank Accession (GT051159)	Alpha Tubulin)	ATGCTTTCGTCTTATGCCC	CTCTTGGTTTTGATGGTTGC
