# Supplementary material for: Transcriptomic profiling of tall fescue in response to heat stress and improved thermotolerance by melatonin and 24-epibrassinolide
Source: BMC Genomics. 2018 Mar 27;19:224. doi: 10.1186/s12864-018-4588-y (PMC5870388; doi:10.1186/s12864-018-4588-y)
Supplement: Supplementary file 4 — Table S2. Summary of transcriptome samples. (XLSX 8 kb) [file 12864_2018_4588_MOESM4_ESM.xlsx]

## Sheet: Sheet1
Supplementary Table 2: Summary of transcriptome samples.
Sample	Raw Reads	Clean Reads	Clean Bases	Error(%)	Q20(%)	Q30(%)	GC Content(%)
Control rep 1	19751876	19219400	2.4G	0.01	98.29	95.8	57.48
Control rep 2	24179120	23481472	2.94G	0.01	98.38	95.99	57.62
Heat-2h rep 1	25499012	24559860	3.07G	0.01	98.49	96.24	55.64
Heat-2h rep 2	21612012	20807330	2.6G	0.01	98.4	96.05	56.7
Heat-12h rep 1	20710604	19713358	2.46G	0.01	98.5	96.33	58.89
Heat-12h rep 2	22509348	21553166	2.69G	0.01	98.41	96.16	58.68
Total	134261972	129334586	16.16G
