# Supplementary material for: Transcriptomic profiling of tall fescue in response to heat stress and improved thermotolerance by melatonin and 24-epibrassinolide
Source: BMC Genomics. 2018 Mar 27;19:224. doi: 10.1186/s12864-018-4588-y (PMC5870388; doi:10.1186/s12864-018-4588-y)
Supplement: Supplementary file 5 — Table S3. List of gene changed by heat stress in tall fescue. (XLSX 1578 kb) [file 12864_2018_4588_MOESM5_ESM.xlsx]

## Sheet: Sheet1
Supplementary Table 3-List of gene changed by heat stress in tall fescue
gene_id	log2FoldChange(Heat-2h vs. control-2h)	pval	log2FoldChange(Heat-12h vs. control-12h)	pval	Rice-eval	Rice-id	Rice-desc	At-eval	At-id	At-desc
c148551_g2	-2.0851	1.6466e-08	-1.7568	9.496e-09	3.04131e-115	LOC_Os05g36260.1	protein|soluble inorganic pyrophosphatase, putative, expressed	1.02855e-108	AT1G01050.1	| Symbols: AtPPa1, PPa1 | pyrophosphorylase 1 | chr1:31382-32670 REVERSE LENGTH=212
c155757_g1	-0.60828	0.14547	-2.3753	7.3263e-07	7.08679e-07	LOC_Os01g06320.1	protein|MYB family transcription factor, putative, expressed	0.00112506	AT1G01060.4	| Symbols: LHY, LHY1 | Homeodomain-like superfamily protein | chr1:33992-37061 REVERSE LENGTH=644
c134315_g1	-1.9137	0.00029116	-1.9416	0.00016779	7.34701e-76	LOC_Os03g14170.1	protein|3-ketoacyl-CoA synthase, putative, expressed	4.26749e-60	AT1G01120.1	| Symbols: KCS1 | 3-ketoacyl-CoA synthase 1 | chr1:57392-58978 REVERSE LENGTH=528
c152052_g1	-0.50808	0.031463	-1.5725	1.4186e-07	0	LOC_Os03g03510.1	protein|CAMK_KIN1/SNF1/Nim1_like.15 - CAMK includes calcium/calmodulin depedent protein kinases, expressed	0	AT1G01140.1	| Symbols: CIPK9, SnRK3.12, PKS6 | CBL-interacting protein kinase 9 | chr1:64398-67512 REVERSE LENGTH=447
c150822_g1	-1.7123	2.1607e-11	-2.6082	3.1923e-54	3.42229e-170	LOC_Os09g34320.1	protein|expressed protein	1.46541e-85	AT1G01180.1	| Symbols: | S-adenosyl-L-methionine-dependent methyltransferases superfamily protein | chr1:75633-76556 FORWARD LENGTH=307
c156618_g1	-0.64277	0.029748	-1.3356	8.866e-08	0	LOC_Os03g02410.1	protein|GHMP kinases ATP-binding protein, putative, expressed	0	AT1G01220.1	| Symbols: FKGP, AtFKGP | L-fucokinase/GDP-L-fucose pyrophosphorylase | chr1:91750-95552 FORWARD LENGTH=1055
c149615_g1	1.6537	2.3591e-07	2.2814	7.4141e-25	6.53667e-154	LOC_Os09g35810.1	protein|NC domain-containing protein, putative, expressed	1.16808e-105	AT1G01225.1	| Symbols: | NC domain-containing protein-related | chr1:96064-97242 FORWARD LENGTH=260
c150231_g1	0.45247	0.13699	1.0015	2.2316e-06	7.02562e-87	LOC_Os04g47970.1	protein|ORM1, putative, expressed	1.06425e-81	AT1G01230.1	| Symbols: | ORMDL family protein | chr1:97620-99046 FORWARD LENGTH=157
c130142_g2	-2.0418	0.00016648	-3.3861	4.4375e-08	7.90952e-40	LOC_Os02g48900.2	protein|aspartic proteinase nepenthesin-1 precursor, putative, expressed	2.76734e-18	AT1G01300.1	| Symbols: | Eukaryotic aspartyl protease family protein | chr1:117065-118522 FORWARD LENGTH=485
c156692_g1	-1.2422	5.1742e-08	-2.2163	3.2192e-88	0	LOC_Os07g23990.1	protein|tetratricopeptide repeat domain containing protein, putative, expressed	0	AT1G01320.2	| Symbols: | Tetratricopeptide repeat (TPR)-like superfamily protein | chr1:121582-130099 REVERSE LENGTH=1787
c130804_g1	0.85176	0.13546	2.5037	9.9346e-11	7.4688e-41	LOC_Os02g19804.1	protein|Zinc finger C-x8-C-x5-C-x3-H type domain containing protein, expressed	3.29253e-16	AT1G01350.1	| Symbols: | Zinc finger (CCCH-type/C3HC4-type RING finger) family protein | chr1:136732-137970 FORWARD LENGTH=343
c144358_g1	0.73001	0.091426	1.7408	1.1134e-07	6.80475e-103	LOC_Os02g19804.1	protein|Zinc finger C-x8-C-x5-C-x3-H type domain containing protein, expressed	1.05329e-100	AT1G01350.1	| Symbols: | Zinc finger (CCCH-type/C3HC4-type RING finger) family protein | chr1:136732-137970 FORWARD LENGTH=343
c132629_g2	3.6703	0.043161	3.4796	0.087504	1.03118e-139	LOC_Os05g12450.1	protein|hydroquinone glucosyltransferase, putative, expressed	7.64188e-59	AT1G01390.1	| Symbols: | UDP-Glycosyltransferase superfamily protein | chr1:148319-149761 REVERSE LENGTH=480
c134170_g2	1.4115	0.03904	1.0667	0.13441	2.09513e-86	LOC_Os01g12580.1	protein|late embryogenesis abundant protein, putative, expressed	1.26386e-57	AT1G01470.1	| Symbols: LEA14, LSR3 | Late embryogenesis abundant protein | chr1:172295-172826 REVERSE LENGTH=151
c123711_g1	-1.7645	0.16275	-4.187	0.02021	4.1187e-24	LOC_Os10g38870.1	protein|heavy metal-associated domain containing protein, expressed	8.67521e-13	AT1G01490.2	| Symbols: | Heavy metal transport/detoxification superfamily protein | chr1:180401-182066 REVERSE LENGTH=177
c137500_g1	2.4288	6.9201e-08	4.2936	8.7381e-53	6.2271e-12	LOC_Os03g03500.1	protein|heavy metal-associated domain containing protein, expressed	4.96269e-12	AT1G01490.2	| Symbols: | Heavy metal transport/detoxification superfamily protein | chr1:180401-182066 REVERSE LENGTH=177
c140174_g1	-1.1571	0.00027902	-2.505	5.654e-16	2.27419e-30	LOC_Os12g23280.4	protein|heavy metal-associated domain containing protein, expressed	3.51258e-19	AT1G01490.2	| Symbols: | Heavy metal transport/detoxification superfamily protein | chr1:180401-182066 REVERSE LENGTH=177
c145900_g1	2.1823	4.0096e-06	3.547	9.8919e-62	1.07319e-19	LOC_Os04g57200.1	protein|heavy metal transport/detoxification protein, putative, expressed	1.03884e-23	AT1G01490.2	| Symbols: | Heavy metal transport/detoxification superfamily protein | chr1:180401-182066 REVERSE LENGTH=177
c145794_g1	-0.92369	0.12136	-3.6599	4.2868e-05	6.5365e-175	LOC_Os03g03460.1	protein|erythronate-4-phosphate dehydrogenase, putative, expressed	4.42385e-84	AT1G01510.1	| Symbols: AN | NAD(P)-binding Rossmann-fold superfamily protein | chr1:187235-189836 FORWARD LENGTH=636
c147356_g1	-0.72006	0.008504	-3.7389	5.2395e-44	4.06228e-142	LOC_Os02g45670.1	protein|myb-like DNA-binding domain containing protein, expressed	8.88945e-80	AT1G01520.1	| Symbols: | Homeodomain-like superfamily protein | chr1:190596-192139 FORWARD LENGTH=287
c137560_g2	-4.1177	0.020857	-1.8301	0.20562	9.38168e-148	LOC_Os04g35080.1	protein|protein kinase domain containing protein, expressed	3.60339e-130	AT1G01540.1	| Symbols: | Protein kinase superfamily protein | chr1:195980-197973 FORWARD LENGTH=386
c137560_g3	-0.56382	0.50612	-3.3075	0.019283	1.26136e-74	LOC_Os04g35080.1	protein|protein kinase domain containing protein, expressed	7.20507e-39	AT1G01540.2	| Symbols: | Protein kinase superfamily protein | chr1:195980-198383 FORWARD LENGTH=472
c143452_g1	-2.6848	0.012882	-0.44012	0.61223	3.47722e-87	LOC_Os11g09180.2	protein|expressed protein	3.63144e-07	AT1G01550.2	| Symbols: BPS1 | Protein of unknown function (DUF793) | chr1:200526-201575 FORWARD LENGTH=349
c156121_g1	-1.2416	2.2994e-05	-0.77146	9.0272e-05	0	LOC_Os04g48930.4	protein|ferric-chelate reductase, putative, expressed	0	AT1G01580.1	| Symbols: FRO2, FRD1, ATFRO2 | ferric reduction oxidase 2 | chr1:209395-212810 FORWARD LENGTH=725
c139899_g2	-0.5717	0.12796	-1.5687	0.00011692	8.68196e-119	LOC_Os01g70210.1	protein|CRAL/TRIO domain containing protein, expressed	1.29474e-73	AT1G01630.1	| Symbols: | Sec14p-like phosphatidylinositol transfer family protein | chr1:229206-230675 FORWARD LENGTH=255
c143952_g1	-1.6744	2.1763e-06	-3.2299	5.8251e-20	2.42435e-112	LOC_Os03g63370.1	protein|CRAL/TRIO domain containing protein, expressed	1.58916e-83	AT1G01630.1	| Symbols: | Sec14p-like phosphatidylinositol transfer family protein | chr1:229206-230675 FORWARD LENGTH=255
c139899_g1	-1.325	0.0098988	-0.41875	0.30848	1.61875e-119	LOC_Os01g70210.1	protein|CRAL/TRIO domain containing protein, expressed	2.41611e-75	AT1G01630.1	| Symbols: | Sec14p-like phosphatidylinositol transfer family protein | chr1:229206-230675 FORWARD LENGTH=255
c149981_g3	-1.311	5.2797e-07	-0.66951	9.7497e-06	1.92038e-106	LOC_Os03g63370.1	protein|CRAL/TRIO domain containing protein, expressed	1.93527e-85	AT1G01630.1	| Symbols: | Sec14p-like phosphatidylinositol transfer family protein | chr1:229206-230675 FORWARD LENGTH=255
c153879_g3	1.4797	0.0013844	2.1661	1.166e-08	2.14691e-77	LOC_Os03g01590.2	protein|PAIR1, putative, expressed	4.91293e-17	AT1G01690.1	| Symbols: ATPRD3, PRD3 | putative recombination initiation defects 3 | chr1:249242-252221 FORWARD LENGTH=449
c126819_g2	0.033369	1	-3.1814	0.023281	2.1084e-05	LOC_Os04g47170.1	protein|ATROPGEF7/ROPGEF7, putative, expressed	0.367425	AT1G01700.1	| Symbols: ATROPGEF2, ROPGEF2 | RHO guanyl-nucleotide exchange factor 2 | chr1:259495-261474 REVERSE LENGTH=485
c150305_g1	0.93934	0.24324	1.1306	3.4348e-08	2.3674e-44	LOC_Os03g60080.1	protein|NAC domain-containing protein 67, putative, expressed	0.00947396	AT1G01720.1	| Symbols: ATAF1, ANAC002 | NAC (No Apical Meristem) domain transcriptional regulator superfamily protein | chr1:268471-269514 FORWARD LENGTH=289
c134817_g2	2.6249	0.043565	2.5711	0.058805	1.24537e-33	LOC_Os01g66120.3	protein|No apical meristem protein, putative, expressed	3.30665e-16	AT1G01720.1	| Symbols: ATAF1, ANAC002 | NAC (No Apical Meristem) domain transcriptional regulator superfamily protein | chr1:268471-269514 FORWARD LENGTH=289
c152939_g1	1.2327	2.0197e-05	0.11867	0.79599	2.08209e-151	LOC_Os01g66120.1	protein|No apical meristem protein, putative, expressed	1.08808e-107	AT1G01720.1	| Symbols: ATAF1, ANAC002 | NAC (No Apical Meristem) domain transcriptional regulator superfamily protein | chr1:268471-269514 FORWARD LENGTH=289
c147223_g1	2.1131	0.0335	0.73409	0.36672	1.41387e-23	LOC_Os04g47010.1	protein|expressed protein	0.0107188	AT1G01730.1	| Symbols: | unknown protein; FUNCTIONS IN: molecular_function unknown; INVOLVED IN: biological_process unknown; LOCATED IN: chloroplast; EXPRESSED IN: 23 plant structures; EXPRESSED DURING: 13 growth stages; Has 42 Blast hits to 42 proteins in 17 species: Archae - 0; Bacteria - 2; Metazoa - 5; Fungi - 1; Plants - 34; Viruses - 0; Other Eukaryotes - 0 (source: NCBI BLink). | chr1:271002-271872 FO…
c154911_g1	-0.34375	0.34357	-2.1555	3.5156e-09	0	LOC_Os07g27350.1	protein|atuA, putative, expressed	0	AT1G01770.1	| Symbols: | unknown protein; CONTAINS InterPro DOMAIN/s: Protein of unknown function DUF1446 (InterPro:IPR010839); Has 1597 Blast hits to 1509 proteins in 306 species: Archae - 4; Bacteria - 843; Metazoa - 22; Fungi - 131; Plants - 31; Viruses - 0; Other Eukaryotes - 566 (source: NCBI BLink). | chr1:278759-282490 FORWARD LENGTH=632
c156588_g1	-1.1633	1.8447e-06	-1.8544	2.4034e-34	0	LOC_Os04g58620.1	protein|potasium efflux antiporter protein, putative, expressed	0	AT1G01790.1	| Symbols: KEA1, ATKEA1 | K+ efflux antiporter 1 | chr1:284781-290869 FORWARD LENGTH=1193
c144147_g2	2.939	0.00034265	3.0351	0.00014177	2.69515e-27	LOC_Os04g44100.1	protein|expressed protein	0.00138357	AT1G01840.1	| Symbols: | unknown protein; Has 23 Blast hits to 23 proteins in 9 species: Archae - 0; Bacteria - 0; Metazoa - 0; Fungi - 0; Plants - 23; Viruses - 0; Other Eukaryotes - 0 (source: NCBI BLink). | chr1:303650-304108 FORWARD LENGTH=152
c118012_g1	-2.054	0.022773	-5.0492	0.00032461	1.2414e-26	LOC_Os06g39400.1	protein|retrotransposon protein, putative, unclassified, expressed	0.107037	AT1G01880.2	| Symbols: | 5'-3' exonuclease family protein | chr1:306558-308991 REVERSE LENGTH=598
c147355_g1	1.3987	1.4485e-05	0.7571	0.053669	0	LOC_Os09g34970.1	protein|arsenical pump-driving ATPase, putative, expressed	0	AT1G01910.4	| Symbols: | P-loop containing nucleoside triphosphate hydrolases superfamily protein | chr1:313595-315831 REVERSE LENGTH=353
c151050_g2	-0.13103	0.84585	-2.1125	0.0042752	2.12311e-06	LOC_Os10g35130.1	protein|expressed protein	3.06234e-06	AT1G01910.5	| Symbols: | P-loop containing nucleoside triphosphate hydrolases superfamily protein | chr1:313595-315644 REVERSE LENGTH=249
c154673_g1	-0.20574	0.54702	-1.4424	0.00053418	0	LOC_Os04g48520.1	protein|ZOS4-12 - C2H2 zinc finger protein, expressed	1.17822e-133	AT1G01930.1	| Symbols: | zinc finger protein-related | chr1:320041-322809 REVERSE LENGTH=580
c136973_g1	2.0722	2.5097e-08	3.3415	1.463e-42	1.89699e-97	LOC_Os06g04000.1	protein|peptidyl-prolyl cis-trans isomerase, putative, expressed	2.0039e-92	AT1G01940.1	| Symbols: | Cyclophilin-like peptidyl-prolyl cis-trans isomerase family protein | chr1:323082-324719 FORWARD LENGTH=160
c146355_g1	2.4601	0.0051632	1.6007	0.039479	9.32066e-10	LOC_Os10g11340.1	protein|nitroreductase family protein, putative, expressed	5.90657e-06	AT1G02020.1	| Symbols: | nitroreductase family protein | chr1:352842-354845 REVERSE LENGTH=642
c146355_g2	1.6394	0.0019732	2.4158	6.8443e-30	0	LOC_Os10g11340.1	protein|nitroreductase family protein, putative, expressed	0	AT1G02020.1	| Symbols: | nitroreductase family protein | chr1:352842-354845 REVERSE LENGTH=642
c137679_g3	-2.3941	0.025632	-4.3508	0.0048388	3.79107e-65	LOC_Os10g40780.3	protein|CCR4-Not complex component, Not1domain containing protein, expressed	1.19497e-30	AT1G02080.2	| Symbols: | transcription regulators | chr1:373694-386682 FORWARD LENGTH=2377
c144100_g1	-0.097291	0.86252	-2.2377	0.0048453	6.95214e-10	LOC_Os10g40780.3	protein|CCR4-Not complex component, Not1domain containing protein, expressed	0.108379	AT1G02080.2	| Symbols: | transcription regulators | chr1:373694-386682 FORWARD LENGTH=2377
c144783_g1	0.81305	0.0081225	-1.4709	1.2343e-05	0	LOC_Os10g40780.1	protein|CCR4-Not complex component, Not1domain containing protein, expressed	0	AT1G02080.2	| Symbols: | transcription regulators | chr1:373694-386682 FORWARD LENGTH=2377
c151358_g1	0.61394	0.22503	-1.4398	0.0015956	0	LOC_Os10g40780.1	protein|CCR4-Not complex component, Not1domain containing protein, expressed	8.29342e-121	AT1G02080.2	| Symbols: | transcription regulators | chr1:373694-386682 FORWARD LENGTH=2377
c156612_g1	0.10447	0.70805	-1.9141	5.5697e-12	2.8602e-11	LOC_Os10g40780.3	protein|CCR4-Not complex component, Not1domain containing protein, expressed	0.160709	AT1G02080.2	| Symbols: | transcription regulators | chr1:373694-386682 FORWARD LENGTH=2377
c146102_g2	-1.2753	0.026923	-0.27351	0.58873	2.59663e-97	LOC_Os10g40780.3	protein|CCR4-Not complex component, Not1domain containing protein, expressed	7.68293e-33	AT1G02080.2	| Symbols: | transcription regulators | chr1:373694-386682 FORWARD LENGTH=2377
c140752_g1	0.34546	0.25138	1.9764	6.973e-27	4.49345e-100	LOC_Os12g18880.1	protein|mago nashi, putative, expressed	9.63884e-91	AT1G02140.1	| Symbols: MEE63, MAGO, HAP1 | mago nashi family protein | chr1:403467-404401 REVERSE LENGTH=150
c146659_g1	-1.0512	0.091112	-1.9224	0.008946	0	LOC_Os04g46050.1	protein|Alg9-like mannosyltransferase protein, putative, expressed	0	AT1G02145.3	| Symbols: ALG12, EBS4 | homolog of asparagine-linked glycosylation 12 | chr1:404627-408485 FORWARD LENGTH=497
c150762_g1	-1.2766	2.1528e-06	-0.73018	7.3843e-06	0	LOC_Os04g46010.1	protein|PPR repeat domain containing protein, putative, expressed	7.03387e-143	AT1G02150.1	| Symbols: | Tetratricopeptide repeat (TPR)-like superfamily protein | chr1:408779-410433 FORWARD LENGTH=524
c136529_g1	0.48856	0.12831	1.259	2.6352e-05	0.00128904	LOC_Os04g56939.1	protein|expressed protein	8.02374e-20	AT1G02160.1	| Symbols: | Cox19 family protein (CHCH motif) | chr1:410803-411383 FORWARD LENGTH=71
c135669_g1	-0.70119	0.16205	-1.2929	0.013649	3.57664e-59	LOC_Os03g27120.1	protein|ICE-like protease p20 domain containing protein, putative, expressed	1.95449e-24	AT1G02170.1	| Symbols: LOL3, ATMCPB1, MCP1B, ATMC1, MC1 | metacaspase 1 | chr1:411883-413426 FORWARD LENGTH=367
c149464_g1	-1.0762	0.082929	-2.7022	0.0024885	3.77582e-30	LOC_Os03g27120.1	protein|ICE-like protease p20 domain containing protein, putative, expressed	1.52059e-22	AT1G02170.1	| Symbols: LOL3, ATMCPB1, MCP1B, ATMC1, MC1 | metacaspase 1 | chr1:411883-413426 FORWARD LENGTH=367
c149464_g3	-1.408	3.2679e-08	-1.8798	2.8912e-31	3.70434e-130	LOC_Os03g27120.1	protein|ICE-like protease p20 domain containing protein, putative, expressed	2.91797e-76	AT1G02170.1	| Symbols: LOL3, ATMCPB1, MCP1B, ATMC1, MC1 | metacaspase 1 | chr1:411883-413426 FORWARD LENGTH=367
c134805_g1	-2.3601	3.0196e-06	-0.054235	0.95263	2.8641e-161	LOC_Os10g33250.1	protein|WAX2, putative, expressed	4.0936e-112	AT1G02190.1	| Symbols: | Fatty acid hydroxylase superfamily | chr1:415154-417796 FORWARD LENGTH=627
c120885_g1	6.3365	4.4638e-19	6.3475	1.1346e-46	1.92112e-65	LOC_Os10g33250.2	protein|WAX2, putative, expressed	5.23133e-29	AT1G02205.1	| Symbols: CER1 | Fatty acid hydroxylase superfamily | chr1:419650-422154 FORWARD LENGTH=461
c156569_g1	4.2464	6.923e-56	5.7446	0	0	LOC_Os09g05080.1	protein|retrotransposon protein, putative, unclassified, expressed	2.09368e-140	AT1G02205.1	| Symbols: CER1 | Fatty acid hydroxylase superfamily | chr1:419650-422154 FORWARD LENGTH=461
c139684_g2	1.0409	0.1533	1.9068	0.0001925	-	-	-	0.422627	AT1G02230.1	| Symbols: ANAC004, NAC004 | NAC domain containing protein 4 | chr1:435174-436775 REVERSE LENGTH=359
c131283_g1	-2.5633	1.044e-07	-3.0609	9.5482e-10	1.84802e-22	LOC_Os10g31040.4	protein|Citrate transporter protein, putative, expressed	2.51776e-16	AT1G02260.1	| Symbols: | Divalent ion symporter | chr1:440757-442459 REVERSE LENGTH=502
c139475_g1	-1.5676	9.5407e-06	-1.9987	2.0475e-09	4.77868e-97	LOC_Os03g05390.13	protein|Citrate transporter protein, putative, expressed	6.06232e-36	AT1G02260.1	| Symbols: | Divalent ion symporter | chr1:440757-442459 REVERSE LENGTH=502
c155457_g1	-1.5311	5.355e-10	-1.9864	2.2401e-49	0	LOC_Os02g57620.1	protein|Citrate transporter protein, putative, expressed	0	AT1G02260.1	| Symbols: | Divalent ion symporter | chr1:440757-442459 REVERSE LENGTH=502
c131755_g1	-1.4872	0.009377	-0.38205	0.44789	3.14366e-20	LOC_Os03g05390.13	protein|Citrate transporter protein, putative, expressed	9.11321e-15	AT1G02260.1	| Symbols: | Divalent ion symporter | chr1:440757-442459 REVERSE LENGTH=502
c154509_g1	-1.2733	4.0958e-06	-0.98476	8.4714e-08	0	LOC_Os03g05390.9	protein|Citrate transporter protein, putative, expressed	0	AT1G02260.1	| Symbols: | Divalent ion symporter | chr1:440757-442459 REVERSE LENGTH=502
c151511_g1	-0.23966	0.71804	-3.1099	0.0006012	7.10448e-175	LOC_Os08g39120.1	protein|expressed protein	5.67576e-37	AT1G02290.1	| Symbols: | unknown protein; BEST Arabidopsis thaliana protein match is: unknown protein (TAIR:AT3G45830.1); Has 134 Blast hits to 134 proteins in 37 species: Archae - 0; Bacteria - 0; Metazoa - 54; Fungi - 0; Plants - 78; Viruses - 0; Other Eukaryotes - 2 (source: NCBI BLink). | chr1:450646-451977 REVERSE LENGTH=443
c130394_g1	-0.63735	0.5563	-4.1921	0.017397	0.695591	LOC_Os08g05640.2	protein|DUF1336 domain containing protein, expressed	0.329348	AT1G02305.1	| Symbols: | Cysteine proteinases superfamily protein | chr1:455816-457974 FORWARD LENGTH=362
c146918_g1	-1.2384	9.3121e-08	-0.5204	2.265e-07	0	LOC_Os05g24550.5	protein|Papain family cysteine protease domain containing protein, expressed	5.16264e-169	AT1G02305.1	| Symbols: | Cysteine proteinases superfamily protein | chr1:455816-457974 FORWARD LENGTH=362
c148778_g1	-3.1149	2.2588e-09	-1.9187	9.7809e-06	1.44963e-83	LOC_Os03g61720.1	protein|glycerol-3-phosphate acyltransferase, putative, expressed	3.76708e-60	AT1G02390.1	| Symbols: ATGPAT2, GPAT2 | glycerol-3-phosphate acyltransferase 2 | chr1:480921-483163 FORWARD LENGTH=530
c143372_g1	-1.5788	0.020698	-4.5571	9.7402e-06	7.02973e-174	LOC_Os05g06670.1	protein|gibberellin 2-oxidase, putative, expressed	3.17621e-97	AT1G02400.1	| Symbols: ATGA2OX4, ATGA2OX6, DTA1, GA2OX6 | gibberellin 2-oxidase 6 | chr1:486964-489391 FORWARD LENGTH=329
c145853_g2	1.0023	0.0024896	0.9772	0.00036917	0	LOC_Os01g18860.1	protein|S-adenosylmethionine synthetase, putative, expressed	0	AT1G02500.2	| Symbols: SAM1, SAM-1, MAT1, AtSAM1 | S-adenosylmethionine synthetase 1 | chr1:519037-520218 FORWARD LENGTH=393
c152607_g1	-1.2007	0.0012801	-0.60932	0.051297	0	LOC_Os01g19220.1	protein|beta-D-xylosidase, putative, expressed	0	AT1G02640.1	| Symbols: BXL2, ATBXL2 | beta-xylosidase 2 | chr1:564293-567580 FORWARD LENGTH=768
c155747_g1	1.2837	3.614e-06	-1.0027	0.026932	0	LOC_Os01g15000.1	protein|lipase, putative, expressed	9.45046e-132	AT1G02660.1	| Symbols: | alpha/beta-Hydrolases superfamily protein | chr1:572187-574746 REVERSE LENGTH=713
c147384_g1	5.4666	3.6575e-09	4.7034	4.5704e-215	1.33626e-73	LOC_Os07g47840.1	protein|expressed protein	1.54252e-15	AT1G02700.1	| Symbols: | unknown protein; FUNCTIONS IN: molecular_function unknown; INVOLVED IN: biological_process unknown; LOCATED IN: mitochondrion; BEST Arabidopsis thaliana protein match is: unknown protein (TAIR:AT4G02140.1); Has 49 Blast hits to 49 proteins in 21 species: Archae - 0; Bacteria - 0; Metazoa - 10; Fungi - 6; Plants - 29; Viruses - 0; Other Eukaryotes - 4 (source: NCBI BLink). | chr1:5883…
c150272_g1	1.2408	2.8994e-05	0.96046	9.1925e-07	1.72111e-89	LOC_Os05g30140.1	protein|RNA recognition motif containing protein, expressed	1.57947e-76	AT1G02840.3	| Symbols: SR1, ATSRP34, SRP34, SR34, At-SR34 | RNA-binding (RRM/RBD/RNP motifs) family protein | chr1:626918-629583 FORWARD LENGTH=303
c145976_g1	-0.90836	0.0013607	-1.0268	3.1e-07	2.88033e-117	LOC_Os01g70520.1	protein|Os1bglu5 - beta-glucosidase homologue, similar to G. max isohydroxyurate hydrolase, expressed	2.30874e-74	AT1G02850.2	| Symbols: BGLU11 | beta glucosidase 11 | chr1:630569-633085 FORWARD LENGTH=497
c148685_g1	-3.4329	7.8184e-43	-4.0943	3.5168e-277	0	LOC_Os01g70520.1	protein|Os1bglu5 - beta-glucosidase homologue, similar to G. max isohydroxyurate hydrolase, expressed	0	AT1G02850.2	| Symbols: BGLU11 | beta glucosidase 11 | chr1:630569-633085 FORWARD LENGTH=497
c139904_g2	-1.3661	8.7432e-05	-1.3165	5.108e-06	1.89641e-144	LOC_Os09g33690.4	protein|Os9bglu32 - beta-glucosidase homologue, similar to G. max hydroxyisourate hydrolase, expressed	3.5149e-100	AT1G02850.5	| Symbols: BGLU11 | beta glucosidase 11 | chr1:630569-633085 FORWARD LENGTH=520
c149470_g2	-1.32	5.5144e-05	-2.1238	6.1768e-13	7.91845e-108	LOC_Os09g33680.2	protein|Os9bglu31 - beta-glucosidase, dhurrinase, similar to G. max hydroxyisourate hydrolase, expressed	1.91484e-78	AT1G02850.5	| Symbols: BGLU11 | beta glucosidase 11 | chr1:630569-633085 FORWARD LENGTH=520
c127920_g2	1.4213	0.031545	1.5732	0.013055	1.71243e-77	LOC_Os01g25440.1	protein|thiamin pyrophosphokinase 1, putative, expressed	2.56636e-61	AT1G02880.4	| Symbols: TPK1 | thiamin pyrophosphokinase1 | chr1:643063-643921 REVERSE LENGTH=180
c156353_g1	-0.99986	0.00013664	-1.248	3.2876e-21	0	LOC_Os03g22420.1	protein|AAA-type ATPase family protein, putative, expressed	0	AT1G02890.1	| Symbols: | AAA-type ATPase family protein | chr1:645372-651797 REVERSE LENGTH=1246
c131600_g1	-1.3376	0.020367	0.42469	0.54085	1.73287e-25	LOC_Os01g15320.1	protein|RALFL9 - Rapid ALkalinization Factor RALF family protein precursor, expressed	1.99437e-17	AT1G02900.1	| Symbols: RALFL1, RALF1, ATRALF1 | rapid alkalinization factor 1 | chr1:653976-654338 REVERSE LENGTH=120
c156444_g1	-0.81732	0.0077521	-1.5937	1.5867e-09	0	LOC_Os04g52690.3	protein|AAA family ATPase, putative, expressed	0	AT1G03000.1	| Symbols: PEX6 | peroxin 6 | chr1:688057-692453 REVERSE LENGTH=941
c127824_g1	#NAME?	0.97509	4.7945	0.0031939	1.3494e-95	LOC_Os05g35160.1	protein|clathrin assembly protein, putative, expressed	1.89859e-61	AT1G03050.1	| Symbols: | ENTH/ANTH/VHS superfamily protein | chr1:707726-709860 FORWARD LENGTH=599
c138252_g3	1.0733	0.13559	2.4485	1.3072e-05	3.27212e-19	LOC_Os05g35160.1	protein|clathrin assembly protein, putative, expressed	3.30921e-09	AT1G03050.1	| Symbols: | ENTH/ANTH/VHS superfamily protein | chr1:707726-709860 FORWARD LENGTH=599
c156825_g1	-0.83842	0.0023277	-2.1564	1.0244e-21	0	LOC_Os03g53280.1	protein|WD domain containing protein, putative, expressed	0	AT1G03060.1	| Symbols: SPI | Beige/BEACH domain ;WD domain, G-beta repeat protein | chr1:712971-726891 REVERSE LENGTH=3601
c136904_g1	0.46961	0.11914	2.1604	2.0766e-39	3.37174e-117	LOC_Os03g58150.1	protein|transmembrane BAX inhibitor motif-containing protein, putative, expressed	5.13842e-104	AT1G03070.2	| Symbols: | Bax inhibitor-1 family protein | chr1:730148-731379 FORWARD LENGTH=247
c144458_g1	5.1116	5.9316e-78	4.7081	0	2.10344e-120	LOC_Os03g53400.1	protein|transmembrane BAX inhibitor motif-containing protein, putative, expressed	2.24312e-99	AT1G03070.2	| Symbols: | Bax inhibitor-1 family protein | chr1:730148-731379 FORWARD LENGTH=247
c150545_g1	0.56135	0.046274	1.621	3.0666e-23	4.74525e-129	LOC_Os07g08070.1	protein|transmembrane BAX inhibitor motif-containing protein, putative, expressed	4.43437e-105	AT1G03070.2	| Symbols: | Bax inhibitor-1 family protein | chr1:730148-731379 FORWARD LENGTH=247
c155743_g1	-0.99641	0.1124	-1.4929	0.030334	3.28677e-54	LOC_Os01g46810.1	protein|viral A-type inclusion protein repeat containing protein, expressed	0.316729	AT1G03080.1	| Symbols: | kinase interacting (KIP1-like) family protein | chr1:731794-737332 REVERSE LENGTH=1733
c156682_g1	-0.54813	0.065505	-2.1366	6.4679e-13	0	LOC_Os10g28610.1	protein|KIP1, putative, expressed	6.14456e-65	AT1G03080.1	| Symbols: | kinase interacting (KIP1-like) family protein | chr1:731794-737332 REVERSE LENGTH=1733
c132354_g1	2.3897	0.032593	1.4352	0.3433	1.70424e-15	LOC_Os12g41250.1	protein|methylcrotonoyl-CoA carboxylase subunit alpha, mitochondrial precursor, putative, expressed	9.2887e-13	AT1G03090.1	| Symbols: MCCA | methylcrotonyl-CoA carboxylase alpha chain, mitochondrial / 3-methylcrotonyl-CoA carboxylase 1 (MCCA) | chr1:739715-743819 FORWARD LENGTH=714
c142053_g1	1.0949	0.04957	1.0093	0.066648	3.60308e-18	LOC_Os12g41250.1	protein|methylcrotonoyl-CoA carboxylase subunit alpha, mitochondrial precursor, putative, expressed	1.06459e-16	AT1G03090.2	| Symbols: MCCA | methylcrotonyl-CoA carboxylase alpha chain, mitochondrial / 3-methylcrotonyl-CoA carboxylase 1 (MCCA) | chr1:739715-743819 FORWARD LENGTH=734
c154636_g1	1.8327	7.978e-13	-0.24734	0.20009	0	LOC_Os12g41250.1	protein|methylcrotonoyl-CoA carboxylase subunit alpha, mitochondrial precursor, putative, expressed	0	AT1G03090.2	| Symbols: MCCA | methylcrotonyl-CoA carboxylase alpha chain, mitochondrial / 3-methylcrotonyl-CoA carboxylase 1 (MCCA) | chr1:739715-743819 FORWARD LENGTH=734
c142898_g1	5.8217	2.7223e-32	6.2813	2.5406e-155	9.3605e-64	LOC_Os03g49430.1	protein|pre-mRNA-splicing factor, putative, expressed	5.26967e-46	AT1G03140.1	| Symbols: | splicing factor Prp18 family protein | chr1:754471-756223 REVERSE LENGTH=420
c142898_g2	6.2597	8.611e-06	5.4214	2.1408e-58	8.12588e-43	LOC_Os03g49430.1	protein|pre-mRNA-splicing factor, putative, expressed	1.88059e-36	AT1G03140.1	| Symbols: | splicing factor Prp18 family protein | chr1:754471-756223 REVERSE LENGTH=420
c142898_g3	5.6858	1.6305e-34	6.3952	2.2584e-81	1.25582e-22	LOC_Os03g49430.4	protein|pre-mRNA-splicing factor, putative, expressed	1.09941e-08	AT1G03140.1	| Symbols: | splicing factor Prp18 family protein | chr1:754471-756223 REVERSE LENGTH=420
c148048_g1	0.45629	0.11767	2.093	4.2903e-41	0	LOC_Os07g38420.1	protein|pre-mRNA-splicing factor, putative, expressed	3.5929e-129	AT1G03140.1	| Symbols: | splicing factor Prp18 family protein | chr1:754471-756223 REVERSE LENGTH=420
c134683_g1	1.355	0.0001757	0.97228	0.0030057	1.36611e-106	LOC_Os03g49230.1	protein|acetyltransferase, GNAT family, putative, expressed	7.13868e-98	AT1G03150.1	| Symbols: | Acyl-CoA N-acyltransferases (NAT) superfamily protein | chr1:756461-758441 FORWARD LENGTH=174
c156438_g1	-0.97917	4.4502e-05	-1.8018	7.397e-41	0	LOC_Os05g32390.1	protein|FZL, putative, expressed	0	AT1G03160.1	| Symbols: FZL | FZO-like | chr1:761321-766053 FORWARD LENGTH=912
c139867_g1	-1.0769	0.097407	-2.5795	0.0010876	1.22381e-137	LOC_Os05g16250.1	protein|expressed protein	7.84288e-61	AT1G03180.1	| Symbols: | unknown protein; Has 36 Blast hits to 36 proteins in 15 species: Archae - 0; Bacteria - 0; Metazoa - 3; Fungi - 0; Plants - 33; Viruses - 0; Other Eukaryotes - 0 (source: NCBI BLink). | chr1:773543-775179 FORWARD LENGTH=265
c133343_g1	0.9493	1	7.6062	1.3253e-13	6.03822e-160	LOC_Os01g71130.1	protein|xylanase inhibitor 725OS, putative, expressed	5.43168e-42	AT1G03220.1	| Symbols: | Eukaryotic aspartyl protease family protein | chr1:787143-788444 FORWARD LENGTH=433
c141821_g1	-0.15901	0.61718	1.1938	1.7431e-18	1.73106e-64	LOC_Os01g71080.1	protein|xylanase inhibitor, putative, expressed	4.83889e-22	AT1G03220.1	| Symbols: | Eukaryotic aspartyl protease family protein | chr1:787143-788444 FORWARD LENGTH=433
c145202_g3	-1.5734	8.2799e-06	-0.52952	0.043895	7.06755e-48	LOC_Os05g33400.1	protein|basic 7S globulin precursor, putative, expressed	1.94069e-24	AT1G03220.1	| Symbols: | Eukaryotic aspartyl protease family protein | chr1:787143-788444 FORWARD LENGTH=433
c143021_g1	-0.94237	0.00087047	-1.2761	2.4309e-09	1.08514e-138	LOC_Os12g05000.1	protein|expressed protein	5.18746e-87	AT1G03250.1	| Symbols: | unknown protein; Has 89 Blast hits to 89 proteins in 31 species: Archae - 0; Bacteria - 0; Metazoa - 31; Fungi - 0; Plants - 48; Viruses - 0; Other Eukaryotes - 10 (source: NCBI BLink). | chr1:793576-795159 REVERSE LENGTH=245
c153541_g1	0.80538	0.23202	2.9162	4.6566e-12	1.53463e-85	LOC_Os08g25460.1	protein|transcription initiation factor, putative, expressed	4.62762e-65	AT1G03280.1	| Symbols: | Transcription factor TFIIE, alpha subunit | chr1:803635-806758 FORWARD LENGTH=479
c154709_g1	-0.63315	0.018846	-2.3218	1.0741e-22	1.23145e-163	LOC_Os10g16440.1	protein|CUE domain containing protein, expressed	1.91006e-53	AT1G03290.2	| Symbols: | unknown protein; FUNCTIONS IN: molecular_function unknown; INVOLVED IN: biological_process unknown; LOCATED IN: cellular_component unknown; EXPRESSED IN: 22 plant structures; EXPRESSED DURING: 13 growth stages; BEST Arabidopsis thaliana protein match is: unknown protein (TAIR:AT4G02880.2). | chr1:807970-810680 FORWARD LENGTH=571
c138690_g1	0.46632	0.29476	1.2105	0.001189	2.19819e-05	LOC_Os04g39444.1	protein|LSM domain containing protein, expressed	8.03356e-57	AT1G03330.1	| Symbols: | Small nuclear ribonucleoprotein family protein | chr1:818161-819297 REVERSE LENGTH=93
c121598_g1	3.0965	0.16039	4.4161	0.0043457	5.93961e-46	LOC_Os04g43922.1	protein|exosome complex exonuclease rrp4, putative, expressed	6.11767e-23	AT1G03360.1	| Symbols: ATRRP4, RRP4 | ribosomal RNA processing 4 | chr1:824653-826179 FORWARD LENGTH=322
c146028_g1	-0.2987	0.92557	2.0341	0.0042594	0	LOC_Os04g43922.1	protein|exosome complex exonuclease rrp4, putative, expressed	4.00739e-146	AT1G03360.1	| Symbols: ATRRP4, RRP4 | ribosomal RNA processing 4 | chr1:824653-826179 FORWARD LENGTH=322
c136676_g1	6.9879	1.7157e-13	6.7963	1.2383e-10	8.14296e-34	LOC_Os08g03880.1	protein|retrotransposon protein, putative, unclassified, expressed	0.147855	AT1G03365.1	| Symbols: | RING/U-box superfamily protein | chr1:827182-830191 FORWARD LENGTH=823
c133203_g1	1.4983	0.87498	6.5388	8.3403e-06	0	LOC_Os02g10630.1	protein|GRAM and C2 domains containing protein, putative, expressed	1.31489e-172	AT1G03370.1	| Symbols: | C2 calcium/lipid-binding and GRAM domain containing protein | chr1:830968-834996 FORWARD LENGTH=1020
c138117_g1	-2.4093	0.58309	2.682	0.017391	6.9986e-33	LOC_Os06g19400.1	protein|GRAM and C2 domains containing protein, putative, expressed	5.47763e-35	AT1G03370.1	| Symbols: | C2 calcium/lipid-binding and GRAM domain containing protein | chr1:830968-834996 FORWARD LENGTH=1020
c156023_g1	-1.323	0.062175	-1.8865	0.020074	4.75027e-81	LOC_Os06g19400.1	protein|GRAM and C2 domains containing protein, putative, expressed	2.90749e-47	AT1G03370.1	| Symbols: | C2 calcium/lipid-binding and GRAM domain containing protein | chr1:830968-834996 FORWARD LENGTH=1020
c156023_g2	-1.326	0.0062269	-0.4381	0.30055	0	LOC_Os06g19400.1	protein|GRAM and C2 domains containing protein, putative, expressed	0	AT1G03370.1	| Symbols: | C2 calcium/lipid-binding and GRAM domain containing protein | chr1:830968-834996 FORWARD LENGTH=1020
c156467_g1	-0.90887	0.00017622	-1.416	1.3191e-24	0	LOC_Os05g33610.2	protein|expressed protein	0	AT1G03380.1	| Symbols: ATATG18G, ATG18G | homolog of yeast autophagy 18 (ATG18) G | chr1:836155-840362 FORWARD LENGTH=959
c147949_g1	1.6864	0.11319	3.0716	0.00036109	4.7015e-25	LOC_Os02g28310.1	protein|expressed protein	0.108173	AT1G03440.1	| Symbols: | Leucine-rich repeat (LRR) family protein | chr1:852681-853874 FORWARD LENGTH=397
c152014_g1	1.8848	3.5351e-07	1.1232	1.53e-06	1.93656e-81	LOC_Os07g47090.1	protein|KIP1, putative, expressed	9.20161e-30	AT1G03470.2	| Symbols: | Kinase interacting (KIP1-like) family protein | chr1:866217-867493 REVERSE LENGTH=269
c130531_g2	-0.49529	0.25982	-1.4422	0.001002	9.3857e-37	LOC_Os02g28170.1	protein|transferase family protein, putative, expressed	4.99628e-15	AT1G03495.1	| Symbols: | HXXXD-type acyl-transferase family protein | chr1:873436-874832 FORWARD LENGTH=465
c146187_g1	-1.6858	0.00062496	-1.6823	0.00032887	8.88315e-51	LOC_Os06g05284.1	protein|transferase family protein, putative, expressed	9.66341e-13	AT1G03495.1	| Symbols: | HXXXD-type acyl-transferase family protein | chr1:873436-874832 FORWARD LENGTH=465
c151890_g2	0.094123	0.80875	1.1592	9.9039e-07	0	LOC_Os08g04790.1	protein|xylosyltransferase, putative, expressed	0	AT1G03520.1	| Symbols: | Core-2/I-branching beta-1,6-N-acetylglucosaminyltransferase family protein | chr1:877948-879553 REVERSE LENGTH=447
c104254_g1	3.2693	0.10791	4.3161	0.006185	1.00134e-18	LOC_Os01g66160.1	protein|pentatricopeptide, putative, expressed	1.01883e-11	AT1G03540.1	| Symbols: | Pentatricopeptide repeat (PPR-like) superfamily protein | chr1:883782-885611 FORWARD LENGTH=609
c142534_g1	2.2331	0.0021405	2.1956	0.0049306	8.4273e-14	LOC_Os07g30930.1	protein|pentatricopeptide repeat domain containing protein, putative, expressed	0.00464782	AT1G03560.1	| Symbols: | Pentatricopeptide repeat (PPR-like) superfamily protein | chr1:890428-892410 REVERSE LENGTH=660
c154092_g1	-0.35601	0.49804	-1.2681	0.023753	5.0114e-18	LOC_Os10g35150.1	protein|expressed protein	0.00202388	AT1G03610.1	| Symbols: | Protein of unknown function (DUF789) | chr1:901304-902672 FORWARD LENGTH=308
c154932_g1	-1.8785	8.0294e-10	-3.8763	4.8244e-39	1.27316e-71	LOC_Os02g58100.1	protein|expressed protein	3.03777e-40	AT1G03610.1	| Symbols: | Protein of unknown function (DUF789) | chr1:901304-902672 FORWARD LENGTH=308
c154932_g2	-1.2654	0.0014685	-4.978	6.2146e-18	3.13386e-20	LOC_Os02g58100.1	protein|expressed protein	1.67533e-13	AT1G03610.1	| Symbols: | Protein of unknown function (DUF789) | chr1:901304-902672 FORWARD LENGTH=308
c139299_g1	0.58568	0.59268	1.6309	0.043261	1.4654e-49	LOC_Os10g35680.1	protein|acetyltransferase, GNAT family, putative, expressed	5.8138e-41	AT1G03650.1	| Symbols: | Acyl-CoA N-acyltransferases (NAT) superfamily protein | chr1:910249-911103 REVERSE LENGTH=158
c155248_g1	-1.0907	0.0088817	-1.2623	0.0017133	0	LOC_Os07g34390.1	protein|ankyrin repeat family protein, putative, expressed	1.32783e-40	AT1G03670.1	| Symbols: | ankyrin repeat family protein | chr1:914222-916222 REVERSE LENGTH=616
c119621_g1	-2.2032	0.013114	-0.59537	0.49145	1.59658e-128	LOC_Os11g14570.4	protein|expressed protein	5.60742e-23	AT1G03670.1	| Symbols: | ankyrin repeat family protein | chr1:914222-916222 REVERSE LENGTH=616
c134433_g1	-3.2536	0.00019132	-2.49	0.0028045	5.22593e-64	LOC_Os05g15630.1	protein|membrane associated DUF588 domain containing protein, putative, expressed	9.94894e-36	AT1G03700.1	| Symbols: | Uncharacterised protein family (UPF0497) | chr1:921038-921844 FORWARD LENGTH=164
c146776_g3	2.39	0.0052796	2.0149	0.0084366	-	-	-	0.608225	AT1G03740.2	| Symbols: | Protein kinase superfamily protein | chr1:934055-936581 FORWARD LENGTH=697
c141772_g1	0.24192	0.6268	-2.3715	0.020076	0	LOC_Os05g15890.1	protein|SNF2 family N-terminal domain containing protein, expressed	0	AT1G03750.1	| Symbols: CHR9 | switch 2 | chr1:937920-941068 FORWARD LENGTH=862
c144662_g1	1.0302	0.0089284	1.4282	5.5727e-06	3.21936e-123	LOC_Os01g70330.1	protein|prefoldin subunit family protein, expressed	5.32786e-37	AT1G03760.1	| Symbols: | Prefoldin chaperone subunit family protein | chr1:941211-943320 REVERSE LENGTH=391
c146886_g1	-0.69562	0.020497	-1.0513	8.8254e-06	3.95718e-111	LOC_Os02g45054.1	protein|ZOS2-15 - C2H2 zinc finger protein, expressed	3.13959e-25	AT1G03840.2	| Symbols: MGP | C2H2 and C2HC zinc fingers superfamily protein | chr1:967596-970058 REVERSE LENGTH=504
c145161_g2	1.1734	0.17066	2.3685	0.00014356	2.97653e-38	LOC_Os03g62490.1	protein|prohibitin-2, putative, expressed	2.2289e-37	AT1G03860.3	| Symbols: ATPHB2, PHB2 | prohibitin 2 | chr1:979611-981157 REVERSE LENGTH=286
c149384_g1	-1.3694	4.3364e-07	-0.31744	0.050038	0	LOC_Os02g56550.1	protein|ABC transporter, ATP-binding protein, putative, expressed	5.97183e-154	AT1G03905.1	| Symbols: | P-loop containing nucleoside triphosphate hydrolases superfamily protein | chr1:993478-995594 FORWARD LENGTH=290
c140172_g1	2.1356	8.099e-10	2.3296	2.5566e-17	1.03092e-72	LOC_Os01g64730.1	protein|bZIP transcription factor domain containing protein, expressed	6.98762e-24	AT1G03970.1	| Symbols: GBF4 | G-box binding factor 4 | chr1:1018237-1019049 FORWARD LENGTH=270
c153371_g2	0.64127	0.11544	-1.5	0.0077378	1.2896e-75	LOC_Os02g56910.1	protein|lecithine cholesterol acyltransferase, putative, expressed	1.97215e-86	AT1G04010.1	| Symbols: PSAT1, ATPSAT1 | phospholipid sterol acyl transferase 1 | chr1:1031703-1036128 REVERSE LENGTH=633
c156289_g1	-0.48613	0.084119	1.0717	3.2299e-11	0	LOC_Os03g02750.1	protein|OsSub25 - Putative Subtilisin homologue, expressed	7.32584e-168	AT1G04110.1	| Symbols: SDD1 | Subtilase family protein | chr1:1061457-1063784 REVERSE LENGTH=775
c155744_g1	-1.1268	0.00045006	-1.3188	6.4408e-07	0	LOC_Os03g64290.1	protein|myosin, putative, expressed	0	AT1G04160.1	| Symbols: XIB, ATXIB, XI-8, XI-B | myosin XI B | chr1:1086495-1096146 FORWARD LENGTH=1500
c133456_g1	1.8453	2.7859e-07	0.65159	0.089814	1.30337e-07	LOC_Os01g56630.2	protein|dymeclin, putative, expressed	0.00266053	AT1G04200.1	| Symbols: | FUNCTIONS IN: molecular_function unknown; INVOLVED IN: N-terminal protein myristoylation; LOCATED IN: cellular_component unknown; EXPRESSED IN: 22 plant structures; EXPRESSED DURING: 13 growth stages; CONTAINS InterPro DOMAIN/s: Dymeclin (InterPro:IPR019142); Has 395 Blast hits to 389 proteins in 117 species: Archae - 0; Bacteria - 0; Metazoa - 262; Fungi - 21; Plants - 68; Viruses -…
c156088_g1	0.77296	0.0087937	2.1512	2.4466e-38	0	LOC_Os03g53250.1	protein|expressed protein	0	AT1G04210.1	| Symbols: | Leucine-rich repeat protein kinase family protein | chr1:1114696-1119383 FORWARD LENGTH=1112
c138488_g1	-1.0051	8.3631e-05	-1.4419	8.7452e-13	0	LOC_Os11g37900.1	protein|3-ketoacyl-CoA synthase, putative, expressed	4.49574e-178	AT1G04220.1	| Symbols: KCS2 | 3-ketoacyl-CoA synthase 2 | chr1:1119853-1122483 REVERSE LENGTH=528
c146320_g1	-1.5337	9.8184e-08	-2.4052	5.0039e-26	1.09151e-122	LOC_Os03g14170.1	protein|3-ketoacyl-CoA synthase, putative, expressed	3.84005e-96	AT1G04220.1	| Symbols: KCS2 | 3-ketoacyl-CoA synthase 2 | chr1:1119853-1122483 REVERSE LENGTH=528
c137942_g3	#NAME?	0.97509	4.2289	0.027484	-	-	-	0.0703184	AT1G04230.1	| Symbols: | Protein of unknown function (DUF2361) | chr1:1125576-1127828 FORWARD LENGTH=325
c133539_g1	-1.0099	0.035912	-2.9551	3.6964e-06	5.3202e-16	LOC_Os12g40900.1	protein|OsIAA31 - Auxin-responsive Aux/IAA gene family member, expressed	1.88425e-08	AT1G04240.1	| Symbols: SHY2, IAA3 | AUX/IAA transcriptional regulator family protein | chr1:1128564-1129319 REVERSE LENGTH=189
c136738_g1	-0.99328	0.16747	-5.1424	0.00013801	2.73213e-18	LOC_Os12g40900.1	protein|OsIAA31 - Auxin-responsive Aux/IAA gene family member, expressed	3.34341e-15	AT1G04240.1	| Symbols: SHY2, IAA3 | AUX/IAA transcriptional regulator family protein | chr1:1128564-1129319 REVERSE LENGTH=189
c137134_g1	-1.772	0.0089245	-2.9697	0.00044847	1.40011e-28	LOC_Os03g43410.1	protein|OsIAA12 - Auxin-responsive Aux/IAA gene family member, expressed	7.61053e-15	AT1G04240.1	| Symbols: SHY2, IAA3 | AUX/IAA transcriptional regulator family protein | chr1:1128564-1129319 REVERSE LENGTH=189
c148876_g3	-0.68599	0.46026	-2.8868	0.023583	2.54385e-11	LOC_Os07g08460.2	protein|OsIAA24 - Auxin-responsive Aux/IAA gene family member, expressed	1.04326e-10	AT1G04240.1	| Symbols: SHY2, IAA3 | AUX/IAA transcriptional regulator family protein | chr1:1128564-1129319 REVERSE LENGTH=189
c143165_g3	-1.2706	0.00023312	-1.2983	5.7634e-06	3.29395e-81	LOC_Os01g08320.1	protein|OsIAA1 - Auxin-responsive Aux/IAA gene family member, expressed	2.69838e-44	AT1G04250.1	| Symbols: AXR3, IAA17 | AUX/IAA transcriptional regulator family protein | chr1:1136382-1138340 FORWARD LENGTH=229
c134124_g1	-0.98552	0.22203	-2.0497	0.045083	5.12411e-25	LOC_Os05g43280.1	protein|MATH domain containing protein, expressed	3.94889e-12	AT1G04300.1	| Symbols: | TRAF-like superfamily protein | chr1:1148818-1153895 REVERSE LENGTH=1074
c151112_g1	-0.74796	0.097218	-1.1578	3.9358e-05	0	LOC_Os05g43280.1	protein|MATH domain containing protein, expressed	3.36817e-138	AT1G04300.1	| Symbols: | TRAF-like superfamily protein | chr1:1148818-1153895 REVERSE LENGTH=1074
c149636_g1	-0.10378	0.70622	-1.921	4.3771e-09	0	LOC_Os01g56800.2	protein|MATH domain containing protein, expressed	0.000153802	AT1G04300.2	| Symbols: | TRAF-like superfamily protein | chr1:1148818-1153095 REVERSE LENGTH=997
c153014_g1	-0.40151	0.17996	-1.2724	5.2526e-07	7.61754e-138	LOC_Os05g43280.1	protein|MATH domain containing protein, expressed	0.000236766	AT1G04300.2	| Symbols: | TRAF-like superfamily protein | chr1:1148818-1153095 REVERSE LENGTH=997
c135081_g1	0.3109	0.37393	1.2139	5.945e-06	2.27736e-70	LOC_Os04g10240.1	protein|nicotiana lesion-inducing like, putative, expressed	1.01242e-44	AT1G04340.1	| Symbols: | HR-like lesion-inducing protein-related | chr1:1163345-1164737 REVERSE LENGTH=159
c147150_g2	-1.0365	0.097364	-2.5477	0.0011089	2.9562e-50	LOC_Os03g05560.1	protein|zinc finger, C3HC4 type domain containing protein, expressed	3.76266e-21	AT1G04360.1	| Symbols: | RING/U-box superfamily protein | chr1:1167507-1168652 REVERSE LENGTH=381
c156356_g1	1.4922	0.00021632	-0.69274	0.17043	1.68868e-174	LOC_Os06g46240.1	protein|BTB/POZ domain containing protein, putative, expressed	1.44484e-87	AT1G04390.1	| Symbols: | BTB/POZ domain-containing protein | chr1:1179678-1183615 REVERSE LENGTH=849
c140898_g1	-0.37274	0.45898	-1.7817	1.2189e-06	4.07351e-30	LOC_Os02g36380.2	protein|FAD binding domain of DNA photolyase domain containing protein, expressed	3.72736e-20	AT1G04400.1	| Symbols: CRY2, FHA, AT-PHH1, PHH1, ATCRY2 | cryptochrome 2 | chr1:1185719-1187901 REVERSE LENGTH=612
c155297_g1	1.6342	1.4913e-10	0.51301	0.013435	0	LOC_Os02g41550.2	protein|FAD binding domain of DNA photolyase domain containing protein, expressed	0	AT1G04400.1	| Symbols: CRY2, FHA, AT-PHH1, PHH1, ATCRY2 | cryptochrome 2 | chr1:1185719-1187901 REVERSE LENGTH=612
c142338_g1	-0.65212	0.4267	-2.4152	0.030776	1.97529e-55	LOC_Os03g41510.7	protein|oxidoreductase, aldo/keto reductase family protein, putative, expressed	4.70036e-40	AT1G04420.1	| Symbols: | NAD(P)-linked oxidoreductase superfamily protein | chr1:1191634-1193699 FORWARD LENGTH=412
c139005_g1	-0.7307	0.10145	-1.2636	0.0056681	-	-	-	0.0879156	AT1G04510.1	| Symbols: MAC3A | MOS4-associated complex 3A | chr1:1226749-1230592 FORWARD LENGTH=523
c148278_g2	0.10834	0.95346	1.6071	0.00023771	0	LOC_Os10g32880.1	protein|WD domain, G-beta repeat domain containing protein, expressed	0	AT1G04510.1	| Symbols: MAC3A | MOS4-associated complex 3A | chr1:1226749-1230592 FORWARD LENGTH=523
c148105_g1	1.449	0.045947	0.60814	0.51902	8.49793e-05	LOC_Os10g32880.1	protein|WD domain, G-beta repeat domain containing protein, expressed	1.16811e-05	AT1G04510.1	| Symbols: MAC3A | MOS4-associated complex 3A | chr1:1226749-1230592 FORWARD LENGTH=523
c144280_g1	0.71259	0.038661	2.1495	1.211e-24	9.90008e-82	LOC_Os02g57170.1	protein|expressed protein	2.20712e-41	AT1G04555.1	| Symbols: | unknown protein; FUNCTIONS IN: molecular_function unknown; INVOLVED IN: biological_process unknown; LOCATED IN: cellular_component unknown; BEST Arabidopsis thaliana protein match is: unknown protein (TAIR:AT4G33380.1); Has 84 Blast hits to 83 proteins in 15 species: Archae - 0; Bacteria - 0; Metazoa - 9; Fungi - 0; Plants - 75; Viruses - 0; Other Eukaryotes - 0 (source: NCBI BLink).…
c138310_g1	5.8941	9.0359e-07	6.7892	1.4222e-12	4.19227e-66	LOC_Os07g24000.1	protein|AWPM-19-like membrane family protein, putative, expressed	1.73283e-46	AT1G04560.1	| Symbols: | AWPM-19-like family protein | chr1:1245070-1245888 FORWARD LENGTH=186
c155997_g1	-1.3523	1.0035e-06	-2.0398	4.5368e-22	0	LOC_Os03g57680.1	protein|aldehyde oxidase, putative, expressed	0	AT1G04580.1	| Symbols: AAO4, ATAO-4, ATAO2, AO4 | aldehyde oxidase 4 | chr1:1252212-1257510 REVERSE LENGTH=1337
c151319_g1	-0.36458	0.49935	-1.1699	0.038093	7.22353e-131	LOC_Os12g02950.1	protein|EMB2748, putative, expressed	1.40271e-66	AT1G04590.1	| Symbols: | BEST Arabidopsis thaliana protein match is: Pentatricopeptide repeat (PPR) superfamily protein (TAIR:AT4G21190.1); Has 111 Blast hits to 111 proteins in 15 species: Archae - 0; Bacteria - 0; Metazoa - 0; Fungi - 0; Plants - 109; Viruses - 0; Other Eukaryotes - 2 (source: NCBI BLink). | chr1:1258760-1261411 REVERSE LENGTH=381
c147784_g1	-1.1184	0.12699	-1.2427	0.0088981	0	LOC_Os03g64290.1	protein|myosin, putative, expressed	0	AT1G04600.1	| Symbols: XIA, ATXIA | myosin XI A | chr1:1262123-1272376 FORWARD LENGTH=1730
c57740_g1	4.0965	0.012496	1.0278	0.96007	1.01978e-57	LOC_Os01g11920.1	protein|retrotransposon protein, putative, unclassified, expressed	1.52029e-11	AT1G04625.1	| Symbols: | Polynucleotidyl transferase, ribonuclease H-like superfamily protein | chr1:1287831-1289820 REVERSE LENGTH=257
c148438_g1	0.64208	0.22979	1.1924	0.0099359	6.34451e-78	LOC_Os04g22870.1	protein|rpp14 family protein, expressed	4.43327e-56	AT1G04635.1	| Symbols: EMB1687 | ribonuclease P family protein / Rpp14 family protein | chr1:1291350-1291805 FORWARD LENGTH=151
c134137_g1	0.31003	1	3.1623	0.023103	0	LOC_Os03g15810.1	protein|AAA-type ATPase family protein, putative, expressed	0	AT1G04730.1	| Symbols: CTF18 | P-loop containing nucleoside triphosphate hydrolases superfamily protein | chr1:1325385-1331086 REVERSE LENGTH=943
c138763_g2	0.31562	0.4176	2.1213	5.6264e-40	1.57352e-127	LOC_Os03g58840.1	protein|vesicle-associated membrane protein, putative, expressed	3.76289e-117	AT1G04750.1	| Symbols: VAMP7B, VAMP721, ATVAMP721, AT VAMP7B | vesicle-associated membrane protein 721 | chr1:1331857-1333426 REVERSE LENGTH=219
c138763_g3	0.49695	0.12763	1.5471	2.277e-14	2.45062e-124	LOC_Os07g09600.1	protein|vesicle-associated membrane protein, putative, expressed	4.15066e-114	AT1G04750.1	| Symbols: VAMP7B, VAMP721, ATVAMP721, AT VAMP7B | vesicle-associated membrane protein 721 | chr1:1331857-1333426 REVERSE LENGTH=219
c149525_g1	-1.3232	0.00034187	0.93171	1.4458e-05	1.0505e-176	LOC_Os05g43040.1	protein|tetratricopeptide repeat domain containing protein, expressed	6.5401e-124	AT1G04770.1	| Symbols: | Tetratricopeptide repeat (TPR)-like superfamily protein | chr1:1336564-1337767 REVERSE LENGTH=303
c149382_g1	-0.41613	0.39513	-1.7087	0.0047965	2.20161e-84	LOC_Os01g48310.1	protein|expressed protein	2.99941e-30	AT1G04790.1	| Symbols: | RING/U-box superfamily protein | chr1:1345469-1348143 FORWARD LENGTH=634
c154437_g2	-0.62417	0.32441	-1.5427	0.040771	1.25329e-142	LOC_Os04g43220.4	protein|zinc finger, C3HC4 type domain containing protein, expressed	4.46381e-05	AT1G04790.1	| Symbols: | RING/U-box superfamily protein | chr1:1345469-1348143 FORWARD LENGTH=634
c141597_g1	2.1932	1.5652e-17	1.1401	6.0335e-12	1.69537e-65	LOC_Os02g30180.3	protein|ZOS2-07 - C2H2 zinc finger protein, expressed	2.21429e-56	AT1G04850.1	| Symbols: | ubiquitin-associated (UBA)/TS-N domain-containing protein | chr1:1365311-1368706 REVERSE LENGTH=413
c156454_g1	1.2342	0.037942	0.40358	0.2715	0	LOC_Os09g32740.1	protein|ubiquitin carboxyl-terminal hydrolase family protein, expressed	3.65528e-51	AT1G04860.1	| Symbols: UBP2, ATUBP2 | ubiquitin-specific protease 2 | chr1:1369306-1372290 REVERSE LENGTH=961
c156454_g2	1.5488	0.024953	-0.47448	0.73351	7.10578e-81	LOC_Os09g32740.1	protein|ubiquitin carboxyl-terminal hydrolase family protein, expressed	2.49895e-41	AT1G04860.1	| Symbols: UBP2, ATUBP2 | ubiquitin-specific protease 2 | chr1:1369306-1372290 REVERSE LENGTH=961
c140713_g1	-0.75408	0.059731	-1.3547	0.00044953	0	LOC_Os02g27060.1	protein|high mobility group, putative, expressed	1.4886e-77	AT1G04880.1	| Symbols: | HMG (high mobility group) box protein with ARID/BRIGHT DNA-binding domain | chr1:1376106-1378264 REVERSE LENGTH=448
c145308_g1	1.96	0.030239	2.6505	0.00054265	0	LOC_Os01g68390.1	protein|Uncharacterized ACR, COG1565 containing protein, putative, expressed	0	AT1G04900.1	| Symbols: | Protein of unknown function (DUF185) | chr1:1383912-1387561 FORWARD LENGTH=442
c148901_g2	-1.6049	9.2859e-09	-0.78588	1.1911e-05	7.56779e-50	LOC_Os11g12810.1	protein|sucrose-phosphate synthase, putative, expressed	7.6696e-37	AT1G04920.1	| Symbols: ATSPS3F, SPS3F | sucrose phosphate synthase 3F | chr1:1391674-1395756 REVERSE LENGTH=1062
c144727_g1	1.0935	0.3481	3.9924	8.1572e-12	0	LOC_Os01g73150.1	protein|expressed protein	4.39588e-77	AT1G04945.2	| Symbols: | HIT-type Zinc finger family protein | chr1:1400969-1402651 FORWARD LENGTH=392
c151179_g1	2.7052	4.7268e-27	3.6613	9.1566e-148	0	LOC_Os09g27830.1	protein|OsPDIL2-3 protein disulfide isomerase PDIL2-3, expressed	0	AT1G04980.1	| Symbols: ATPDIL2-2, ATPDI10, PDI10, PDIL2-2 | PDI-like 2-2 | chr1:1413869-1416120 REVERSE LENGTH=447
c143318_g1	-1.3224	0.00056806	-3.8073	1.711e-15	5.20245e-114	LOC_Os06g10650.1	protein|tyrosine phosphatase family protein, putative, expressed	1.29795e-83	AT1G05000.1	| Symbols: | Phosphotyrosine protein phosphatases superfamily protein | chr1:1425660-1428393 FORWARD LENGTH=215
c142074_g1	-1.1402	0.021789	-1.3906	0.0033073	5.77275e-72	LOC_Os02g53180.3	protein|1-aminocyclopropane-1-carboxylate oxidase protein, putative, expressed	1.59019e-60	AT1G05010.1	| Symbols: EFE, ACO4, EAT1 | ethylene-forming enzyme | chr1:1431419-1432695 REVERSE LENGTH=323
c148327_g1	-1.3761	0.041166	-1.0036	0.037391	6.72588e-146	LOC_Os02g53180.2	protein|1-aminocyclopropane-1-carboxylate oxidase protein, putative, expressed	3.06528e-116	AT1G05010.1	| Symbols: EFE, ACO4, EAT1 | ethylene-forming enzyme | chr1:1431419-1432695 REVERSE LENGTH=323
c148327_g2	-2.5149	0.02129	-0.75245	0.39384	2.82522e-125	LOC_Os09g27820.1	protein|1-aminocyclopropane-1-carboxylate oxidase protein, putative, expressed	1.02038e-95	AT1G05010.1	| Symbols: EFE, ACO4, EAT1 | ethylene-forming enzyme | chr1:1431419-1432695 REVERSE LENGTH=323
c154633_g1	0.98092	0.0042079	1.7797	1.9457e-13	0	LOC_Os07g32730.1	protein|DNA repair protein rhp16, putative, expressed	0	AT1G05120.1	| Symbols: | Helicase protein with RING/U-box domain | chr1:1471624-1476067 REVERSE LENGTH=833
c146660_g1	1.9935	2.9186e-06	2.6261	1.6979e-15	0	LOC_Os10g23180.1	protein|cytochrome P450, putative, expressed	3.90407e-84	AT1G05160.1	| Symbols: CYP88A3, ATKAO1, KAO1 | cytochrome P450, family 88, subfamily A, polypeptide 3 | chr1:1487640-1489828 REVERSE LENGTH=490
c152903_g1	-1.4715	0.00048371	-2.0813	1.0213e-06	0	LOC_Os03g38050.1	protein|galactosyltransferase, putative, expressed	0	AT1G05170.2	| Symbols: | Galactosyltransferase family protein | chr1:1491460-1493931 REVERSE LENGTH=407
c149687_g1	0.36405	0.27045	1.4088	3.9848e-12	0	LOC_Os03g60550.1	protein|ThiF family domain containing protein, putative, expressed	0	AT1G05180.1	| Symbols: AXR1 | NAD(P)-binding Rossmann-fold superfamily protein | chr1:1498357-1501775 REVERSE LENGTH=540
c155351_g1	-1.4966	1.2138e-09	-1.2467	6.2578e-20	0	LOC_Os06g46670.2	protein|glutamate receptor, putative, expressed	0	AT1G05200.2	| Symbols: ATGLR3.4, GLR3.4, GLUR3 | glutamate receptor 3.4 | chr1:1505642-1509002 FORWARD LENGTH=959
c131572_g2	-2.1356	0.013624	-0.43342	0.54618	0.000306313	LOC_Os06g46670.3	protein|glutamate receptor, putative, expressed	4.15533e-05	AT1G05200.2	| Symbols: ATGLR3.4, GLR3.4, GLUR3 | glutamate receptor 3.4 | chr1:1505642-1509002 FORWARD LENGTH=959
c142718_g3	-1.6691	7.9675e-06	-0.62783	0.034122	0	LOC_Os06g46670.2	protein|glutamate receptor, putative, expressed	3.43664e-159	AT1G05200.2	| Symbols: ATGLR3.4, GLR3.4, GLUR3 | glutamate receptor 3.4 | chr1:1505642-1509002 FORWARD LENGTH=959
c142718_g2	-1.4939	0.00081518	-0.68595	0.064494	7.97435e-56	LOC_Os06g46670.2	protein|glutamate receptor, putative, expressed	6.44473e-29	AT1G05200.2	| Symbols: ATGLR3.4, GLR3.4, GLUR3 | glutamate receptor 3.4 | chr1:1505642-1509002 FORWARD LENGTH=959
c142718_g1	-1.9953	0.00826	-0.94929	0.15515	3.52581e-72	LOC_Os06g46670.3	protein|glutamate receptor, putative, expressed	1.89247e-42	AT1G05200.2	| Symbols: ATGLR3.4, GLR3.4, GLUR3 | glutamate receptor 3.4 | chr1:1505642-1509002 FORWARD LENGTH=959
c134025_g1	0.19042	0.58397	1.3173	1.5635e-08	1.51172e-43	LOC_Os06g46700.1	protein|expressed protein	4.70931e-36	AT1G05205.1	| Symbols: | unknown protein; Has 44 Blast hits to 44 proteins in 16 species: Archae - 0; Bacteria - 0; Metazoa - 0; Fungi - 0; Plants - 44; Viruses - 0; Other Eukaryotes - 0 (source: NCBI BLink). | chr1:1509352-1510249 REVERSE LENGTH=91
c133810_g1	0.51651	0.47355	1.4431	0.022244	1.15086e-31	LOC_Os08g04190.1	protein|homeobox and START domains containing protein, putative, expressed	5.10448e-28	AT1G05230.3	| Symbols: HDG2 | homeodomain GLABROUS 2 | chr1:1513388-1517024 REVERSE LENGTH=719
c131551_g1	-1.7014	0.0055991	-2.4593	0.00058313	4.32896e-87	LOC_Os08g04190.1	protein|homeobox and START domains containing protein, putative, expressed	1.60731e-81	AT1G05230.4	| Symbols: HDG2 | homeodomain GLABROUS 2 | chr1:1513388-1517024 REVERSE LENGTH=721
c146106_g4	0.55973	0.78125	2.7019	0.013635	4.31818e-63	LOC_Os08g04190.1	protein|homeobox and START domains containing protein, putative, expressed	7.34921e-54	AT1G05230.4	| Symbols: HDG2 | homeodomain GLABROUS 2 | chr1:1513388-1517024 REVERSE LENGTH=721
c131017_g1	-1.604	0.11355	-2.4398	0.045862	0.00247793	LOC_Os06g48030.3	protein|peroxidase precursor, putative, expressed	0.919706	AT1G05250.1	| Symbols: | Peroxidase superfamily protein | chr1:1525924-1527169 REVERSE LENGTH=325
c140787_g3	-0.43804	0.8965	3.0804	0.00068497	1.6115e-47	LOC_Os02g06630.1	protein|peroxidase precursor, putative, expressed	6.40856e-35	AT1G05260.1	| Symbols: RCI3, RCI3A | Peroxidase superfamily protein | chr1:1529827-1531271 FORWARD LENGTH=326
c128946_g1	-2.345	0.024481	-1.8711	0.061741	6.01783e-112	LOC_Os03g25330.1	protein|peroxidase precursor, putative, expressed	1.27571e-36	AT1G05260.1	| Symbols: RCI3, RCI3A | Peroxidase superfamily protein | chr1:1529827-1531271 FORWARD LENGTH=326
c135514_g1	-1.2261	0.0041185	-0.95658	0.00089099	0	LOC_Os02g30310.1	protein|ThiF family domain containing protein, putative, expressed	0	AT1G05350.1	| Symbols: | NAD(P)-binding Rossmann-fold superfamily protein | chr1:1560891-1564005 REVERSE LENGTH=431
c142796_g1	-0.65631	0.16271	-3.3733	4.227e-08	2.29123e-08	LOC_Os03g63510.1	protein|pentatricopeptide, putative, expressed	0.233209	AT1G05400.2	| Symbols: | unknown protein; INVOLVED IN: biological_process unknown; LOCATED IN: cellular_component unknown; EXPRESSED IN: sperm cell; BEST Arabidopsis thaliana protein match is: unknown protein (TAIR:AT1G06810.1); Has 31 Blast hits to 31 proteins in 2 species: Archae - 0; Bacteria - 0; Metazoa - 0; Fungi - 0; Plants - 31; Viruses - 0; Other Eukaryotes - 0 (source: NCBI BLink). | chr1:1584746-1…
c154554_g1	0.45073	0.42079	1.1192	3.7237e-08	0	LOC_Os03g53590.2	protein|expressed protein	4.56922e-95	AT1G05410.1	| Symbols: | Protein of unknown function (DUF1423) | chr1:1585504-1587268 REVERSE LENGTH=471
c133756_g1	-1.2124	0.23622	-2.2594	0.048828	1.70202e-29	LOC_Os03g06350.1	protein|DUF623 domain containing protein, expressed	2.73915e-09	AT1G05420.1	| Symbols: ATOFP12, OFP12 | ovate family protein 12 | chr1:1590073-1590753 FORWARD LENGTH=226
c133110_g2	-0.84717	0.40561	-2.7649	0.029086	0.000851536	LOC_Os09g25000.1	protein|spotted leaf 11, putative, expressed	0.234473	AT1G05460.1	| Symbols: SDE3 | P-loop containing nucleoside triphosphate hydrolases superfamily protein | chr1:1601357-1604658 REVERSE LENGTH=1002
c139445_g2	-0.98591	0.13405	-4.2267	7.6887e-05	-	-	-	0.653747	AT1G05520.1	| Symbols: | Sec23/Sec24 protein transport family protein | chr1:1631126-1635703 REVERSE LENGTH=783
c29351_g1	-3.7921	0.010816	#NAME?	0.0026889	0.628723	LOC_Os11g29150.1	protein|expressed protein	0.209616	AT1G05520.1	| Symbols: | Sec23/Sec24 protein transport family protein | chr1:1631126-1635703 REVERSE LENGTH=783
c137735_g1	0.47796	0.46534	-2.3341	0.029249	7.81969e-34	LOC_Os01g08440.1	protein|UDP-glucoronosyl and UDP-glucosyl transferase domain containing protein, expressed	5.03747e-14	AT1G05560.1	| Symbols: UGT1, UGT75B1 | UDP-glucosyltransferase 75B1 | chr1:1645674-1647083 REVERSE LENGTH=469
c143207_g1	-0.46613	0.53225	-1.6681	0.033434	0	LOC_Os03g11980.1	protein|beta-hexosaminidase precursor, putative, expressed	0	AT1G05590.1	| Symbols: HEXO2, ATHEX3 | beta-hexosaminidase 2 | chr1:1669871-1671686 FORWARD LENGTH=580
c154344_g3	2.1203	0.0055428	2.1856	2.9488e-07	1.75256e-51	LOC_Os05g38710.3	protein|lipin, N-terminal conserved region family protein, expressed	0.532108	AT1G05610.1	| Symbols: APS2 | ADP-glucose pyrophosphorylase small subunit 2 | chr1:1673895-1675934 REVERSE LENGTH=476
c150882_g2	-0.29066	0.76243	-2.5589	0.01639	2.97887e-45	LOC_Os09g34250.1	protein|UDP-glucoronosyl and UDP-glucosyl transferase domain containing protein, expressed	1.2125e-36	AT1G05675.1	| Symbols: | UDP-Glycosyltransferase superfamily protein | chr1:1701213-1702715 REVERSE LENGTH=453
c147014_g1	1.579	2.8798e-05	1.5419	2.5707e-06	7.58359e-92	LOC_Os04g41570.1	protein|ethylene-responsive protein related, putative, expressed	7.37518e-40	AT1G05710.5	| Symbols: | basic helix-loop-helix (bHLH) DNA-binding superfamily protein | chr1:1716198-1717023 FORWARD LENGTH=149
c138250_g1	0.19384	0.59796	1.3469	1.8782e-09	8.2767e-90	LOC_Os01g66960.1	protein|selenoprotein precursor, putative, expressed	5.03476e-67	AT1G05720.1	| Symbols: | selenoprotein family protein | chr1:1717677-1718849 REVERSE LENGTH=163
c154960_g1	-0.51839	0.15332	-1.3808	6.0799e-05	0	LOC_Os04g41200.1	protein|lipase, putative, expressed	3.91231e-134	AT1G05790.1	| Symbols: | lipase class 3 family protein | chr1:1733039-1737365 FORWARD LENGTH=687
c155835_g1	-0.97746	0.0086863	-1.9072	6.4935e-07	0	LOC_Os01g67420.1	protein|lipase, putative, expressed	5.9046e-162	AT1G05790.1	| Symbols: | lipase class 3 family protein | chr1:1733039-1737365 FORWARD LENGTH=687
c142836_g1	2.4702	0.0034116	2.4566	0.002428	0	LOC_Os01g67430.1	protein|lipase, putative, expressed	4.39535e-129	AT1G05800.1	| Symbols: DGL | alpha/beta-Hydrolases superfamily protein | chr1:1741204-1742619 FORWARD LENGTH=471
c152712_g1	0.1759	0.79321	1.0172	0.018022	0	LOC_Os02g27360.1	protein|aspartic proteinase-like protein 2 precursor, putative, expressed	6.25787e-177	AT1G05840.1	| Symbols: | Eukaryotic aspartyl protease family protein | chr1:1762843-1766150 REVERSE LENGTH=485
c147125_g1	-0.30537	0.48692	1.0481	0.012979	0	LOC_Os08g41100.1	protein|CHIT12 - Chitinase family protein precursor, expressed	8.85523e-142	AT1G05850.1	| Symbols: POM1, ERH2, ELP1, CTL1, ELP, HOT2, ATCTL1 | Chitinase family protein | chr1:1766833-1768117 REVERSE LENGTH=321
c150950_g1	1.1823	2.1189e-06	3.2933	8.6364e-37	0	LOC_Os09g32080.1	protein|CHIT13 - Chitinase family protein precursor, expressed	7.58239e-143	AT1G05850.1	| Symbols: POM1, ERH2, ELP1, CTL1, ELP, HOT2, ATCTL1 | Chitinase family protein | chr1:1766833-1768117 REVERSE LENGTH=321
c150809_g1	0.54124	0.06015	1.1895	5.7659e-10	0	LOC_Os08g42740.2	protein|IBR domain containing protein, putative, expressed	0	AT1G05890.1	| Symbols: ARI5, ATARI5 | RING/U-box superfamily protein | chr1:1779631-1784166 FORWARD LENGTH=552
c145191_g1	-0.25926	0.72603	-1.8172	0.022523	4.55508e-50	LOC_Os09g33876.1	protein|expressed protein	6.1562e-35	AT1G05890.2	| Symbols: ARI5 | RING/U-box superfamily protein | chr1:1779631-1784166 FORWARD LENGTH=594
c149649_g2	1.9915	0.0031691	1.2665	0.0038478	1.05749e-13	LOC_Os08g42740.7	protein|IBR domain containing protein, putative, expressed	6.69877e-08	AT1G05890.2	| Symbols: ARI5 | RING/U-box superfamily protein | chr1:1779631-1784166 FORWARD LENGTH=594
c154029_g1	-0.91375	0.0013271	-1.3962	3.5478e-10	0	LOC_Os01g67290.1	protein|cyclin-related protein, putative, expressed	0	AT1G05960.1	| Symbols: | ARM repeat superfamily protein | chr1:1808478-1815060 REVERSE LENGTH=982
c140231_g1	0.925	0.10608	2.4331	1.3765e-07	4.36785e-39	LOC_Os02g39360.1	protein|B-box zinc finger family protein, putative, expressed	5.72445e-30	AT1G06040.2	| Symbols: STO | B-box zinc finger family protein | chr1:1828957-1829659 REVERSE LENGTH=177
c147361_g1	-0.92381	0.032553	-2.2515	5.1689e-06	7.10023e-148	LOC_Os08g05640.2	protein|DUF1336 domain containing protein, expressed	3.15242e-103	AT1G06050.1	| Symbols: | Protein of unknown function (DUF1336) | chr1:1830726-1831667 REVERSE LENGTH=313
c156328_g1	0.87653	0.061082	1.7644	1.0155e-07	0	LOC_Os06g40600.1	protein|elongation factor, putative, expressed	0	AT1G06220.1	| Symbols: MEE5, CLO, GFA1 | Ribosomal protein S5/Elongation factor G/III/V family protein | chr1:1900524-1904583 FORWARD LENGTH=987
c145908_g1	3.7431	7.9466e-08	2.7205	7.3269e-36	2.46373e-159	LOC_Os08g09340.1	protein|bromodomain containing protein, expressed	1.70869e-37	AT1G06230.3	| Symbols: GTE4 | global transcription factor group E4 | chr1:1907626-1910183 FORWARD LENGTH=766
c151031_g1	0.51564	0.1256	1.6334	4.7558e-08	0	LOC_Os02g15220.1	protein|bromodomain containing protein, expressed	4.30189e-74	AT1G06230.3	| Symbols: GTE4 | global transcription factor group E4 | chr1:1907626-1910183 FORWARD LENGTH=766
c153860_g1	-0.20012	0.67018	-1.9598	0.00018757	1.30769e-163	LOC_Os01g11580.1	protein|bromodomain containing protein, expressed	1.2838e-77	AT1G06230.3	| Symbols: GTE4 | global transcription factor group E4 | chr1:1907626-1910183 FORWARD LENGTH=766
c141946_g1	-1.4953	0.00023505	-2.2636	2.12e-08	0	LOC_Os01g11590.2	protein|uncharacterized protein HI0077, putative, expressed	1.55593e-136	AT1G06240.1	| Symbols: | Protein of unknown function DUF455 | chr1:1911166-1912875 FORWARD LENGTH=383
c146857_g1	2.3201	8.7032e-21	1.4036	1.3524e-24	0	LOC_Os06g24704.1	protein|acyl-coenzyme A oxidase, putative, expressed	0	AT1G06290.1	| Symbols: ACX3, ATACX3 | acyl-CoA oxidase 3 | chr1:1922423-1926002 FORWARD LENGTH=675
c132258_g1	-0.95455	0.065257	-2.5534	7.3445e-05	8.00066e-18	LOC_Os03g19550.1	protein|retrotransposon protein, putative, unclassified, expressed	1.60085e-06	AT1G06320.1	| Symbols: | unknown protein; Has 24 Blast hits to 24 proteins in 10 species: Archae - 0; Bacteria - 2; Metazoa - 0; Fungi - 0; Plants - 20; Viruses - 0; Other Eukaryotes - 2 (source: NCBI BLink). | chr1:1930602-1931449 FORWARD LENGTH=195
c142149_g1	-0.79108	0.0070722	-1.0595	6.4393e-06	0	LOC_Os01g10840.1	protein|CGMC_GSK.2 - CGMC includes CDA, MAPK, GSK3, and CLKC kinases, expressed	0	AT1G06390.2	| Symbols: GSK1, ATGSK1, ATSK22, SK22, BIL2, ATSK2-3 | GSK3/SHAGGY-like protein kinase 1 | chr1:1946860-1950417 FORWARD LENGTH=407
c137648_g1	0.77366	0.36327	3.1829	2.2964e-28	4.36424e-68	LOC_Os01g53000.1	protein|trehalose synthase, putative, expressed	3.05233e-34	AT1G06410.1	| Symbols: ATTPS7, TPS7, ATTPSA | trehalose-phosphatase/synthase 7 | chr1:1955413-1958153 FORWARD LENGTH=851
c153368_g2	0.79538	0.0054728	2.2172	2.1336e-42	0	LOC_Os01g53000.1	protein|trehalose synthase, putative, expressed	0	AT1G06410.1	| Symbols: ATTPS7, TPS7, ATTPSA | trehalose-phosphatase/synthase 7 | chr1:1955413-1958153 FORWARD LENGTH=851
c155740_g1	-0.19831	0.46979	-1.282	0.0046514	3.54614e-132	LOC_Os01g54560.3	protein|trehalose synthase, putative, expressed	2.15207e-104	AT1G06410.1	| Symbols: ATTPS7, TPS7, ATTPSA | trehalose-phosphatase/synthase 7 | chr1:1955413-1958153 FORWARD LENGTH=851
c155740_g2	-0.10455	0.65439	-1.7942	3.2808e-22	0	LOC_Os01g54560.3	protein|trehalose synthase, putative, expressed	0	AT1G06410.1	| Symbols: ATTPS7, TPS7, ATTPSA | trehalose-phosphatase/synthase 7 | chr1:1955413-1958153 FORWARD LENGTH=851
c153697_g1	1.2596	0.016862	0.10814	0.94121	1.25691e-12	LOC_Os05g44100.1	protein|trehalose synthase, putative, expressed	0.0139274	AT1G06410.1	| Symbols: ATTPS7, TPS7, ATTPSA | trehalose-phosphatase/synthase 7 | chr1:1955413-1958153 FORWARD LENGTH=851
c138960_g2	-1.2523	0.084344	-3.272	0.0012178	0	LOC_Os01g34880.1	protein|callose synthase, putative, expressed	0	AT1G06490.1	| Symbols: ATGSL07, gsl07, atgsl7, GSL7 | glucan synthase-like 7 | chr1:1978762-1989295 FORWARD LENGTH=1958
c152470_g1	-0.45151	0.38175	-3.8397	1.0577e-07	0	LOC_Os02g58560.1	protein|1,3-beta-glucan synthase component, putative, expressed	0	AT1G06490.1	| Symbols: ATGSL07, gsl07, atgsl7, GSL7 | glucan synthase-like 7 | chr1:1978762-1989295 FORWARD LENGTH=1958
c122373_g1	-4.0563	0.027025	-1.2672	0.41303	9.78699e-178	LOC_Os01g34890.1	protein|GLUCAN SYNTHASE-LIKE protein, putative, expressed	2.78562e-124	AT1G06490.1	| Symbols: ATGSL07, gsl07, atgsl7, GSL7 | glucan synthase-like 7 | chr1:1978762-1989295 FORWARD LENGTH=1958
c140474_g1	-1.8001	0.0086275	-0.11229	0.7946	0	LOC_Os01g44069.1	protein|glycerol-3-phosphate acyltransferase, putative, expressed	9.88358e-154	AT1G06520.1	| Symbols: ATGPAT1, GPAT1 | glycerol-3-phosphate acyltransferase 1 | chr1:1994170-1996067 REVERSE LENGTH=585
c154655_g1	0.67113	0.023021	1.8802	5.8721e-26	0	LOC_Os01g54860.1	protein|enoyl-CoA hydratase/isomerase family protein, putative, expressed	1.84323e-161	AT1G06550.1	| Symbols: | ATP-dependent caseinolytic (Clp) protease/crotonase family protein | chr1:2003834-2006564 REVERSE LENGTH=387
c146706_g1	1.965	1.0492e-14	2.017	1.3926e-70	0	LOC_Os02g07160.1	protein|glyoxalase family protein, putative, expressed	7.19248e-148	AT1G06570.1	| Symbols: PDS1, HPD | phytoene desaturation 1 | chr1:2012015-2013543 REVERSE LENGTH=473
c124497_g1	-1.5393	2.7949e-06	-3.6712	3.0162e-26	5.25118e-93	LOC_Os03g48430.1	protein|1-aminocyclopropane-1-carboxylate oxidase homolog 4, putative, expressed	8.9879e-77	AT1G06620.1	| Symbols: | 2-oxoglutarate (2OG) and Fe(II)-dependent oxygenase superfamily protein | chr1:2025618-2027094 FORWARD LENGTH=365
c145230_g2	-0.78418	0.093938	-1.9034	0.00026921	0	LOC_Os04g10350.1	protein|1-aminocyclopropane-1-carboxylate oxidase homolog 2, putative, expressed	1.30574e-121	AT1G06620.1	| Symbols: | 2-oxoglutarate (2OG) and Fe(II)-dependent oxygenase superfamily protein | chr1:2025618-2027094 FORWARD LENGTH=365
c153439_g1	-1.2555	7.1568e-07	-0.7297	3.1449e-07	5.93061e-132	LOC_Os08g30210.1	protein|1-aminocyclopropane-1-carboxylate oxidase homolog 1, putative, expressed	7.77979e-116	AT1G06620.1	| Symbols: | 2-oxoglutarate (2OG) and Fe(II)-dependent oxygenase superfamily protein | chr1:2025618-2027094 FORWARD LENGTH=365
c156279_g1	-0.031967	0.95303	1.0632	0.0098284	0	LOC_Os03g21530.1	protein|AARP2CN domain containing protein, expressed	0	AT1G06720.1	| Symbols: | P-loop containing nucleoside triphosphate hydrolases superfamily protein | chr1:2060615-2067281 REVERSE LENGTH=1147
c149553_g1	0.54314	0.36101	1.2854	0.0038092	6.37607e-142	LOC_Os03g58390.1	protein|zinc finger, C3HC4 type domain containing protein, expressed	1.44841e-43	AT1G06770.1	| Symbols: DRIP1 | DREB2A-interacting protein 1 | chr1:2079222-2081707 REVERSE LENGTH=421
c152695_g1	-0.63504	0.050778	-1.2483	3.7874e-05	0	LOC_Os11g37980.1	protein|GAUT2/LGT2, putative, expressed	3.93071e-164	AT1G06780.1	| Symbols: GAUT6 | galacturonosyltransferase 6 | chr1:2083689-2086853 FORWARD LENGTH=589
c152026_g1	-1.5399	0.0095464	-0.26787	0.63042	0	LOC_Os05g32380.1	protein|phospholipase, putative, expressed	0	AT1G06800.1	| Symbols: PLA-I{gamma}1 | alpha/beta-Hydrolases superfamily protein | chr1:2089538-2091443 REVERSE LENGTH=515
c155431_g1	-1.3674	2.1e-07	-2.8103	5.7906e-44	0	LOC_Os05g40270.4	protein|expressed protein	0	AT1G06840.1	| Symbols: | Leucine-rich repeat protein kinase family protein | chr1:2097854-2103208 REVERSE LENGTH=953
c156455_g1	-0.89661	0.00084464	-1.395	4.7269e-12	0	LOC_Os01g72990.2	protein|expressed protein	0	AT1G06840.1	| Symbols: | Leucine-rich repeat protein kinase family protein | chr1:2097854-2103208 REVERSE LENGTH=953
c143549_g1	-0.35793	0.64568	-1.6726	0.028855	2.85996e-160	LOC_Os05g07670.1	protein|solute carrier family 35 member E3, putative, expressed	1.72247e-123	AT1G06890.2	| Symbols: | nodulin MtN21 /EamA-like transporter family protein | chr1:2111728-2114038 REVERSE LENGTH=357
c152350_g1	-1.4309	0.0023063	-1.125	0.0083808	0	LOC_Os03g21810.1	protein|insulin-degrading enzyme, putative, expressed	0	AT1G06900.1	| Symbols: | Insulinase (Peptidase family M16) family protein | chr1:2115155-2120635 REVERSE LENGTH=1024
c137814_g1	-0.9386	0.27111	-2.7385	0.011509	1.98479e-11	LOC_Os10g35010.1	protein|ATTIC110/TIC110, putative, expressed	0.00178073	AT1G06950.1	| Symbols: ATTIC110, TIC110 | translocon at the inner envelope membrane of chloroplasts 110 | chr1:2130303-2135563 REVERSE LENGTH=1016
c148066_g1	0.53221	0.15411	1.6793	1.1244e-10	4.66742e-105	LOC_Os03g18720.2	protein|RNA recognition motif containing protein, putative, expressed	2.83101e-78	AT1G06960.1	| Symbols: | RNA-binding (RRM/RBD/RNP motifs) family protein | chr1:2135930-2137533 FORWARD LENGTH=229
c150491_g2	-0.80313	0.0566	-1.2237	0.0027729	1.6001e-23	LOC_Os04g02070.4	protein|expressed protein	3.79796e-05	AT1G07000.1	| Symbols: ATEXO70B2, EXO70B2 | exocyst subunit exo70 family protein B2 | chr1:2150398-2152305 REVERSE LENGTH=599
c146297_g1	0.65183	0.30279	1.4504	0.0093766	1.75546e-22	LOC_Os01g38490.1	protein|expressed protein	7.78792e-08	AT1G07020.1	| Symbols: | unknown protein; Has 39 Blast hits to 39 proteins in 17 species: Archae - 0; Bacteria - 0; Metazoa - 6; Fungi - 3; Plants - 28; Viruses - 0; Other Eukaryotes - 2 (source: NCBI BLink). | chr1:2155319-2155884 REVERSE LENGTH=147
c149335_g1	1.6668	7.6631e-05	1.2581	0.0024198	2.16267e-166	LOC_Os03g18550.1	protein|mitochondrial carrier protein, putative, expressed	5.40202e-105	AT1G07030.1	| Symbols: | Mitochondrial substrate carrier family protein | chr1:2158631-2160524 REVERSE LENGTH=326
c144011_g2	3.1153	0.020538	3.1638	0.027075	4.96571e-08	LOC_Os12g01540.1	protein|expressed protein	0.0375562	AT1G07060.1	| Symbols: | unknown protein; Has 30 Blast hits to 30 proteins in 10 species: Archae - 0; Bacteria - 0; Metazoa - 0; Fungi - 0; Plants - 30; Viruses - 0; Other Eukaryotes - 0 (source: NCBI BLink). | chr1:2167138-2168397 REVERSE LENGTH=233
c142752_g1	0.021676	0.94614	1.328	2.8782e-15	5.18453e-92	LOC_Os03g18454.1	protein|gamma-interferon-inducible lysosomal thiol reductase precursor, putative, expressed	1.21333e-66	AT1G07080.1	| Symbols: | Thioredoxin superfamily protein | chr1:2170069-2171861 FORWARD LENGTH=265
c153771_g4	0.11178	0.80292	-2.123	0.0094441	9.6357e-79	LOC_Os03g18310.1	protein|6PF-2-K/Fru-2,6-P2ASE liver isozyme, putative, expressed	4.43693e-73	AT1G07110.1	| Symbols: F2KP, ATF2KP, FKFBP | fructose-2,6-bisphosphatase | chr1:2178363-2183980 REVERSE LENGTH=744
c154162_g2	-1.431	3.3297e-06	1.4418	6.9538e-20	2.53292e-86	LOC_Os03g61130.1	protein|phosphoesterase family protein, putative, expressed	7.59121e-56	AT1G07230.1	| Symbols: NPC1 | non-specific phospholipase C1 | chr1:2220509-2222778 REVERSE LENGTH=533
c150098_g1	-1.476	0.016293	0.42086	0.37595	0	LOC_Os06g18670.1	protein|anthocyanidin 3-O-glucosyltransferase, putative, expressed	1.06724e-51	AT1G07250.1	| Symbols: UGT71C4 | UDP-glucosyl transferase 71C4 | chr1:2225963-2227402 FORWARD LENGTH=479
c135010_g1	1.3868	0.00032548	3.0062	3.4019e-34	4.0566e-15	LOC_Os01g63620.1	protein|expressed protein	1.71835e-13	AT1G07280.3	| Symbols: | Tetratricopeptide repeat (TPR)-like superfamily protein | chr1:2238505-2240991 FORWARD LENGTH=552
c140447_g1	0.72135	0.25565	1.268	4.8229e-06	7.64776e-117	LOC_Os01g63620.1	protein|expressed protein	1.42242e-50	AT1G07280.3	| Symbols: | Tetratricopeptide repeat (TPR)-like superfamily protein | chr1:2238505-2240991 FORWARD LENGTH=552
c146823_g1	2.2833	2.1685e-19	3.0116	1.3311e-127	2.00275e-43	LOC_Os03g15890.2	protein|RNA recognition motif containing protein, expressed	4.9543e-35	AT1G07350.2	| Symbols: | RNA-binding (RRM/RBD/RNP motifs) family protein | chr1:2258816-2259586 REVERSE LENGTH=129
c150746_g1	0.70976	0.020523	1.9381	1.609e-20	0	LOC_Os06g07350.1	protein|RNA-binding motif protein, putative, expressed	0	AT1G07360.1	| Symbols: | CCCH-type zinc fingerfamily protein with RNA-binding domain | chr1:2260562-2262795 REVERSE LENGTH=481
c144988_g1	-0.80886	0.010446	-1.1644	4.3689e-06	1.18617e-55	LOC_Os01g04350.1	protein|hsp20/alpha crystallin family protein, putative, expressed	2.30638e-23	AT1G07400.1	| Symbols: | HSP20-like chaperones superfamily protein | chr1:2275148-2275621 FORWARD LENGTH=157
c142358_g1	1.1999	0.0012139	1.8093	1.6837e-10	2.42919e-105	LOC_Os01g62950.1	protein|ras-related protein, putative, expressed	4.46174e-83	AT1G07410.1	| Symbols: ATRABA2B, RAB-A2B, ATRAB-A2B, RABA2b | RAB GTPase homolog A2B | chr1:2276270-2277154 FORWARD LENGTH=214
c150012_g2	1.2542	0.11211	2.9719	1.1406e-37	1.82132e-131	LOC_Os03g16170.1	protein|protein phosphatase 2C, putative, expressed	1.2024e-97	AT1G07430.1	| Symbols: HAI2 | highly ABA-induced PP2C gene 2 | chr1:2281151-2282656 REVERSE LENGTH=442
c132547_g1	-0.21358	0.60817	-1.3902	1.692e-06	2.4767e-13	LOC_Os11g43360.1	protein|tropinone reductase 2, putative, expressed	4.96836e-15	AT1G07440.2	| Symbols: | NAD(P)-binding Rossmann-fold superfamily protein | chr1:2286700-2287665 REVERSE LENGTH=207
c144371_g2	0.031464	0.97349	1.266	2.1919e-09	1.40964e-141	LOC_Os05g22670.1	protein|transcription factor IIA large subunit, putative, expressed	9.27581e-55	AT1G07470.1	| Symbols: | Transcription factor IIA, alpha/beta subunit | chr1:2291723-2294350 FORWARD LENGTH=375
c126056_g1	-2.443	0.24854	1.9079	0.030013	5.43032e-38	LOC_Os01g62460.3	protein|ZOS1-16 - C2H2 zinc finger protein, expressed	2.08393e-06	AT1G07530.1	| Symbols: SCL14, ATGRAS2, GRAS2 | SCARECROW-like 14 | chr1:2313828-2316137 REVERSE LENGTH=769
c133229_g1	1.0016	0.91306	3.9547	0.0036491	2.26882e-99	LOC_Os11g47900.1	protein|SCARECROW, putative, expressed	1.00539e-55	AT1G07530.1	| Symbols: SCL14, ATGRAS2, GRAS2 | SCARECROW-like 14 | chr1:2313828-2316137 REVERSE LENGTH=769
c153092_g1	1.0124	0.073425	2.1296	3.6539e-07	9.45164e-128	LOC_Os03g48450.4	protein|SCARECROW, putative, expressed	8.94265e-09	AT1G07530.1	| Symbols: SCL14, ATGRAS2, GRAS2 | SCARECROW-like 14 | chr1:2313828-2316137 REVERSE LENGTH=769
c155428_g1	2.1094	3.5537e-15	2.5971	5.532e-65	0	LOC_Os12g38490.1	protein|SCARECROW, putative, expressed	1.23005e-154	AT1G07530.1	| Symbols: SCL14, ATGRAS2, GRAS2 | SCARECROW-like 14 | chr1:2313828-2316137 REVERSE LENGTH=769
c155567_g1	-1.0359	0.0001079	-2.6936	8.3827e-36	0	LOC_Os03g16700.4	protein|initiator-binding protein, putative, expressed	5.32603e-81	AT1G07540.1	| Symbols: TRFL2 | TRF-like 2 | chr1:2318433-2321048 REVERSE LENGTH=630
c142953_g1	0.78495	0.071095	1.9037	1.2595e-08	2.71719e-150	LOC_Os01g74200.1	protein|protein kinase domain containing protein, expressed	1.89243e-137	AT1G07570.1	| Symbols: APK1A, APK1 | Protein kinase superfamily protein | chr1:2331369-2333210 REVERSE LENGTH=410
c147517_g1	0.18274	0.50063	-1.0168	7.4335e-05	0	LOC_Os11g47800.1	protein|spo0B-associated GTP-binding protein, putative, expressed	9.82474e-96	AT1G07615.1	| Symbols: | GTP-binding protein Obg/CgtA | chr1:2342277-2344200 REVERSE LENGTH=493
c147894_g2	0.72858	0.25155	1.2609	0.022435	1.06065e-144	LOC_Os03g60650.1	protein|protein phosphatase 2C, putative, expressed	1.28176e-96	AT1G07630.1	| Symbols: PLL5 | pol-like 5 | chr1:2349189-2351437 FORWARD LENGTH=662
c156419_g1	-1.3579	0.0039511	-3.4544	1.4612e-08	0	LOC_Os09g17630.1	protein|receptor-like protein kinase 2, putative, expressed	0	AT1G07650.1	| Symbols: | Leucine-rich repeat transmembrane protein kinase | chr1:2359817-2366423 REVERSE LENGTH=1014
c156419_g2	-1.63	0.021809	-3.519	0.0001179	6.44675e-143	LOC_Os09g17630.1	protein|receptor-like protein kinase 2, putative, expressed	3.25713e-92	AT1G07650.1	| Symbols: | Leucine-rich repeat transmembrane protein kinase | chr1:2359817-2366423 REVERSE LENGTH=1014
c124818_g1	4.4215	0.035772	5.3455	1.0732e-05	0.665126	LOC_Os10g39410.1	protein|Core histone H2A/H2B/H3/H4 domain containing protein, putative, expressed	0.252816	AT1G07660.2	| Symbols: | Histone superfamily protein | chr1:2369212-2369523 FORWARD LENGTH=86
c134970_g2	3.0051	0.085931	3.6244	0.015	0.00598985	LOC_Os10g39410.1	protein|Core histone H2A/H2B/H3/H4 domain containing protein, putative, expressed	0.00248798	AT1G07660.2	| Symbols: | Histone superfamily protein | chr1:2369212-2369523 FORWARD LENGTH=86
c114707_g1	2.4826	0.010744	0.87324	0.58646	0.000953398	LOC_Os10g39410.1	protein|Core histone H2A/H2B/H3/H4 domain containing protein, putative, expressed	0.000369212	AT1G07660.2	| Symbols: | Histone superfamily protein | chr1:2369212-2369523 FORWARD LENGTH=86
c144664_g1	-2.0044	0.00075362	0.74066	0.059743	3.00305e-09	LOC_Os03g17310.1	protein|calcium-transporting ATPase, endoplasmic reticulum-type, putative, expressed	3.70829e-12	AT1G07670.1	| Symbols: ATECA4, ECA4 | endomembrane-type CA-ATPase 4 | chr1:2370305-2374196 REVERSE LENGTH=1061
c142707_g1	4.1228	0.00030816	4.0297	2.7502e-05	9.24728e-165	LOC_Os05g47510.1	protein|pentatricopeptide, putative, expressed	1.22388e-82	AT1G07740.1	| Symbols: | Tetratricopeptide repeat (TPR)-like superfamily protein | chr1:2399117-2400496 REVERSE LENGTH=459
c87835_g1	-2.6927	0.013476	-2.9927	0.012332	8.68363e-125	LOC_Os09g37976.1	protein|cupin domain containing protein, expressed	4.28991e-45	AT1G07750.1	| Symbols: | RmlC-like cupins superfamily protein | chr1:2404300-2405863 REVERSE LENGTH=356
c138766_g1	-0.2954	0.41176	-1.6621	2.7868e-05	8.32657e-140	LOC_Os02g16630.1	protein|tryptophan biosynthesis protein trpCF, putative, expressed	7.47292e-86	AT1G07780.5	| Symbols: PAI1 | phosphoribosylanthranilate isomerase 1 | chr1:2410352-2411833 REVERSE LENGTH=275
c141836_g1	-0.37775	0.56268	1.1896	0.0037499	1.61224e-67	LOC_Os06g03790.1	protein|39S ribosomal protein L47, mitochondrial precursor, putative, expressed	1.83278e-55	AT1G07830.1	| Symbols: | ribosomal protein L29 family protein | chr1:2422549-2423392 FORWARD LENGTH=144
c151341_g1	0.78803	0.47455	2.6514	0.00032795	5.2044e-134	LOC_Os01g68310.1	protein|sas10/Utp3 family protein, expressed	1.64381e-81	AT1G07840.1	| Symbols: | Sas10/Utp3/C1D family | chr1:2424603-2426425 FORWARD LENGTH=312
c136307_g2	-2.965	0.016459	-1.9655	0.082387	3.9539e-57	LOC_Os04g30030.1	protein|cysteine-rich receptor-like protein kinase 12 precursor, putative, expressed	1.57149e-30	AT1G07870.1	| Symbols: | Protein kinase superfamily protein | chr1:2429933-2431843 REVERSE LENGTH=423
c118694_g2	0.56336	0.40598	2.3793	2.8769e-26	1.96005e-133	LOC_Os03g17690.1	protein|OsAPx1 - Cytosolic Ascorbate Peroxidase encoding gene 1-8, expressed	1.46475e-115	AT1G07890.6	| Symbols: APX1, MEE6, CS1, ATAPX1, ATAPX01 | ascorbate peroxidase 1 | chr1:2438005-2439349 FORWARD LENGTH=249
c118694_g1	1.2258	0.5672	3.1188	0.0050291	1.86739e-20	LOC_Os03g17690.1	protein|OsAPx1 - Cytosolic Ascorbate Peroxidase encoding gene 1-8, expressed	3.15306e-15	AT1G07890.8	| Symbols: APX1, MEE6, CS1, ATAPX1, ATAPX01 | ascorbate peroxidase 1 | chr1:2438005-2439435 FORWARD LENGTH=250
c142361_g2	3.9224	0.054587	4.3482	0.019764	2.23581e-73	LOC_Os07g09400.1	protein|RNA ligase isoform 1, putative, expressed	5.384e-48	AT1G07910.2	| Symbols: ATRNL, RNL, AtRLG1 | RNAligase | chr1:2446712-2454386 FORWARD LENGTH=1104
c152821_g1	4.6476	1.0322e-07	5.7565	6.7474e-18	3.34221e-21	LOC_Os07g09400.1	protein|RNA ligase isoform 1, putative, expressed	7.03888e-17	AT1G07910.2	| Symbols: ATRNL, RNL, AtRLG1 | RNAligase | chr1:2446712-2454386 FORWARD LENGTH=1104
c135506_g1	3.0459	0.0051706	2.7593	0.00082846	1.08529e-05	LOC_Os03g17950.1	protein|expressed protein	0.000106423	AT1G07970.1	| Symbols: | CONTAINS InterPro DOMAIN/s: Cytochrome B561-related, N-terminal (InterPro:IPR019176); Has 215 Blast hits to 213 proteins in 79 species: Archae - 0; Bacteria - 6; Metazoa - 131; Fungi - 22; Plants - 42; Viruses - 0; Other Eukaryotes - 14 (source: NCBI BLink). | chr1:2469528-2472518 REVERSE LENGTH=693
c148537_g1	0.9172	0.15385	1.3156	0.014544	0	LOC_Os03g17950.1	protein|expressed protein	9.21043e-165	AT1G07970.1	| Symbols: | CONTAINS InterPro DOMAIN/s: Cytochrome B561-related, N-terminal (InterPro:IPR019176); Has 215 Blast hits to 213 proteins in 79 species: Archae - 0; Bacteria - 6; Metazoa - 131; Fungi - 22; Plants - 42; Viruses - 0; Other Eukaryotes - 14 (source: NCBI BLink). | chr1:2469528-2472518 REVERSE LENGTH=693
c153275_g1	2.0303	0.0044771	2.398	0.00026196	4.44093e-41	LOC_Os03g63530.1	protein|histone-like transcription factor and archaeal histone, putative, expressed	7.28241e-20	AT1G07980.1	| Symbols: NF-YC10 | nuclear factor Y, subunit C10 | chr1:2473523-2474910 REVERSE LENGTH=206
c134985_g1	2.9402	1.8231e-10	1.8116	0.00072081	8.47114e-19	LOC_Os03g42520.1	protein|expressed protein	0.134284	AT1G07985.1	| Symbols: | Expressed protein | chr1:2475508-2475942 FORWARD LENGTH=144
c116297_g1	-2.3473	0.061734	-3.2573	0.03079	5.71574e-73	LOC_Os12g24390.1	protein|retrotransposon protein, putative, unclassified, expressed	2.50778e-11	AT1G08050.1	| Symbols: | Zinc finger (C3HC4-type RING finger) family protein | chr1:2499088-2501311 REVERSE LENGTH=641
c141938_g1	-1.6527	9.8121e-10	-3.1339	1.3515e-49	2.3781e-33	LOC_Os11g43040.1	protein|retrotransposon protein, putative, unclassified, expressed	2.2864e-27	AT1G08050.1	| Symbols: | Zinc finger (C3HC4-type RING finger) family protein | chr1:2499088-2501311 REVERSE LENGTH=641
c149583_g1	-0.96288	0.11415	-1.3872	0.026318	0	LOC_Os02g02050.1	protein|SNF2 family N-terminal domain containing protein, expressed	2.92039e-59	AT1G08060.2	| Symbols: MOM, MOM1 | ATP-dependent helicase family protein | chr1:2501981-2510488 REVERSE LENGTH=2001
c155577_g1	2.9356	1.808e-24	1.7581	1.2027e-14	0	LOC_Os06g01320.1	protein|chromo domain containing protein, expressed	5.65026e-72	AT1G08060.2	| Symbols: MOM, MOM1 | ATP-dependent helicase family protein | chr1:2501981-2510488 REVERSE LENGTH=2001
c151500_g1	-1.3501	0.0019986	-0.29561	0.39399	0	LOC_Os01g63854.1	protein|transmembrane amino acid transporter protein, putative, expressed	1.07048e-179	AT1G08230.2	| Symbols: | Transmembrane amino acid transporter family protein | chr1:2583715-2586700 REVERSE LENGTH=451
c154262_g2	-0.64703	0.25543	-1.4542	0.022178	0	LOC_Os02g30800.1	protein|POLE1 - Putative DNA polymerase epsilon catalytic subunit, expressed	2.73439e-87	AT1G08260.1	| Symbols: EMB142, EMB2284, POL2A, TIL1, EMB529, ABO4, ESD7 | DNA polymerase epsilon catalytic subunit | chr1:2590944-2606892 FORWARD LENGTH=2161
c131478_g1	4.316	0.017152	3.1701	0.26844	2.31922e-06	LOC_Os02g06490.1	protein|vacuolar protein sorting-associated protein 4, putative, expressed	1.15554e-06	AT1G08270.1	| Symbols: | CONTAINS InterPro DOMAIN/s: MIT (InterPro:IPR007330); BEST Arabidopsis thaliana protein match is: AAA-type ATPase family protein (TAIR:AT2G27600.1); Has 1133 Blast hits to 1133 proteins in 252 species: Archae - 47; Bacteria - 0; Metazoa - 540; Fungi - 145; Plants - 223; Viruses - 0; Other Eukaryotes - 178 (source: NCBI BLink). | chr1:2606957-2607337 REVERSE LENGTH=126
c152212_g1	0.2334	0.70079	1.5451	0.0011699	3.82989e-121	LOC_Os01g72600.1	protein|spotted leaf 11, putative, expressed	3.38057e-44	AT1G08315.1	| Symbols: | ARM repeat superfamily protein | chr1:2620500-2621477 REVERSE LENGTH=325
c137831_g1	0.082457	0.87699	2.1937	3.4982e-08	3.47087e-128	LOC_Os02g21660.1	protein|L1P family of ribosomal proteins domain containing protein, expressed	1.13572e-124	AT1G08360.1	| Symbols: | Ribosomal protein L1p/L10e family | chr1:2636231-2637694 FORWARD LENGTH=216
c145069_g1	-0.053855	0.82024	1.4051	4.8556e-30	1.80636e-130	LOC_Os08g44380.1	protein|L1P family of ribosomal proteins domain containing protein, expressed	3.00082e-119	AT1G08360.1	| Symbols: | Ribosomal protein L1p/L10e family | chr1:2636231-2637694 FORWARD LENGTH=216
c150754_g1	0.56357	0.24005	1.3997	1.3848e-08	9.10663e-164	LOC_Os11g05650.1	protein|mRNA-decapping enzyme, putative, expressed	3.37858e-99	AT1G08370.1	| Symbols: DCP1, ATDCP1 | decapping 1 | chr1:2638355-2640367 FORWARD LENGTH=367
c133500_g3	-0.66373	0.0033097	-2.0438	3.9901e-139	5.04352e-77	LOC_Os04g33830.1	protein|membrane protein, putative, expressed	1.61633e-54	AT1G08380.1	| Symbols: PSAO | photosystem I subunit O | chr1:2641004-2641739 REVERSE LENGTH=140
c148015_g2	0.86217	0.59718	2.1973	0.027319	0	LOC_Os03g44530.1	protein|GTPase of unknown function domain containing protein, putative, expressed	5.6602e-138	AT1G08410.1	| Symbols: | P-loop containing nucleoside triphosphate hydrolases superfamily protein | chr1:2646307-2649106 FORWARD LENGTH=589
c148389_g1	1.4678	0.0086848	2.2953	2.0986e-07	5.69316e-70	LOC_Os12g42370.1	protein|GTPase of unknown function domain containing protein, putative, expressed	3.55685e-49	AT1G08410.1	| Symbols: | P-loop containing nucleoside triphosphate hydrolases superfamily protein | chr1:2646307-2649106 FORWARD LENGTH=589
c152075_g1	0.26815	0.63042	-1.3528	0.036813	8.02292e-05	LOC_Os03g44530.2	protein|GTPase of unknown function domain containing protein, putative, expressed	0.0880123	AT1G08410.1	| Symbols: | P-loop containing nucleoside triphosphate hydrolases superfamily protein | chr1:2646307-2649106 FORWARD LENGTH=589
c152754_g1	0.77469	0.085562	1.4067	7.3401e-05	0	LOC_Os12g42370.1	protein|GTPase of unknown function domain containing protein, putative, expressed	0	AT1G08410.1	| Symbols: | P-loop containing nucleoside triphosphate hydrolases superfamily protein | chr1:2646307-2649106 FORWARD LENGTH=589
c155518_g2	-0.76806	0.064849	1.2883	0.00090502	1.44356e-122	LOC_Os12g42310.1	protein|serine/threonine-protein phosphatase BSL2, putative, expressed	1.33992e-117	AT1G08420.2	| Symbols: BSL2 | BRI1 suppressor 1 (BSU1)-like 2 | chr1:2649959-2656564 FORWARD LENGTH=1013
c131739_g1	0.67565	0.27553	-1.9494	0.030131	5.01642e-73	LOC_Os04g34010.1	protein|aluminum-activated malate transporter, putative, expressed	1.25405e-19	AT1G08430.1	| Symbols: ALMT1, ATALMT1 | aluminum-activated malate transporter 1 | chr1:2658800-2661029 FORWARD LENGTH=493
c145941_g1	-0.071308	0.84854	1.1871	0.0010064	0	LOC_Os05g36920.1	protein|histone deacetylase, putative, expressed	0	AT1G08460.1	| Symbols: HDA08, HDA8, ATHDA8 | histone deacetylase 8 | chr1:2672527-2674469 FORWARD LENGTH=377
c143324_g1	-1.9834	7.856e-05	-1.0896	0.012277	1.48078e-93	LOC_Os07g06620.1	protein|YABBY domain containing protein, putative, expressed	1.67063e-50	AT1G08465.1	| Symbols: YAB2 | Plant-specific transcription factor YABBY family protein | chr1:2676033-2679382 FORWARD LENGTH=184
c148485_g1	-0.33023	0.3709	-1.0457	0.041016	5.04024e-07	LOC_Os06g39520.2	protein|myristoyl-acyl carrier protein thioesterase, chloroplast precursor, putative, expressed	3.09227e-07	AT1G08510.1	| Symbols: FATB | fatty acyl-ACP thioesterases B | chr1:2691546-2693409 REVERSE LENGTH=412
c148719_g1	-0.85675	0.21611	-2.7228	0.00088539	5.19464e-23	LOC_Os06g39520.2	protein|myristoyl-acyl carrier protein thioesterase, chloroplast precursor, putative, expressed	1.68232e-17	AT1G08510.1	| Symbols: FATB | fatty acyl-ACP thioesterases B | chr1:2691546-2693409 REVERSE LENGTH=412
c150479_g1	1.0988	9.0605e-06	-0.23284	0.12481	0	LOC_Os06g05130.1	protein|myristoyl-acyl carrier protein thioesterase, chloroplast precursor, putative, expressed	1.99449e-170	AT1G08510.1	| Symbols: FATB | fatty acyl-ACP thioesterases B | chr1:2691546-2693409 REVERSE LENGTH=412
c152698_g1	-1.1111	6.1842e-06	-0.86144	3.6197e-15	0	LOC_Os03g59640.1	protein|magnesium-chelatase subunit chlD, chloroplast precursor, putative, expressed	0	AT1G08520.1	| Symbols: ALB1, ALB-1V, V157, PDE166, CHLD | ALBINA 1 | chr1:2696538-2700819 FORWARD LENGTH=760
c151585_g1	-0.84676	0.0010758	-1.3469	5.6891e-10	0	LOC_Os11g26160.1	protein|RNA polymerase sigma factor, putative, expressed	1.38738e-100	AT1G08540.1	| Symbols: SIGB, SIG1, SIG2, SIGA, ATSIG1, ABC1, ATSIG2 | RNApolymerase sigma subunit 2 | chr1:2703461-2706696 FORWARD LENGTH=572
c151527_g1	-0.93319	0.00015573	-1.7169	4.6653e-30	0	LOC_Os04g31040.1	protein|violaxanthin de-epoxidase, putative, expressed	0	AT1G08550.2	| Symbols: NPQ1, AVDE1 | non-photochemical quenching 1 | chr1:2707462-2709387 FORWARD LENGTH=462
c139548_g2	-0.91946	0.035552	-4.5881	1.3601e-08	6.4015e-69	LOC_Os07g48510.2	protein|thioredoxin, putative, expressed	1.19438e-45	AT1G08570.2	| Symbols: ACHT4 | atypical CYS HIS rich thioredoxin 4 | chr1:2713059-2714312 FORWARD LENGTH=244
c139548_g1	-0.27758	0.31618	-5.2254	4.426e-29	1.87304e-28	LOC_Os07g48510.1	protein|thioredoxin, putative, expressed	1.63433e-13	AT1G08570.4	| Symbols: ACHT4 | atypical CYS HIS rich thioredoxin 4 | chr1:2713604-2714312 FORWARD LENGTH=177
c155810_g1	-0.5983	0.042879	-1.0176	2.0218e-05	0	LOC_Os10g31970.1	protein|SNF2 family N-terminal domain containing protein, expressed	0	AT1G08600.2	| Symbols: ATRX | P-loop containing nucleoside triphosphate hydrolases superfamily protein | chr1:2724562-2733431 FORWARD LENGTH=1479
c150709_g1	1.8044	0.028031	1.275	0.1766	0	LOC_Os10g33700.2	protein|PPR repeat containing protein, expressed	2.56217e-124	AT1G08610.1	| Symbols: | Pentatricopeptide repeat (PPR) superfamily protein | chr1:2733788-2735467 REVERSE LENGTH=559
c149050_g1	0.062684	0.86749	-1.0602	4.0432e-06	0	LOC_Os04g43650.2	protein|L-allo-threonine aldolase, putative, expressed	3.12821e-161	AT1G08630.4	| Symbols: THA1 | threonine aldolase 1 | chr1:2743948-2745685 REVERSE LENGTH=358
c148910_g1	-0.15449	0.63194	1.2009	1.101e-12	2.03628e-139	LOC_Os08g03380.1	protein|heat shock protein DnaJ, putative, expressed	1.72438e-72	AT1G08640.1	| Symbols: CJD1 | Chloroplast J-like domain 1 | chr1:2748714-2751209 REVERSE LENGTH=294
c140460_g1	1.2738	0.07982	2.4597	2.3455e-06	3.47875e-127	LOC_Os02g41580.1	protein|CAMK_CAMK_like.14 - CAMK includes calcium/calmodulin depedent protein kinases, expressed	1.19863e-68	AT1G08650.1	| Symbols: PPCK1, ATPPCK1 | phosphoenolpyruvate carboxylase kinase 1 | chr1:2752206-2753232 FORWARD LENGTH=284
c147875_g1	2.2398	0.00072777	4.9927	1.8564e-203	1.45888e-129	LOC_Os02g41580.1	protein|CAMK_CAMK_like.14 - CAMK includes calcium/calmodulin depedent protein kinases, expressed	7.30482e-61	AT1G08650.1	| Symbols: PPCK1, ATPPCK1 | phosphoenolpyruvate carboxylase kinase 1 | chr1:2752206-2753232 FORWARD LENGTH=284
c153607_g1	-1.4505	0.039982	-1.7213	0.021927	0	LOC_Os03g20720.1	protein|GTPase-activating protein, putative, expressed	3.02842e-89	AT1G08680.1	| Symbols: ZIGA4, AGD14 | ARF GAP-like zinc finger-containing protein ZIGA4 | chr1:2762820-2768387 FORWARD LENGTH=649
c155964_g1	-0.57393	0.033998	-1.0406	4.4315e-07	0	LOC_Os01g59850.1	protein|GTPase-activating protein, putative, expressed	7.00618e-93	AT1G08680.4	| Symbols: ZIGA4 | ARF GAP-like zinc finger-containing protein ZIGA4 | chr1:2762820-2768387 FORWARD LENGTH=651
c150473_g1	1.4416	0.0024075	1.0607	0.028545	1.85679e-63	LOC_Os01g59910.1	protein|OsFBX29 - F-box domain containing protein, expressed	4.13855e-22	AT1G08710.1	| Symbols: | F-box family protein | chr1:2771720-2773250 FORWARD LENGTH=274
c154676_g1	-0.68485	0.29096	-3.6124	0.0004184	2.14868e-137	LOC_Os03g06410.1	protein|protein kinase domain containing protein, expressed	4.19718e-102	AT1G08720.1	| Symbols: EDR1, ATEDR1 | Protein kinase superfamily protein | chr1:2774089-2779077 FORWARD LENGTH=933
c154676_g2	-0.94079	0.098349	-1.394	0.00069651	0	LOC_Os10g29540.1	protein|protein kinase domain containing protein, expressed	6.73419e-71	AT1G08720.1	| Symbols: EDR1, ATEDR1 | Protein kinase superfamily protein | chr1:2774089-2779077 FORWARD LENGTH=933
c153762_g1	-0.93185	0.036279	-1.3082	0.0032795	0	LOC_Os02g12740.1	protein|GPI-anchor transamidase precursor, putative, expressed	0	AT1G08750.3	| Symbols: | Peptidase C13 family | chr1:2801283-2804392 FORWARD LENGTH=388
c131707_g2	4.105	2.9938e-08	3.5855	1.3416e-05	0	LOC_Os08g42870.1	protein|expressed protein	5.64338e-99	AT1G08760.1	| Symbols: | Plant protein of unknown function (DUF936) | chr1:2805478-2808409 FORWARD LENGTH=748
c131707_g1	3.847	0.026688	0.94221	0.95976	1.16466e-14	LOC_Os09g34110.1	protein|expressed protein	6.03339e-06	AT1G08760.1	| Symbols: | Plant protein of unknown function (DUF936) | chr1:2805478-2808409 FORWARD LENGTH=748
c146768_g2	0.90702	0.36535	2.9576	6.6142e-06	6.44053e-19	LOC_Os03g58410.1	protein|prenylated rab acceptor, putative, expressed	2.0352e-09	AT1G08770.1	| Symbols: PRA1.E | prenylated RAB acceptor 1.E | chr1:2808933-2809562 FORWARD LENGTH=209
c128237_g2	-1.979	0.019191	-2.1094	0.019439	4.29806e-78	LOC_Os11g03440.1	protein|myb-like DNA-binding domain containing protein, putative, expressed	9.98433e-78	AT1G08810.1	| Symbols: MYB60, AtMYB60 | myb domain protein 60 | chr1:2819279-2820329 REVERSE LENGTH=280
c139740_g1	-1.3605	0.14377	1.2167	0.045599	2.27108e-75	LOC_Os11g35390.1	protein|MYB family transcription factor, putative, expressed	9.34478e-71	AT1G08810.1	| Symbols: MYB60, AtMYB60 | myb domain protein 60 | chr1:2819279-2820329 REVERSE LENGTH=280
c147035_g1	0.94341	0.010404	1.2509	5.0123e-13	4.8087e-34	LOC_Os03g22810.1	protein|copper/zinc superoxide dismutase, putative, expressed	1.45927e-30	AT1G08830.2	| Symbols: CSD1 | copper/zinc superoxide dismutase 1 | chr1:2827700-2829053 FORWARD LENGTH=152
c147035_g2	0.62251	0.40532	2.3145	6.4416e-25	2.17048e-45	LOC_Os07g46990.1	protein|copper/zinc superoxide dismutase, putative, expressed	2.6019e-41	AT1G08830.2	| Symbols: CSD1 | copper/zinc superoxide dismutase 1 | chr1:2827700-2829053 FORWARD LENGTH=152
c150253_g1	-1.2867	8.1475e-06	-2.2051	1.0098e-21	0	LOC_Os04g02780.1	protein|amidase family protein, putative, expressed	6.55239e-128	AT1G08980.1	| Symbols: ATAMI1, AMI1, ATTOC64-I, TOC64-I | amidase 1 | chr1:2884455-2886430 FORWARD LENGTH=425
c123947_g1	0.79035	0.69285	2.4125	0.035735	0.132932	LOC_Os05g32530.1	protein|mannosylglycoprotein endo-beta-mannosidase, putative, expressed	0.018033	AT1G09010.1	| Symbols: | glycoside hydrolase family 2 protein | chr1:2895259-2899287 REVERSE LENGTH=944
c154583_g1	-1.0591	0.0016071	-1.3391	3.6659e-06	0	LOC_Os05g32530.1	protein|mannosylglycoprotein endo-beta-mannosidase, putative, expressed	0	AT1G09010.1	| Symbols: | glycoside hydrolase family 2 protein | chr1:2895259-2899287 REVERSE LENGTH=944
c155591_g2	0.93891	0.45158	2.0753	0.0081623	1.34795e-33	LOC_Os03g22540.1	protein|jmjC domain containing protein, expressed	2.46832e-12	AT1G09060.2	| Symbols: | Zinc finger, RING-type;Transcription factor jumonji/aspartyl beta-hydroxylase | chr1:2921235-2925212 REVERSE LENGTH=930
c145840_g1	1.0056	0.001616	-0.72204	0.016772	3.60259e-75	LOC_Os05g30140.2	protein|RNA recognition motif containing protein, expressed	1.73397e-64	AT1G09140.1	| Symbols: ATSRP30, SR30, At-SR30 | SERINE-ARGININE PROTEIN 30 | chr1:2942887-2945818 REVERSE LENGTH=268
c145657_g1	0.53312	0.56972	1.3225	0.0066335	9.91268e-135	LOC_Os07g14270.1	protein|calreticulin precursor protein, putative, expressed	6.19509e-122	AT1G09210.1	| Symbols: CRT1b, AtCRT1b | calreticulin 1b | chr1:2973217-2976655 REVERSE LENGTH=424
c130920_g1	-1.3443	4.0186e-07	-1.4773	7.0188e-18	9.14976e-80	LOC_Os12g37650.1	protein|DUF538 domain containing protein, putative, expressed	1.03191e-46	AT1G09310.1	| Symbols: | Protein of unknown function, DUF538 | chr1:3009109-3009648 FORWARD LENGTH=179
c144440_g1	0.50963	0.33517	1.476	0.004336	1.31801e-121	LOC_Os05g06700.2	protein|expressed protein	6.14391e-93	AT1G09330.1	| Symbols: | unknown protein; FUNCTIONS IN: molecular_function unknown; INVOLVED IN: biological_process unknown; LOCATED IN: integral to membrane; EXPRESSED IN: 24 plant structures; EXPRESSED DURING: 15 growth stages; CONTAINS InterPro DOMAIN/s: Protein of unknown function DUF846, eukaryotic (InterPro:IPR008564); Has 518 Blast hits to 518 proteins in 206 species: Archae - 0; Bacteria - 0; Metazoa…
c143650_g1	-1.2546	1.8651e-08	-0.85448	2.1309e-26	0	LOC_Os12g23180.1	protein|3-beta hydroxysteroid dehydrogenase/isomerase family protein, putative, expressed	0	AT1G09340.1	| Symbols: CRB, CSP41B, HIP1.3 | chloroplast RNA binding | chr1:3015473-3018035 FORWARD LENGTH=378
c147752_g2	-0.038541	0.97693	1.2522	0.038058	4.99968e-33	LOC_Os04g48830.1	protein|DUF623 domain containing protein, expressed	8.46145e-19	AT1G09390.1	| Symbols: | GDSL-like Lipase/Acylhydrolase superfamily protein | chr1:3031264-3033415 FORWARD LENGTH=370
c143930_g4	-1.1296	2.043e-05	-0.17225	0.27655	0	LOC_Os01g22640.1	protein|GDSL-like lipase/acylhydrolase, putative, expressed	5.64038e-113	AT1G09390.1	| Symbols: | GDSL-like Lipase/Acylhydrolase superfamily protein | chr1:3031264-3033415 FORWARD LENGTH=370
c151204_g1	1.2866	0.0094898	-0.23056	0.76882	1.21515e-13	LOC_Os05g06710.1	protein|GDSL-like lipase/acylhydrolase, putative, expressed	1.35006e-08	AT1G09390.1	| Symbols: | GDSL-like Lipase/Acylhydrolase superfamily protein | chr1:3031264-3033415 FORWARD LENGTH=370
c150511_g2	-1.1806	0.0045681	-0.69656	0.04838	3.64018e-136	LOC_Os01g22780.2	protein|GDSL-like lipase/acylhydrolase, putative, expressed	5.54048e-92	AT1G09390.1	| Symbols: | GDSL-like Lipase/Acylhydrolase superfamily protein | chr1:3031264-3033415 FORWARD LENGTH=370
c154816_g2	-1.0176	0.0087199	-0.98991	0.0052279	0	LOC_Os01g22660.1	protein|GDSL-like lipase/acylhydrolase, putative, expressed	8.16156e-114	AT1G09390.1	| Symbols: | GDSL-like Lipase/Acylhydrolase superfamily protein | chr1:3031264-3033415 FORWARD LENGTH=370
c152414_g1	-1.2313	0.0012272	-0.87227	0.0082446	0	LOC_Os03g20300.1	protein|glucose-6-phosphate 1-dehydrogenase, chloroplast precursor, putative, expressed	0	AT1G09420.1	| Symbols: G6PD4 | glucose-6-phosphate dehydrogenase 4 | chr1:3038640-3041715 REVERSE LENGTH=625
c139994_g1	-1.7385	9.1158e-05	-2.17	5.3172e-07	4.25998e-79	LOC_Os11g47330.1	protein|ATP-grasp domain containing protein, expressed	1.73577e-74	AT1G09430.1	| Symbols: ACLA-3 | ATP-citrate lyase A-3 | chr1:3042135-3044978 FORWARD LENGTH=424
c152192_g2	1.3513	0.010285	0.76846	0.18454	1.90604e-49	LOC_Os05g19620.1	protein|expressed protein	0.00153174	AT1G09520.1	| Symbols: | LOCATED IN: chloroplast; EXPRESSED IN: 21 plant structures; EXPRESSED DURING: 12 growth stages; CONTAINS InterPro DOMAIN/s: Zinc finger, PHD-type, conserved site (InterPro:IPR019786); BEST Arabidopsis thaliana protein match is: PHD finger family protein (TAIR:AT3G17460.1); Has 56 Blast hits to 56 proteins in 17 species: Archae - 0; Bacteria - 2; Metazoa - 0; Fungi - 4; Plants - 46; V…
c149241_g1	0.64644	0.35395	1.5184	0.0067171	1.07378e-52	LOC_Os05g04740.2	protein|helix-loop-helix DNA-binding domain containing protein, expressed	2.94364e-25	AT1G09530.2	| Symbols: PIF3, POC1, PAP3 | phytochrome interacting factor 3 | chr1:3077216-3079367 FORWARD LENGTH=524
c150251_g2	-0.93987	0.032657	-1.424	0.00071931	1.01935e-21	LOC_Os12g41650.5	protein|helix-loop-helix DNA-binding domain containing protein, expressed	1.51603e-13	AT1G09530.2	| Symbols: PIF3, POC1, PAP3 | phytochrome interacting factor 3 | chr1:3077216-3079367 FORWARD LENGTH=524
c155477_g1	-0.53814	0.027014	-2.2216	1.9193e-46	3.88753e-154	LOC_Os03g56950.2	protein|phytochrome-interacting factor 4, putative, expressed	1.44025e-27	AT1G09530.2	| Symbols: PIF3, POC1, PAP3 | phytochrome interacting factor 3 | chr1:3077216-3079367 FORWARD LENGTH=524
c147341_g1	-1.6882	0.024609	-1.4114	0.077207	0	LOC_Os05g04820.1	protein|MYB family transcription factor, putative, expressed	1.00608e-32	AT1G09540.1	| Symbols: MYB61, ATMYB61 | myb domain protein 61 | chr1:3086333-3087689 FORWARD LENGTH=366
c145535_g1	-2.5188	1.3929e-06	-3.9944	2.005e-10	0	LOC_Os03g51030.2	protein|phytochrome A, putative, expressed	0	AT1G09570.1	| Symbols: PHYA, FHY2, FRE1, HY8 | phytochrome A | chr1:3095498-3099216 REVERSE LENGTH=1122
c146200_g1	0.18933	0.5525	1.2707	1.092e-10	1.34133e-112	LOC_Os06g10760.1	protein|emp24/gp25L/p24 family protein, putative, expressed	6.10658e-83	AT1G09580.1	| Symbols: | emp24/gp25L/p24 family/GOLD family protein | chr1:3104657-3106092 FORWARD LENGTH=217
c152686_g1	-0.36164	0.37697	-3.1623	3.3959e-08	0	LOC_Os08g02050.1	protein|protein kinase family protein, putative, expressed	1.58068e-147	AT1G09600.1	| Symbols: | Protein kinase superfamily protein | chr1:3108617-3111318 FORWARD LENGTH=714
c144249_g1	-1.6806	4.8055e-12	-0.91786	4.3399e-12	2.02419e-145	LOC_Os12g10320.1	protein|plant-specific domain TIGR01627 family protein, expressed	1.09542e-98	AT1G09610.1	| Symbols: | Protein of unknown function (DUF579) | chr1:3111789-3112637 FORWARD LENGTH=282
c99396_g1	-0.32162	0.71847	-4.8025	0.0012905	2.3557e-18	LOC_Os06g37440.1	protein|elongation factor 1-gamma, putative, expressed	4.30721e-18	AT1G09640.1	| Symbols: | Translation elongation factor EF1B, gamma chain | chr1:3120162-3122152 FORWARD LENGTH=414
c150908_g1	0.45327	0.14526	1.1798	1.3245e-08	1.28102e-168	LOC_Os01g66300.1	protein|KH domain containing protein, putative, expressed	7.28605e-100	AT1G09660.1	| Symbols: | RNA-binding KH domain-containing protein | chr1:3128032-3130791 REVERSE LENGTH=298
c143716_g1	0.79857	0.47427	1.698	0.040145	7.4875e-57	LOC_Os05g34670.1	protein|KH domain containing protein, putative, expressed	1.08256e-24	AT1G09660.2	| Symbols: | RNA-binding KH domain-containing protein | chr1:3128205-3130791 REVERSE LENGTH=264
c133296_g1	-1.8733	0.082545	-2.668	0.037348	0	LOC_Os07g20510.1	protein|auxin efflux carrier, putative, expressed	3.0585e-59	AT1G09680.1	| Symbols: | Pentatricopeptide repeat (PPR) superfamily protein | chr1:3134107-3135930 REVERSE LENGTH=607
c141689_g2	3.883	0.038644	3.986	9.2727e-08	1.54863e-56	LOC_Os11g01869.1	protein|double-stranded RNA binding motif containing protein, expressed	2.44978e-38	AT1G09700.1	| Symbols: HYL1, DRB1 | dsRNA-binding domain-like superfamily protein | chr1:3137960-3140118 REVERSE LENGTH=419
c71924_g1	-0.83769	0.14812	-1.7801	0.0011546	1.29119e-19	LOC_Os08g29530.2	protein|double-stranded RNA binding motif containing protein, expressed	7.69454e-10	AT1G09700.1	| Symbols: HYL1, DRB1 | dsRNA-binding domain-like superfamily protein | chr1:3137960-3140118 REVERSE LENGTH=419
c146380_g1	-0.91711	0.18232	-2.2058	0.008028	5.87055e-87	LOC_Os05g11770.1	protein|ulp1 protease family protein, putative, expressed	1.61051e-22	AT1G09730.2	| Symbols: | Cysteine proteinases superfamily protein | chr1:3148017-3154236 REVERSE LENGTH=931
c152812_g1	-0.14081	0.76502	-2.1603	0.0010208	6.00112e-96	LOC_Os05g11770.1	protein|ulp1 protease family protein, putative, expressed	5.88777e-59	AT1G09730.2	| Symbols: | Cysteine proteinases superfamily protein | chr1:3148017-3154236 REVERSE LENGTH=931
c156458_g2	-0.54568	0.2828	-1.6506	0.0001354	0	LOC_Os05g11770.1	protein|ulp1 protease family protein, putative, expressed	2.00771e-124	AT1G09730.2	| Symbols: | Cysteine proteinases superfamily protein | chr1:3148017-3154236 REVERSE LENGTH=931
c144313_g1	0.37865	0.2494	1.1127	1.817e-05	1.7502e-74	LOC_Os02g13990.3	protein|U2 small nuclear ribonucleoprotein A, putative, expressed	5.09035e-64	AT1G09760.1	| Symbols: U2A' | U2 small nuclear ribonucleoprotein A | chr1:3159476-3161603 REVERSE LENGTH=249
c156700_g1	1.5411	0.00083343	0.41675	0.047933	0	LOC_Os03g21270.1	protein|expressed protein	0	AT1G09780.1	| Symbols: | Phosphoglycerate mutase, 2,3-bisphosphoglycerate-independent | chr1:3165550-3167812 REVERSE LENGTH=557
c152201_g1	-0.6252	0.091925	-1.7383	1.7478e-06	6.65695e-159	LOC_Os03g62500.1	protein|CGMC_GSK.5 - CGMC includes CDA, MAPK, GSK3, and CLKC kinases, expressed	1.32874e-149	AT1G09840.6	| Symbols: ATSK41, SK41 | shaggy-like protein kinase 41 | chr1:3196114-3199524 REVERSE LENGTH=421
c147455_g4	0.13195	0.88605	-2.7988	0.0040948	1.14234e-29	LOC_Os10g22170.2	protein|expressed protein	0.00399181	AT1G09850.1	| Symbols: XBCP3 | xylem bark cysteine peptidase 3 | chr1:3201848-3203875 FORWARD LENGTH=437
c152409_g1	1.3008	0.019324	1.8296	1.6864e-11	0	LOC_Os03g60370.1	protein|histidine acid phosphatase, putative, expressed	0	AT1G09870.1	| Symbols: | histidine acid phosphatase family protein | chr1:3205817-3208444 FORWARD LENGTH=487
c152748_g1	-0.95719	0.00090257	-1.4752	7.0685e-10	0	LOC_Os03g37260.1	protein|pentatricopeptide, putative, expressed	1.23779e-113	AT1G09900.1	| Symbols: | Pentatricopeptide repeat (PPR-like) superfamily protein | chr1:3218133-3219929 FORWARD LENGTH=598
c141766_g3	4.5176	0.0018303	5.6766	1.1218e-10	3.25669e-19	LOC_Os11g06690.1	protein|serine esterase family protein, putative, expressed	2.59791e-13	AT1G09980.2	| Symbols: | Putative serine esterase family protein | chr1:3256541-3260866 REVERSE LENGTH=801
c144190_g3	-0.65549	0.34894	-2.1604	0.012965	2.13477e-52	LOC_Os02g49060.1	protein|amino acid transporter, putative, expressed	2.71436e-36	AT1G10010.1	| Symbols: AAP8, ATAAP8 | amino acid permease 8 | chr1:3265976-3268726 FORWARD LENGTH=475
c127041_g1	1.1032	0.27024	3.68	5.0257e-12	1.33711e-65	LOC_Os07g04150.1	protein|stress-induced protein, putative, expressed	4.67206e-43	AT1G10020.1	| Symbols: | Protein of unknown function (DUF1005) | chr1:3269939-3271732 REVERSE LENGTH=461
c139265_g1	0.54288	0.45656	2.3048	1.2289e-31	1.75659e-116	LOC_Os07g04150.1	protein|stress-induced protein, putative, expressed	7.10114e-76	AT1G10020.1	| Symbols: | Protein of unknown function (DUF1005) | chr1:3269939-3271732 REVERSE LENGTH=461
c155047_g1	2.0608	9.6477e-13	1.069	4.7214e-06	0	LOC_Os07g27320.1	protein|glycosyl hydrolase family 10 protein, putative, expressed	0	AT1G10050.1	| Symbols: | glycosyl hydrolase family 10 protein / carbohydrate-binding domain-containing protein | chr1:3279270-3283444 FORWARD LENGTH=1063
c150627_g1	-2.5854	1.6794e-09	-2.8228	1.1551e-11	1.74846e-134	LOC_Os12g43720.1	protein|early-responsive to dehydration protein-related, putative, expressed	2.62708e-80	AT1G10090.1	| Symbols: | Early-responsive to dehydration stress protein (ERD4) | chr1:3290572-3295271 REVERSE LENGTH=762
c151709_g1	0.25085	0.45093	1.0177	1.0885e-05	3.35508e-142	LOC_Os03g56000.1	protein|PHLOEM 2-LIKE A10, putative, expressed	2.29053e-74	AT1G10150.1	| Symbols: | Carbohydrate-binding protein | chr1:3326160-3327404 FORWARD LENGTH=414
c126502_g1	1.3153	0.71795	3.6127	0.0045599	2.48611e-67	LOC_Os06g14190.1	protein|NF-X1-type zinc finger protein, putative, expressed	6.22181e-49	AT1G10170.1	| Symbols: ATNFXL1, NFXL1 | NF-X-like 1 | chr1:3333925-3337491 REVERSE LENGTH=1188
c128543_g1	0.81834	0.39207	1.7735	0.020205	2.17583e-55	LOC_Os06g14190.1	protein|NF-X1-type zinc finger protein, putative, expressed	1.29059e-41	AT1G10170.1	| Symbols: ATNFXL1, NFXL1 | NF-X-like 1 | chr1:3333925-3337491 REVERSE LENGTH=1188
c156413_g1	2.3464	2.0807e-14	3.9081	4.7047e-114	0	LOC_Os06g14190.1	protein|NF-X1-type zinc finger protein, putative, expressed	0	AT1G10170.1	| Symbols: ATNFXL1, NFXL1 | NF-X-like 1 | chr1:3333925-3337491 REVERSE LENGTH=1188
c148959_g1	-1.1799	0.0060664	-1.6859	1.5551e-11	0	LOC_Os06g13030.2	protein|OsLIM - LIM domain protein, putative actin-binding protein and transcription factor, expressed	2.96514e-73	AT1G10200.1	| Symbols: WLIM1 | GATA type zinc finger transcription factor family protein | chr1:3346677-3347763 REVERSE LENGTH=190
c148328_g2	-2.0491	0.0001453	-0.41294	0.31499	9.32655e-151	LOC_Os06g48590.2	protein|CGMC_MAPKCMGC_2_SLT2y_ERK.2 - CGMC includes CDA, MAPK, GSK3, and CLKC kinases, expressed	1.42449e-138	AT1G10210.2	| Symbols: ATMPK1, MPK1 | mitogen-activated protein kinase 1 | chr1:3349579-3350776 FORWARD LENGTH=370
c149240_g1	1.8111	0.003318	1.43	0.033047	0	LOC_Os04g36590.1	protein|transposon protein, putative, unclassified, expressed	0	AT1G10240.1	| Symbols: FRS11 | FAR1-related sequence 11 | chr1:3356835-3359271 REVERSE LENGTH=680
c127907_g1	2.5115	0.019759	1.9509	0.13109	1.58709e-24	LOC_Os11g41380.1	protein|transposon protein, putative, unclassified, expressed	1.39392e-05	AT1G10240.1	| Symbols: FRS11 | FAR1-related sequence 11 | chr1:3356835-3359271 REVERSE LENGTH=680
c154793_g1	-1.5589	0.026106	-0.048071	0.96999	0	LOC_Os05g30240.1	protein|PPR repeat domain containing protein, putative, expressed	1.07371e-141	AT1G10270.1	| Symbols: GRP23 | glutamine-rich protein 23 | chr1:3363535-3366276 FORWARD LENGTH=913
c151330_g1	-0.31929	0.29946	1.1745	1.8223e-08	2.19699e-82	LOC_Os08g01890.1	protein|DNA binding protein, putative, expressed	1.29275e-39	AT1G10280.1	| Symbols: | Core-2/I-branching beta-1,6-N-acetylglucosaminyltransferase family protein | chr1:3366795-3368739 REVERSE LENGTH=412
c150121_g2	-0.70419	0.0095349	-1.2237	1.2486e-09	0	LOC_Os06g13820.2	protein|dynamin, putative, expressed	0	AT1G10290.1	| Symbols: ADL6, DRP2A | dynamin-like protein 6 | chr1:3370774-3377120 FORWARD LENGTH=914
c155604_g1	0.71381	0.057044	-1.1739	0.0094357	5.95037e-123	LOC_Os02g35150.1	protein|splicing factor U2AF, putative, expressed	8.49875e-69	AT1G10320.1	| Symbols: | Zinc finger C-x8-C-x5-C-x3-H type family protein | chr1:3384164-3388373 REVERSE LENGTH=757
c124692_g1	-0.96388	0.21968	-3.0119	0.0061765	1.21249e-55	LOC_Os10g38730.1	protein|glutathione S-transferase, putative, expressed	1.00895e-23	AT1G10360.1	| Symbols: ATGSTU18, GST29, GSTU18 | glutathione S-transferase TAU 18 | chr1:3395738-3396806 REVERSE LENGTH=227
c135565_g1	-1.1805	1.0739e-06	-2.1485	1.3191e-68	4.4483e-90	LOC_Os10g38470.1	protein|glutathione S-transferase, putative, expressed	6.80616e-66	AT1G10360.1	| Symbols: ATGSTU18, GST29, GSTU18 | glutathione S-transferase TAU 18 | chr1:3395738-3396806 REVERSE LENGTH=227
c141181_g2	0.38878	0.37871	-1.4644	0.023559	1.91078e-55	LOC_Os10g38700.1	protein|glutathione S-transferase, putative, expressed	8.14063e-35	AT1G10360.1	| Symbols: ATGSTU18, GST29, GSTU18 | glutathione S-transferase TAU 18 | chr1:3395738-3396806 REVERSE LENGTH=227
c150779_g1	-0.60916	0.027172	-1.9668	2.7876e-09	3.23234e-48	LOC_Os10g38640.1	protein|glutathione S-transferase, putative, expressed	1.02058e-23	AT1G10360.1	| Symbols: ATGSTU18, GST29, GSTU18 | glutathione S-transferase TAU 18 | chr1:3395738-3396806 REVERSE LENGTH=227
c130722_g1	-1.8336	1.3018e-07	-4.9925	1.2231e-29	1.43931e-84	LOC_Os10g38700.1	protein|glutathione S-transferase, putative, expressed	1.34683e-62	AT1G10370.1	| Symbols: GST30, ATGSTU17, GST30B, ERD9 | Glutathione S-transferase family protein | chr1:3397274-3398273 REVERSE LENGTH=227
c135009_g1	-2.3124	0.011427	-2.4246	0.0087741	1.5633e-48	LOC_Os10g38700.1	protein|glutathione S-transferase, putative, expressed	2.93402e-25	AT1G10370.1	| Symbols: GST30, ATGSTU17, GST30B, ERD9 | Glutathione S-transferase family protein | chr1:3397274-3398273 REVERSE LENGTH=227
c141181_g1	-1.9795	6.4767e-07	-5.8895	3.4136e-23	5.45275e-92	LOC_Os10g38660.1	protein|glutathione S-transferase, putative, expressed	1.67667e-58	AT1G10370.1	| Symbols: GST30, ATGSTU17, GST30B, ERD9 | Glutathione S-transferase family protein | chr1:3397274-3398273 REVERSE LENGTH=227
c143209_g3	-1.2051	0.0071596	-3.0903	2.3024e-08	4.70003e-79	LOC_Os10g38700.1	protein|glutathione S-transferase, putative, expressed	1.87656e-57	AT1G10370.1	| Symbols: GST30, ATGSTU17, GST30B, ERD9 | Glutathione S-transferase family protein | chr1:3397274-3398273 REVERSE LENGTH=227
c129310_g1	2.9035	0.0086453	1.5369	0.25527	3.24538e-80	LOC_Os10g38740.1	protein|glutathione S-transferase, putative, expressed	3.88169e-46	AT1G10370.1	| Symbols: GST30, ATGSTU17, GST30B, ERD9 | Glutathione S-transferase family protein | chr1:3397274-3398273 REVERSE LENGTH=227
c141346_g2	0.10196	0.93894	-2.897	0.0051325	4.02533e-124	LOC_Os07g10110.1	protein|expressed protein	1.76923e-84	AT1G10385.1	| Symbols: | Vps51/Vps67 family (components of vesicular transport) protein | chr1:3403224-3405856 FORWARD LENGTH=754
c123327_g1	-0.54678	0.56578	-2.427	0.038678	9.69872e-31	LOC_Os12g06870.1	protein|OsNucAP2 - Putative Nucleoporin Autopeptidase homologue, expressed	6.72687e-23	AT1G10390.2	| Symbols: | Nucleoporin autopeptidase | chr1:3407265-3412045 REVERSE LENGTH=1041
c149638_g2	-1.0322	0.235	-2.0033	0.045098	1.31383e-103	LOC_Os01g28690.2	protein|nucleoporin autopeptidase domain containing protein, expressed	9.79125e-60	AT1G10390.2	| Symbols: | Nucleoporin autopeptidase | chr1:3407265-3412045 REVERSE LENGTH=1041
c155355_g1	1.2984	4.0203e-06	0.77517	0.00032487	0	LOC_Os12g06870.1	protein|OsNucAP2 - Putative Nucleoporin Autopeptidase homologue, expressed	2.96304e-132	AT1G10390.2	| Symbols: | Nucleoporin autopeptidase | chr1:3407265-3412045 REVERSE LENGTH=1041
c137793_g2	-2.308	5.828e-06	-2.7426	2.7098e-07	2.36449e-28	LOC_Os04g36070.1	protein|OsRR1 type-A response regulator, expressed	1.14037e-18	AT1G10470.1	| Symbols: ARR4, MEE7, ATRR1, IBC7 | response regulator 4 | chr1:3442624-3443759 REVERSE LENGTH=259
c142099_g1	0.20726	0.37291	1.0828	1.5842e-25	1.51842e-74	LOC_Os06g05400.1	protein|IscA-like iron-sulfur assembly protein, mitochondrial precursor, putative, expressed	2.2247e-60	AT1G10500.1	| Symbols: ATCPISCA, CPISCA | chloroplast-localized ISCA-like protein | chr1:3460160-3461340 REVERSE LENGTH=180
c140010_g1	-0.10503	0.8719	1.21	4.126e-05	7.81762e-66	LOC_Os09g21460.1	protein|expressed protein	3.17439e-32	AT1G10522.2	| Symbols: | unknown protein; FUNCTIONS IN: molecular_function unknown; INVOLVED IN: biological_process unknown; LOCATED IN: chloroplast; EXPRESSED IN: 23 plant structures; EXPRESSED DURING: 13 growth stages; Has 24 Blast hits to 24 proteins in 8 species: Archae - 0; Bacteria - 0; Metazoa - 0; Fungi - 0; Plants - 24; Viruses - 0; Other Eukaryotes - 0 (source: NCBI BLink). | chr1:3470009-3471291 F…
c155824_g1	-0.18246	1	4.2875	1.8377e-10	5.27543e-138	LOC_Os09g21120.1	protein|armadillo/beta-catenin repeat family protein, putative, expressed	2.38236e-53	AT1G10560.1	| Symbols: PUB18, ATPUB18 | plant U-box 18 | chr1:3484613-3486706 FORWARD LENGTH=697
c151259_g1	1.0676	0.0032155	1.6234	3.8123e-06	0	LOC_Os03g27970.1	protein|WD domain, G-beta repeat domain containing protein, expressed	0	AT1G10580.1	| Symbols: | Transducin/WD40 repeat-like superfamily protein | chr1:3491560-3493665 REVERSE LENGTH=573
c142673_g1	-0.71308	0.012393	-2.7947	3.0931e-10	5.24391e-22	LOC_Os01g01840.1	protein|helix-loop-helix DNA-binding domain containing protein, expressed	0.0196036	AT1G10586.2	| Symbols: | basic helix-loop-helix (bHLH) DNA-binding superfamily protein | chr1:3497131-3499278 REVERSE LENGTH=133
c147075_g1	1.0461	0.10306	-3.4151	0.014295	4.10299e-36	LOC_Os01g01870.1	protein|helix-loop-helix DNA-binding domain containing protein, expressed	3.25303e-09	AT1G10586.2	| Symbols: | basic helix-loop-helix (bHLH) DNA-binding superfamily protein | chr1:3497131-3499278 REVERSE LENGTH=133
c148062_g1	-0.24426	0.55423	-1.8501	5.9409e-05	2.54917e-58	LOC_Os01g47262.2	protein|AMSH-like protease, putative, expressed	1.93451e-42	AT1G10600.1	| Symbols: AMSH2 | associated molecule with the SH3 domain of STAM 2 | chr1:3503765-3505190 FORWARD LENGTH=223
c154890_g1	0.55251	0.22269	-1.8811	0.00093408	-	-	-	0.35942	AT1G10657.2	| Symbols: | Plant protein 1589 of unknown function | chr1:3530652-3531522 FORWARD LENGTH=101
c151307_g1	2.0712	4.1483e-09	2.3121	7.6466e-23	0	LOC_Os05g33820.1	protein|lipase, putative, expressed	0	AT1G10740.4	| Symbols: | alpha/beta-Hydrolases superfamily protein | chr1:3568343-3570466 REVERSE LENGTH=473
c129339_g1	4.7814	2.3495e-13	5.1637	1.4288e-19	-	-	-	0.0972423	AT1G10747.1	| Symbols: | Maternally expressed gene (MEG) family protein | chr1:3574312-3574636 FORWARD LENGTH=83
c156678_g1	-1.2773	7.1758e-08	-1.3497	2.3098e-30	0	LOC_Os06g30310.1	protein|alpha-glucan water dikinase, chloroplast precursor, putative, expressed	0	AT1G10760.1	| Symbols: SEX1, SOP1, SOP, GWD1, GWD | Pyruvate phosphate dikinase, PEP/pyruvate binding domain | chr1:3581210-3590043 REVERSE LENGTH=1399
c150725_g1	0.18285	0.93613	1.8214	0.0060588	0	LOC_Os09g28120.1	protein|OsFBX330 - F-box domain containing protein, expressed	3.81887e-135	AT1G10780.1	| Symbols: | F-box/RNI-like superfamily protein | chr1:3592875-3594310 REVERSE LENGTH=418
c147790_g1	-0.25907	0.34648	1.1479	9.4167e-16	0	LOC_Os12g21710.1	protein|nnrU, putative, expressed	1.13471e-161	AT1G10830.1	| Symbols: Z-ISO, Z-ISO1.1 | 15-cis-zeta-carotene isomerase | chr1:3605736-3607449 REVERSE LENGTH=367
c137317_g1	0.42507	0.44929	1.9024	1.9459e-06	1.73761e-41	LOC_Os09g34310.2	protein|expressed protein	5.42406e-33	AT1G10865.1	| Symbols: | FUNCTIONS IN: molecular_function unknown; INVOLVED IN: biological_process unknown; LOCATED IN: cellular_component unknown; CONTAINS InterPro DOMAIN/s: Cytochrome c oxidase assembly protein PET191, N-terminal (InterPro:IPR018793); Has 241 Blast hits to 241 proteins in 124 species: Archae - 0; Bacteria - 0; Metazoa - 100; Fungi - 94; Plants - 38; Viruses - 0; Other Eukaryotes - 9 (sour…
c147053_g1	-0.71088	0.038891	-1.2549	0.0001423	1.17511e-10	LOC_Os11g34150.3	protein|transposon protein, putative, CACTA, En/Spm sub-class, expressed	7.60043e-08	AT1G10890.1	| Symbols: | unknown protein; FUNCTIONS IN: molecular_function unknown; INVOLVED IN: biological_process unknown; LOCATED IN: chloroplast; EXPRESSED IN: petal, flower, leaf; EXPRESSED DURING: LP.04 four leaves visible, 4 anthesis, petal differentiation and expansion stage; BEST Arabidopsis thaliana protein match is: unknown protein (TAIR:AT5G13340.1); Has 11769 Blast hits to 8435 proteins in 698 s…
c155274_g2	-1.24	0.00060607	-0.52916	0.064352	0	LOC_Os01g37870.1	protein|PPR repeat domain containing protein, putative, expressed	0	AT1G10910.1	| Symbols: | Pentatricopeptide repeat (PPR) superfamily protein | chr1:3639908-3643974 FORWARD LENGTH=664
c130393_g2	1.9433	0.0079799	1.1406	0.058306	-	-	-	0.0560724	AT1G10930.1	| Symbols: ATSGS1, RECQ4A, ATRECQ4A | DNA helicase (RECQl4A) | chr1:3648032-3654997 REVERSE LENGTH=1188
c141155_g1	-0.35067	0.49703	1.0812	0.0017585	0	LOC_Os10g41490.1	protein|CAMK_CAMK_like.41 - CAMK includes calcium/calmodulin depedent protein kinases, expressed	1.08688e-160	AT1G10940.1	| Symbols: ASK1, SNRK2-4, SNRK2.4, SRK2A | Protein kinase superfamily protein | chr1:3656050-3658170 REVERSE LENGTH=363
c150758_g1	-1.0582	0.034782	-0.06559	0.89	2.06548e-104	LOC_Os02g34600.2	protein|CAMK_CAMK_like.13 - CAMK includes calcium/calmodulin depedent protein kinases, expressed	7.57168e-96	AT1G10940.1	| Symbols: ASK1, SNRK2-4, SNRK2.4, SRK2A | Protein kinase superfamily protein | chr1:3656050-3658170 REVERSE LENGTH=363
c152924_g1	-0.11361	0.80271	-2.1477	5.0764e-08	4.35535e-104	LOC_Os06g37010.1	protein|metal cation transporter, putative, expressed	1.17676e-86	AT1G10970.1	| Symbols: ZIP4, ATZIP4 | zinc transporter 4 precursor | chr1:3665201-3666933 REVERSE LENGTH=408
c129787_g1	-0.3729	0.57018	-2.7129	0.0020672	1.8599e-39	LOC_Os01g65480.1	protein|dnaJ domain containing protein, expressed	4.31675e-16	AT1G11040.1	| Symbols: | HSP40/DnaJ peptide-binding protein | chr1:3679225-3680924 REVERSE LENGTH=438
c115562_g1	#NAME?	0.97509	5.028	0.00092996	-	-	-	0.258381	AT1G11060.1	| Symbols: | WAPL (Wings apart-like protein regulation of heterochromatin) protein | chr1:3684568-3689537 FORWARD LENGTH=930
c141891_g2	0.5195	0.23059	-1.0945	0.044398	1.63366e-102	LOC_Os07g49050.1	protein|expressed protein	0.698453	AT1G11160.1	| Symbols: | Transducin/WD40 repeat-like superfamily protein | chr1:3733406-3739363 FORWARD LENGTH=1021
c97471_g1	0.79368	0.72439	2.3485	0.035119	-	-	-	0.612158	AT1G11160.1	| Symbols: | Transducin/WD40 repeat-like superfamily protein | chr1:3733406-3739363 FORWARD LENGTH=1021
c140580_g2	4.1747	5.1819e-17	3.655	5.171e-06	0	LOC_Os06g51520.1	protein|lysine ketoglutarate reductase trans-splicing related 1, putative, expressed	1.39785e-134	AT1G11170.1	| Symbols: | Protein of unknown function (DUF707) | chr1:3741724-3744459 FORWARD LENGTH=438
c147309_g1	-1.8158	6.7739e-07	-0.9435	0.00079665	2.26778e-177	LOC_Os04g54390.1	protein|nuclease PA3, putative, expressed	9.96805e-149	AT1G11190.1	| Symbols: BFN1, ENDO1 | bifunctional nuclease i | chr1:3750338-3752696 REVERSE LENGTH=305
c147386_g1	0.59473	0.24919	-1.4651	9.3699e-08	0	LOC_Os07g37320.1	protein|transporter family protein, putative, expressed	0	AT1G11260.1	| Symbols: STP1, ATSTP1 | sugar transporter 1 | chr1:3777460-3780133 FORWARD LENGTH=522
c150481_g1	-1.2328	4.2926e-06	1.1639	6.7013e-14	0	LOC_Os10g41190.1	protein|transporter family protein, putative, expressed	0	AT1G11260.1	| Symbols: STP1, ATSTP1 | sugar transporter 1 | chr1:3777460-3780133 FORWARD LENGTH=522
c145640_g3	-1.323	0.0095029	-0.83805	0.074446	0	LOC_Os10g41190.1	protein|transporter family protein, putative, expressed	4.15325e-160	AT1G11260.1	| Symbols: STP1, ATSTP1 | sugar transporter 1 | chr1:3777460-3780133 FORWARD LENGTH=522
c147184_g1	-1.2665	0.14479	-1.9931	0.033186	1.30267e-26	LOC_Os07g20610.1	protein|TKL_IRAK_DUF26.2 - DUF26 kinases have homology to DUF26 containing loci, expressed	2.22902e-12	AT1G11280.1	| Symbols: | S-locus lectin protein kinase family protein | chr1:3787456-3790728 REVERSE LENGTH=830
c155789_g1	-0.15484	0.62053	-1.9067	3.644e-09	0	LOC_Os02g50280.1	protein|pentatricopeptide, putative, expressed	1.65274e-74	AT1G11290.1	| Symbols: CRR22 | Pentatricopeptide repeat (PPR) superfamily protein | chr1:3791454-3793883 REVERSE LENGTH=809
c156188_g1	-0.35923	0.48368	-1.5078	0.0028463	0	LOC_Os06g02200.1	protein|pentatricopeptide, putative, expressed	0	AT1G11290.1	| Symbols: CRR22 | Pentatricopeptide repeat (PPR) superfamily protein | chr1:3791454-3793883 REVERSE LENGTH=809
c154318_g2	-1.7608	3.9069e-12	-2.8374	1.1884e-65	0	LOC_Os03g03700.1	protein|MLO domain containing protein, putative, expressed	4.31264e-135	AT1G11310.1	| Symbols: MLO2, ATMLO2, PMR2 | Seven transmembrane MLO family protein | chr1:3800899-3803870 REVERSE LENGTH=573
c148917_g1	1.1333	3.4139e-06	1.7217	3.47e-45	5.12295e-96	LOC_Os07g36600.1	protein|universal stress protein domain containing protein, putative, expressed	3.60432e-68	AT1G11360.4	| Symbols: | Adenine nucleotide alpha hydrolases-like superfamily protein | chr1:3822171-3822899 REVERSE LENGTH=242
c148917_g2	0.77906	0.024869	1.5707	1.3718e-09	1.83652e-79	LOC_Os01g57450.1	protein|universal stress protein domain containing protein, putative, expressed	2.64097e-55	AT1G11360.4	| Symbols: | Adenine nucleotide alpha hydrolases-like superfamily protein | chr1:3822171-3822899 REVERSE LENGTH=242
c142332_g4	-0.17463	0.70156	-3.213	1.4571e-09	1.03318e-108	LOC_Os07g36820.1	protein|uncharacterized Cys-rich domain containing protein, putative, expressed	2.58498e-37	AT1G11380.1	| Symbols: | PLAC8 family protein | chr1:3832695-3833921 FORWARD LENGTH=254
c153094_g1	1.1416	0.023625	3.6086	2.2849e-30	0	LOC_Os07g37180.2	protein|ABC1 family domain containing protein, putative, expressed	0	AT1G11390.1	| Symbols: | Protein kinase superfamily protein | chr1:3834762-3837305 REVERSE LENGTH=624
c145708_g1	0.54804	0.17738	1.392	7.3549e-05	2.15574e-127	LOC_Os11g11020.1	protein|DAG protein, chloroplast precursor, putative, expressed	1.41745e-45	AT1G11430.1	| Symbols: | plastid developmental protein DAG, putative | chr1:3847273-3848938 FORWARD LENGTH=232
c146476_g1	-0.48816	0.090494	1.5528	2.2339e-12	1.71057e-94	LOC_Os08g04450.2	protein|DAG protein, chloroplast precursor, putative, expressed	1.79096e-85	AT1G11430.1	| Symbols: | plastid developmental protein DAG, putative | chr1:3847273-3848938 FORWARD LENGTH=232
c129893_g1	0.56199	0.18635	1.5059	1.2496e-05	1.80801e-34	LOC_Os11g08940.1	protein|RNA polymerases N 8 kDa subunit, putative, expressed	5.16952e-41	AT1G11475.1	| Symbols: NRPB10, NRPD10, NRPE10 | RNA polymerases N / 8 kDa subunit | chr1:3862520-3863805 FORWARD LENGTH=71
c185230_g1	#NAME?	0.9751	3.8586	0.035308	-	-	-	0.260621	AT1G11480.2	| Symbols: | eukaryotic translation initiation factor-related | chr1:3864368-3866707 REVERSE LENGTH=565
c152439_g1	0.5482	0.10522	1.3948	1.4335e-08	3.3469e-99	LOC_Os09g27850.1	protein|transcription regulator, putative, expressed	5.74838e-13	AT1G11510.1	| Symbols: | DNA-binding storekeeper protein-related transcriptional regulator | chr1:3871778-3872836 REVERSE LENGTH=352
c136479_g1	-0.51001	0.41141	-2.008	0.00013167	7.93582e-66	LOC_Os07g34580.1	protein|glycosyl hydrolases family 16, putative, expressed	2.18202e-48	AT1G11545.1	| Symbols: XTH8 | xyloglucan endotransglucosylase/hydrolase 8 | chr1:3878689-3880286 REVERSE LENGTH=305
c141032_g1	-2.3354	0.017466	-3.1279	0.0065479	7.65152e-53	LOC_Os07g34580.2	protein|glycosyl hydrolases family 16, putative, expressed	5.99925e-37	AT1G11545.1	| Symbols: XTH8 | xyloglucan endotransglucosylase/hydrolase 8 | chr1:3878689-3880286 REVERSE LENGTH=305
c127413_g1	-2.0237	0.090835	-3.0219	0.047645	2.78978e-172	LOC_Os01g57854.1	protein|pectinesterase, putative, expressed	1.13422e-85	AT1G11580.1	| Symbols: ATPMEPCRA, PMEPCRA | methylesterase PCR A | chr1:3888730-3890649 FORWARD LENGTH=557
c148976_g1	-0.81623	0.22001	-4.413	7.3759e-05	-	-	-	0.518188	AT1G11620.1	| Symbols: | F-box and associated interaction domains-containing protein | chr1:3910833-3911924 FORWARD LENGTH=363
c149701_g1	-1.5873	0.00062675	-0.89657	0.025356	0	LOC_Os05g12040.1	protein|cytochrome P450 51, putative, expressed	7.38412e-155	AT1G11680.1	| Symbols: CYP51G1, EMB1738, CYP51A2, CYP51 | CYTOCHROME P450 51G1 | chr1:3938925-3940585 FORWARD LENGTH=488
c145238_g1	0.63601	0.14231	2.372	1.3501e-16	8.87654e-37	LOC_Os07g33270.1	protein|DUF584 domain containing protein, putative, expressed	1.88551e-18	AT1G11700.1	| Symbols: | Protein of unknown function, DUF584 | chr1:3945852-3946457 FORWARD LENGTH=201
c152205_g1	0.42222	0.47943	1.1165	0.026086	0.00913316	LOC_Os03g38050.1	protein|galactosyltransferase, putative, expressed	0.000505063	AT1G11730.1	| Symbols: | Galactosyltransferase family protein | chr1:3957473-3960113 FORWARD LENGTH=384
c153703_g2	-0.28693	0.32414	-1.1744	2.2705e-06	6.73664e-134	LOC_Os03g10080.1	protein|expressed protein	9.21719e-59	AT1G11755.1	| Symbols: LEW1 | Undecaprenyl pyrophosphate synthetase family protein | chr1:3969987-3971488 REVERSE LENGTH=254
c133874_g1	1.1611	0.074588	2.6398	1.1713e-25	7.08053e-54	LOC_Os10g40070.1	protein|expressed protein	7.44931e-43	AT1G11760.1	| Symbols: MED32 | MED32; Has 41 Blast hits to 40 proteins in 14 species: Archae - 0; Bacteria - 0; Metazoa - 0; Fungi - 0; Plants - 41; Viruses - 0; Other Eukaryotes - 0 (source: NCBI BLink). | chr1:3972356-3972811 REVERSE LENGTH=151
c137691_g1	1.0673	0.34141	2.6337	0.00058813	2.31714e-67	LOC_Os12g22620.1	protein|endonuclease/Exonuclease/phosphatase family protein, expressed	7.91076e-52	AT1G11800.1	| Symbols: | endonuclease/exonuclease/phosphatase family protein | chr1:3985520-3987263 REVERSE LENGTH=441
c143864_g2	-0.34242	0.73447	-2.4026	0.047734	5.83115e-61	LOC_Os07g32610.2	protein|expressed protein	1.74874e-44	AT1G11800.1	| Symbols: | endonuclease/exonuclease/phosphatase family protein | chr1:3985520-3987263 REVERSE LENGTH=441
c154516_g1	-0.15342	0.66325	-1.2897	0.0005797	1.06219e-138	LOC_Os12g22620.1	protein|endonuclease/Exonuclease/phosphatase family protein, expressed	4.24624e-109	AT1G11800.1	| Symbols: | endonuclease/exonuclease/phosphatase family protein | chr1:3985520-3987263 REVERSE LENGTH=441
c150142_g1	0.41933	0.2182	1.3922	5.3892e-08	4.12514e-125	LOC_Os03g25790.2	protein|glycosyl hydrolases family 17 protein, expressed	2.6345e-24	AT1G11820.2	| Symbols: | O-Glycosyl hydrolases family 17 protein | chr1:3991144-3993327 REVERSE LENGTH=511
c156339_g1	0.6333	0.071495	1.0526	0.00021238	0	LOC_Os07g32600.1	protein|glucan endo-1,3-beta-glucosidase precursor, putative, expressed	1.2381e-173	AT1G11820.2	| Symbols: | O-Glycosyl hydrolases family 17 protein | chr1:3991144-3993327 REVERSE LENGTH=511
c129201_g1	-0.79702	0.088017	-1.557	0.0020834	2.87005e-28	LOC_Os08g09250.2	protein|glyoxalase family protein, putative, expressed	2.54984e-26	AT1G11840.4	| Symbols: ATGLX1, GLX1 | glyoxalase I homolog | chr1:3996045-3997518 FORWARD LENGTH=283
c146680_g1	-0.79628	0.00040891	-1.2934	9.6838e-54	0	LOC_Os04g53230.1	protein|aminomethyltransferase, putative, expressed	0	AT1G11860.3	| Symbols: | Glycine cleavage T-protein family | chr1:4001801-4003245 FORWARD LENGTH=408
c145457_g1	-0.09841	0.90818	-1.5075	0.039076	0	LOC_Os12g31480.1	protein|GPI mannosyltransferase 2, putative, expressed	8.01308e-114	AT1G11880.1	| Symbols: | transferases, transferring hexosyl groups | chr1:4007909-4010327 REVERSE LENGTH=489
c139382_g2	-0.037108	1	-3.3698	0.0015418	1.1363e-11	LOC_Os01g06320.1	protein|MYB family transcription factor, putative, expressed	0.000237719	AT1G11905.1	| Symbols: | B-cell receptor-associated protein 31-like | chr1:4014958-4016222 FORWARD LENGTH=221
c125961_g2	-0.47446	0.22666	-1.6677	2.3358e-05	3.68756e-15	LOC_Os05g49200.2	protein|aspartic proteinase oryzasin-1 precursor, putative, expressed	1.56991e-13	AT1G11910.1	| Symbols: APA1, ATAPA1 | aspartic proteinase A1 | chr1:4017119-4019874 REVERSE LENGTH=506
c153789_g2	0.026946	0.93078	1.6695	3.9154e-75	0	LOC_Os05g49200.2	protein|aspartic proteinase oryzasin-1 precursor, putative, expressed	0	AT1G11910.1	| Symbols: APA1, ATAPA1 | aspartic proteinase A1 | chr1:4017119-4019874 REVERSE LENGTH=506
c153941_g1	-2.6034	1.168e-09	-1.5483	9.6132e-06	0	LOC_Os01g44130.1	protein|aspartic proteinase oryzasin-1 precursor, putative, expressed	0	AT1G11910.1	| Symbols: APA1, ATAPA1 | aspartic proteinase A1 | chr1:4017119-4019874 REVERSE LENGTH=506
c149408_g1	-1.038	0.0063086	0.60007	0.021964	2.35426e-32	LOC_Os05g04630.5	protein|retrotransposon protein, putative, SINE subclass, expressed	3.90514e-15	AT1G11910.1	| Symbols: APA1, ATAPA1 | aspartic proteinase A1 | chr1:4017119-4019874 REVERSE LENGTH=506
c152486_g1	-1.2284	5.8033e-05	-0.75436	0.00060048	0	LOC_Os01g18630.1	protein|aspartic proteinase oryzasin-1 precursor, putative, expressed	0	AT1G11910.1	| Symbols: APA1, ATAPA1 | aspartic proteinase A1 | chr1:4017119-4019874 REVERSE LENGTH=506
c143653_g2	-0.38177	0.49948	-1.7772	0.0095443	3.57293e-06	LOC_Os02g01940.1	protein|transcription factor jumonji, putative, expressed	0.000102009	AT1G11950.1	| Symbols: | Transcription factor jumonji (jmjC) domain-containing protein | chr1:4034747-4038310 REVERSE LENGTH=875
c150307_g1	-0.23838	0.38095	-1.1347	9.0578e-06	0	LOC_Os09g22540.1	protein|transcription factor jumonji, putative, expressed	0	AT1G11950.1	| Symbols: | Transcription factor jumonji (jmjC) domain-containing protein | chr1:4034747-4038310 REVERSE LENGTH=875
c155390_g1	-1.8524	2.4238e-07	-1.1093	3.1499e-05	0	LOC_Os06g13810.1	protein|pyrophosphate--fructose 6-phosphate 1-phosphotransferase subunit beta, putative, expressed	0	AT1G12000.1	| Symbols: | Phosphofructokinase family protein | chr1:4050159-4053727 REVERSE LENGTH=566
c136745_g1	-0.41873	0.30531	-1.9244	1.7719e-05	2.77275e-48	LOC_Os10g40600.1	protein|peptide transporter PTR2, putative, expressed	2.09486e-24	AT1G12110.1	| Symbols: NRT1.1, CHL1-1, NRT1, B-1, ATNRT1, CHL1 | nitrate transporter 1.1 | chr1:4105341-4109290 FORWARD LENGTH=590
c136745_g7	-0.83895	0.0035401	-1.3711	1.7004e-09	2.06692e-162	LOC_Os10g40600.1	protein|peptide transporter PTR2, putative, expressed	4.99486e-109	AT1G12110.1	| Symbols: NRT1.1, CHL1-1, NRT1, B-1, ATNRT1, CHL1 | nitrate transporter 1.1 | chr1:4105341-4109290 FORWARD LENGTH=590
c130362_g1	-1.237	0.0054687	-0.117	0.753	4.8216e-33	LOC_Os08g05910.1	protein|peptide transporter PTR2, putative, expressed	2.17241e-20	AT1G12110.1	| Symbols: NRT1.1, CHL1-1, NRT1, B-1, ATNRT1, CHL1 | nitrate transporter 1.1 | chr1:4105341-4109290 FORWARD LENGTH=590
c155892_g1	-0.87154	0.0173	-1.7575	1.8964e-06	6.80699e-80	LOC_Os10g40580.1	protein|expressed protein	3.21354e-09	AT1G12120.1	| Symbols: | Plant protein of unknown function (DUF863) | chr1:4114933-4116469 REVERSE LENGTH=483
c139345_g1	1.0629	0.011133	0.54643	0.21392	4.55438e-73	LOC_Os10g40570.1	protein|flavin-containing monooxygenase family protein, putative, expressed	9.98262e-63	AT1G12200.1	| Symbols: | Flavin-binding monooxygenase family protein | chr1:4137627-4139835 FORWARD LENGTH=465
c142603_g1	-1.1688	0.0018569	-0.019378	0.99391	0	LOC_Os08g05830.1	protein|transaldolase, putative, expressed	1.57952e-167	AT1G12230.1	| Symbols: | Aldolase superfamily protein | chr1:4148050-4150708 FORWARD LENGTH=405
c155484_g1	-1.0853	3.6012e-05	0.085403	0.60709	0	LOC_Os02g01590.1	protein|glycosyl hydrolases, putative, expressed	7.89055e-155	AT1G12240.1	| Symbols: ATBETAFRUCT4, VAC-INV | Glycosyl hydrolases family 32 protein | chr1:4153699-4157457 FORWARD LENGTH=664
c141080_g2	-0.31574	0.51299	-2.5586	7.0945e-06	2.32087e-108	LOC_Os02g42970.1	protein|NAC domain containing protein, putative, expressed	4.3957e-91	AT1G12260.1	| Symbols: VND4, EMB2749, ANAC007, NAC007 | NAC 007 | chr1:4163058-4164486 REVERSE LENGTH=395
c136105_g1	-1.0845	0.19026	-2.8941	0.005893	2.46932e-16	LOC_Os02g36550.1	protein|phosphopantothenate--cysteine ligase, putative, expressed	1.53177e-12	AT1G12350.1	| Symbols: ATCOAB, COAB | 4-phospho-panto-thenoylcysteine synthetase | chr1:4198870-4200633 FORWARD LENGTH=317
c140712_g1	-1.1978	0.00012499	-1.6571	1.8624e-10	1.21426e-115	LOC_Os08g07880.1	protein|phosphopantothenate--cysteine ligase, putative, expressed	1.42444e-57	AT1G12350.1	| Symbols: ATCOAB, COAB | 4-phospho-panto-thenoylcysteine synthetase | chr1:4198870-4200633 FORWARD LENGTH=317
c145702_g1	-0.16002	0.63198	-1.0236	0.00026772	0	LOC_Os02g25580.1	protein|Sec1 family transport protein, putative, expressed	0	AT1G12360.1	| Symbols: KEU | Sec1/munc18-like (SM) proteins superfamily | chr1:4201172-4206144 FORWARD LENGTH=666
c143536_g1	0.36746	0.78715	1.9194	0.01474	6.0997e-40	LOC_Os07g38600.1	protein|REX1 DNA Repair family protein, expressed	8.87171e-33	AT1G12400.1	| Symbols: | Nucleotide excision repair, TFIIH, subunit TTDA | chr1:4222296-4222603 FORWARD LENGTH=71
c150557_g1	1.8462	6.3111e-08	2.9265	1.055e-17	6.94985e-149	LOC_Os03g14370.2	protein|ACT domain containing protein, expressed	5.8912e-75	AT1G12420.1	| Symbols: ACR8 | ACT domain repeat 8 | chr1:4226673-4228917 REVERSE LENGTH=441
c147986_g2	-0.51566	0.36931	-1.6185	0.023155	0	LOC_Os06g04560.1	protein|kinesin motor domain containing protein, expressed	0	AT1G12430.1	| Symbols: PAK, ARK3 | armadillo repeat kinesin 3 | chr1:4234122-4238552 REVERSE LENGTH=919
c151530_g1	2.7341	2.0229e-06	1.8171	0.0079074	2.50066e-43	LOC_Os04g40450.1	protein|retrotransposon protein, putative, unclassified, expressed	1.21578e-19	AT1G12430.1	| Symbols: PAK, ARK3 | armadillo repeat kinesin 3 | chr1:4234122-4238552 REVERSE LENGTH=919
c140025_g2	-0.54023	0.19786	-2.3032	3.0318e-06	1.80665e-34	LOC_Os07g07350.2	protein|zinc finger A20 and AN1 domain-containing stress-associated protein, putative, expressed	2.55181e-27	AT1G12440.2	| Symbols: | A20/AN1-like zinc finger family protein | chr1:4241816-4242322 REVERSE LENGTH=168
c141272_g1	2.3756	0.00014293	2.2145	1.1335e-06	9.42914e-50	LOC_Os01g52030.1	protein|zinc finger A20 and AN1 domain-containing stress-associated protein, putative, expressed	3.42677e-30	AT1G12440.2	| Symbols: | A20/AN1-like zinc finger family protein | chr1:4241816-4242322 REVERSE LENGTH=168
c155266_g1	0.89277	0.058556	1.2942	1.8373e-10	0	LOC_Os08g08060.1	protein|vacuolar protein sorting-associated protein 18, putative, expressed	0	AT1G12470.1	| Symbols: | zinc ion binding | chr1:4251359-4257201 FORWARD LENGTH=988
c155266_g3	2.2759	0.0019223	1.0846	0.24647	2.02405e-26	LOC_Os08g08060.1	protein|vacuolar protein sorting-associated protein 18, putative, expressed	8.63503e-11	AT1G12470.1	| Symbols: | zinc ion binding | chr1:4251359-4257201 FORWARD LENGTH=988
c154922_g1	-1.2812	0.0092554	-0.14861	0.71934	0	LOC_Os04g48530.1	protein|C4-dicarboxylate transporter/malic acid transport protein domain containing protein, expressed	3.37318e-139	AT1G12480.1	| Symbols: OZS1, SLAC1, RCD3, CDI3 | C4-dicarboxylate transporter/malic acid transport protein | chr1:4257427-4259249 REVERSE LENGTH=556
c148092_g1	1.5584	1.7352e-08	2.1011	4.1944e-70	1.22531e-136	LOC_Os04g48410.1	protein|copper chaperone for superoxide dismutase, putative, expressed	3.02205e-101	AT1G12520.1	| Symbols: ATCCS, CCS | copper chaperone for SOD1 | chr1:4267277-4268900 REVERSE LENGTH=320
c141884_g2	6.0251	4.2594e-09	6.2169	7.2976e-34	1.58778e-06	LOC_Os04g01674.1	protein|erythronate-4-phosphate dehydrogenase domain containing protein, expressed	0.00263928	AT1G12550.1	| Symbols: | D-isomer specific 2-hydroxyacid dehydrogenase family protein | chr1:4274649-4275831 FORWARD LENGTH=323
c142230_g1	0.45446	0.25947	1.5405	1.2947e-07	1.29767e-60	LOC_Os06g03682.1	protein|calcium-dependent protein kinase isoform AK1, putative, expressed	1.05131e-42	AT1G12580.1	| Symbols: PEPKR1 | phosphoenolpyruvate carboxylase-related kinase 1 | chr1:4283635-4285675 FORWARD LENGTH=522
c151477_g1	0.80896	0.078131	1.1433	6.0704e-06	0	LOC_Os06g03682.1	protein|calcium-dependent protein kinase isoform AK1, putative, expressed	2.60802e-109	AT1G12580.1	| Symbols: PEPKR1 | phosphoenolpyruvate carboxylase-related kinase 1 | chr1:4283635-4285675 FORWARD LENGTH=522
c140230_g2	-1.016	0.11534	-3.2816	0.00014145	0.00198577	LOC_Os12g01190.2	protein|RNA recognition motif containing protein, putative, expressed	0.00363872	AT1G12600.1	| Symbols: | UDP-N-acetylglucosamine (UAA) transporter family | chr1:4286414-4288859 REVERSE LENGTH=349
c145808_g1	0.80779	0.15801	1.3857	0.0063672	2.7295e-101	LOC_Os09g35670.1	protein|expressed protein	9.73602e-53	AT1G12650.4	| Symbols: | unknown protein; FUNCTIONS IN: molecular_function unknown; INVOLVED IN: biological_process unknown; LOCATED IN: cellular_component unknown; EXPRESSED IN: 23 plant structures; EXPRESSED DURING: 13 growth stages; CONTAINS InterPro DOMAIN/s: Protein of unknown function DUF947 (InterPro:IPR009292); Has 700 Blast hits to 631 proteins in 192 species: Archae - 0; Bacteria - 32; Metazoa - 13…
c152046_g1	1.4205	0.00085413	2.1194	8.2964e-10	4.48818e-90	LOC_Os09g29170.4	protein|CAMK_CAMK_like.38 - CAMK includes calcium/calmodulin depedent protein kinases, expressed	3.39891e-58	AT1G12680.1	| Symbols: PEPKR2 | phosphoenolpyruvate carboxylase-related kinase 2 | chr1:4320123-4322269 REVERSE LENGTH=470
c149345_g2	1.4187	0.0010047	0.40255	0.43454	4.03275e-16	LOC_Os09g29170.4	protein|CAMK_CAMK_like.38 - CAMK includes calcium/calmodulin depedent protein kinases, expressed	5.27309e-13	AT1G12680.1	| Symbols: PEPKR2 | phosphoenolpyruvate carboxylase-related kinase 2 | chr1:4320123-4322269 REVERSE LENGTH=470
c142315_g3	-0.12879	0.84528	-2.4319	0.0018419	2.48152e-150	LOC_Os04g48200.1	protein|cytochrome P450, putative, expressed	3.77471e-101	AT1G12740.1	| Symbols: CYP87A2 | cytochrome P450, family 87, subfamily A, polypeptide 2 | chr1:4342462-4344569 FORWARD LENGTH=472
c143567_g2	-0.77383	0.22294	-2.3723	0.001909	9.71758e-07	LOC_Os04g48210.1	protein|cytochrome P450, putative, expressed	0.00316377	AT1G12740.2	| Symbols: CYP87A2 | cytochrome P450, family 87, subfamily A, polypeptide 2 | chr1:4342462-4344569 FORWARD LENGTH=478
c151053_g1	0.78679	0.003215	1.5306	8.8399e-23	1.63661e-167	LOC_Os04g48050.1	protein|RING zinc finger protein, putative, expressed	4.71889e-124	AT1G12760.2	| Symbols: | Zinc finger, C3HC4 type (RING finger) family protein | chr1:4348941-4350512 FORWARD LENGTH=337
c146869_g1	1.1014	2.25e-05	1.7523	2.1297e-31	0	LOC_Os09g35800.1	protein|UDP-glucose 4-epimerase, putative, expressed	0	AT1G12780.1	| Symbols: UGE1, ATUGE1 | UDP-D-glucose/UDP-D-galactose 4-epimerase 1 | chr1:4356124-4358120 REVERSE LENGTH=351
c140169_g2	2.8672	6.0592e-08	4.9173	6.6778e-54	9.7903e-09	LOC_Os11g32100.1	protein|inducer of CBF expression 1, putative, expressed	3.41414e-09	AT1G12860.1	| Symbols: SCRM2, ICE2 | basic helix-loop-helix (bHLH) DNA-binding superfamily protein | chr1:4384758-4386392 FORWARD LENGTH=450
c142940_g1	3.1239	1.9159e-05	2.8601	0.00044737	1.40957e-10	LOC_Os11g32100.1	protein|inducer of CBF expression 1, putative, expressed	3.04866e-07	AT1G12860.1	| Symbols: SCRM2, ICE2 | basic helix-loop-helix (bHLH) DNA-binding superfamily protein | chr1:4384758-4386392 FORWARD LENGTH=450
c125360_g1	0.2335	0.65454	-3.575	0.025304	1.07874e-98	LOC_Os02g32060.3	protein|hydrolase, NUDIX family, domain containing protein, expressed	1.82712e-44	AT1G12880.1	| Symbols: atnudt12, NUDT12 | nudix hydrolase homolog 12 | chr1:4390036-4391046 FORWARD LENGTH=203
c141868_g1	-1.0177	4.309e-06	-0.24914	0.00098653	0	LOC_Os04g38600.3	protein|glyceraldehyde-3-phosphate dehydrogenase, putative, expressed	0	AT1G12900.1	| Symbols: GAPA-2 | glyceraldehyde 3-phosphate dehydrogenase A subunit 2 | chr1:4392634-4394283 REVERSE LENGTH=399
c139765_g4	2.7214	0.11948	3.4481	0.020536	0	LOC_Os05g31020.1	protein|eukaryotic peptide chain release factor subunit 1-1, putative, expressed	0	AT1G12920.1	| Symbols: ERF1-2 | eukaryotic release factor 1-2 | chr1:4396555-4397859 REVERSE LENGTH=434
c146870_g1	0.90291	0.00096404	1.3892	1.783e-17	0	LOC_Os01g71270.1	protein|eukaryotic peptide chain release factor subunit 1-1, putative, expressed	0	AT1G12920.1	| Symbols: ERF1-2 | eukaryotic release factor 1-2 | chr1:4396555-4397859 REVERSE LENGTH=434
c148430_g1	2.1964	3.0082e-10	3.7924	3.6047e-115	2.16505e-59	LOC_Os01g04020.2	protein|AP2 domain containing protein, expressed	5.06377e-13	AT1G12980.1	| Symbols: ESR1, DRN | Integrase-type DNA-binding superfamily protein | chr1:4429791-4430777 FORWARD LENGTH=328
c156500_g8	0.16809	0.74896	-1.2589	0.049104	-	-	-	0.114712	AT1G13030.1	| Symbols: | sphere organelles protein-related | chr1:4444284-4447278 REVERSE LENGTH=608
c155321_g1	-1.3406	0.015576	-1.0247	0.056686	0	LOC_Os12g19040.1	protein|expressed protein	1.43826e-42	AT1G13030.1	| Symbols: | sphere organelles protein-related | chr1:4444284-4447278 REVERSE LENGTH=608
c137915_g2	-1.8026	0.0018494	-2.3808	0.00060978	0	LOC_Os06g43384.1	protein|cytochrome P450, putative, expressed	3.32072e-108	AT1G13110.1	| Symbols: CYP71B7 | cytochrome P450, family 71 subfamily B, polypeptide 7 | chr1:4467272-4468857 FORWARD LENGTH=504
c149590_g1	-1.7629	0.0001716	-2.186	8.1371e-05	1.06315e-150	LOC_Os02g17760.1	protein|cytochrome P450, putative, expressed	2.56441e-106	AT1G13110.1	| Symbols: CYP71B7 | cytochrome P450, family 71 subfamily B, polypeptide 7 | chr1:4467272-4468857 FORWARD LENGTH=504
c151411_g1	1.5848	1.7248e-05	1.8387	5.9375e-10	0	LOC_Os02g38340.1	protein|actin, putative, expressed	0	AT1G13180.1	| Symbols: DIS1, ARP3, ATARP3 | Actin-like ATPase superfamily protein | chr1:4495394-4498204 FORWARD LENGTH=427
c131669_g1	0.46723	1	3.1384	0.043791	6.04232e-18	LOC_Os01g32640.1	protein|OsFBX9 - F-box domain containing protein, expressed	0.0165312	AT1G13200.1	| Symbols: | F-box and associated interaction domains-containing protein | chr1:4507221-4508528 REVERSE LENGTH=435
c135721_g1	-0.39103	0.61476	-2.4506	0.010187	0	LOC_Os02g35560.1	protein|OsFBX53 - F-box domain containing protein, expressed	2.15716e-09	AT1G13200.1	| Symbols: | F-box and associated interaction domains-containing protein | chr1:4507221-4508528 REVERSE LENGTH=435
c149996_g1	0.85242	0.22827	1.4351	0.02181	1.6136e-30	LOC_Os01g41950.1	protein|expressed protein	0.00651565	AT1G13200.1	| Symbols: | F-box and associated interaction domains-containing protein | chr1:4507221-4508528 REVERSE LENGTH=435
c136076_g1	1.8586	6.4383e-05	1.6644	0.0001943	0.00859426	LOC_Os01g02060.1	protein|TOO MANY MOUTHS precursor, putative, expressed	0.0969746	AT1G13230.1	| Symbols: | Leucine-rich repeat (LRR) family protein | chr1:4520679-4522439 FORWARD LENGTH=424
c120775_g1	-1.3497	0.040459	-7.0058	1.398e-07	3.14204e-05	LOC_Os05g01960.1	protein|expressed protein	6.67979e-08	AT1G13245.1	| Symbols: RTFL17, DVL4 | ROTUNDIFOLIA like 17 | chr1:4525852-4525977 REVERSE LENGTH=41
c141295_g1	0.23137	0.55324	1.5402	3.8592e-08	2.34268e-86	LOC_Os04g44850.1	protein|glycosyl transferase 8 domain containing protein, putative, expressed	4.61042e-50	AT1G13250.1	| Symbols: GATL3 | galacturonosyltransferase-like 3 | chr1:4528965-4530002 REVERSE LENGTH=345
c147428_g1	0.2829	0.40546	1.7704	6.6443e-18	6.18588e-89	LOC_Os03g50210.1	protein|DUF292 domain containing protein, expressed	3.59237e-43	AT1G13340.1	| Symbols: | Regulator of Vps4 activity in the MVB pathway protein | chr1:4569622-4571043 REVERSE LENGTH=409
c152093_g1	-1.3142	0.0027289	-0.86458	0.0251	5.30759e-109	LOC_Os03g15230.1	protein|DUF292 domain containing protein, expressed	4.92445e-13	AT1G13340.1	| Symbols: | Regulator of Vps4 activity in the MVB pathway protein | chr1:4569622-4571043 REVERSE LENGTH=409
c141123_g1	-0.14346	0.8754	1.444	0.0026059	8.74726e-108	LOC_Os09g10910.3	protein|fiber protein Fb34, putative, expressed	4.4186e-71	AT1G13380.1	| Symbols: | Protein of unknown function (DUF1218) | chr1:4589218-4590362 REVERSE LENGTH=188
c153290_g2	0.051813	0.88811	-1.2622	0.0046416	3.72717e-167	LOC_Os06g02400.1	protein|OsFBO18 - F-box and other domain containing protein, expressed	6.73004e-89	AT1G13410.1	| Symbols: | Tetratricopeptide repeat (TPR)-like superfamily protein | chr1:4601526-4603174 FORWARD LENGTH=474
c138583_g1	-0.93133	0.00026673	-2.074	6.1887e-33	6.8334e-115	LOC_Os12g17160.1	protein|flavonol sulfotransferase, putative, expressed	1.15955e-79	AT1G13420.1	| Symbols: ATST4B, ST4B | sulfotransferase 4B | chr1:4604871-4605866 FORWARD LENGTH=331
c54978_g1	0.56048	0.71577	2.5041	0.0070466	5.21928e-56	LOC_Os04g44460.1	protein|sulfotransferase domain containing protein, expressed	1.22146e-20	AT1G13420.1	| Symbols: ATST4B, ST4B | sulfotransferase 4B | chr1:4604871-4605866 FORWARD LENGTH=331
c151241_g1	0.24225	0.5581	1.1162	0.00030991	2.45131e-172	LOC_Os04g40930.1	protein|MYB family transcription factor, putative, expressed	4.84647e-125	AT1G13450.1	| Symbols: GT-1 | Homeodomain-like superfamily protein | chr1:4612999-4615115 REVERSE LENGTH=406
c148157_g1	0.27335	0.64791	1.4952	0.0061957	0	LOC_Os08g31850.1	protein|expressed protein	9.52366e-73	AT1G13520.1	| Symbols: | Protein of unknown function (DUF1262) | chr1:4631857-4633223 REVERSE LENGTH=387
c136478_g1	-0.49013	0.070203	-2.5414	9.5418e-29	2.17072e-146	LOC_Os08g31880.1	protein|expressed protein	2.08135e-82	AT1G13540.1	| Symbols: | Protein of unknown function (DUF1262) | chr1:4635474-4636708 REVERSE LENGTH=381
c148080_g1	-1.6213	6.03e-06	-2.2837	9.1329e-12	0	LOC_Os02g02750.2	protein|CDP-alcohol phosphatidyltransferase, putative, expressed	0	AT1G13560.1	| Symbols: AAPT1, ATAAPT1 | aminoalcoholphosphotransferase 1 | chr1:4638834-4641691 REVERSE LENGTH=389
c142167_g1	3.3163	0.00010759	4.7237	8.9618e-15	1.74512e-127	LOC_Os09g27090.1	protein|OsFBLD9 - F-box, LRR and FBD domain containing protein, expressed	4.68852e-31	AT1G13570.1	| Symbols: | F-box/RNI-like superfamily protein | chr1:4642528-4643930 REVERSE LENGTH=416
c145687_g1	1.2426	0.0029298	1.0245	0.0075832	1.25737e-95	LOC_Os05g49980.1	protein|OsFBL26 - F-box domain and LRR containing protein, expressed	3.91262e-09	AT1G13570.1	| Symbols: | F-box/RNI-like superfamily protein | chr1:4642528-4643930 REVERSE LENGTH=416
c146727_g1	1.4552	0.020851	3.2731	2.8755e-08	2.50966e-147	LOC_Os04g13150.1	protein|OsFBX125 - F-box domain containing protein, expressed	4.40919e-16	AT1G13570.1	| Symbols: | F-box/RNI-like superfamily protein | chr1:4642528-4643930 REVERSE LENGTH=416
c148875_g1	-0.60855	0.30667	-3.3986	4.2093e-05	7.86323e-25	LOC_Os09g32580.1	protein|expressed protein	1.09527e-09	AT1G13570.1	| Symbols: | F-box/RNI-like superfamily protein | chr1:4642528-4643930 REVERSE LENGTH=416
c149348_g10	2.6036	0.47472	4.251	0.026842	9.42124e-35	LOC_Os04g13150.1	protein|OsFBX125 - F-box domain containing protein, expressed	4.35174e-10	AT1G13570.1	| Symbols: | F-box/RNI-like superfamily protein | chr1:4642528-4643930 REVERSE LENGTH=416
c153811_g1	1.0613	0.021987	1.0194	0.020117	6.16032e-98	LOC_Os01g52980.1	protein|OsFBX23 - F-box domain containing protein, expressed	5.39459e-08	AT1G13570.1	| Symbols: | F-box/RNI-like superfamily protein | chr1:4642528-4643930 REVERSE LENGTH=416
c146408_g1	2.5953	7.6522e-08	1.1882	0.16571	3.5676e-108	LOC_Os12g31340.1	protein|OsFBD15 - F-box and FBD domain containing protein, expressed	3.73339e-09	AT1G13570.1	| Symbols: | F-box/RNI-like superfamily protein | chr1:4642528-4643930 REVERSE LENGTH=416
c147045_g1	0.69548	0.27959	-3.186	0.0039861	2.59122e-156	LOC_Os02g37080.1	protein|ASC1, putative, expressed	1.66267e-123	AT1G13580.3	| Symbols: LAG13 | LAG1 longevity assurance homolog 3 | chr1:4645006-4646765 REVERSE LENGTH=308
c147281_g1	-0.40823	0.24466	-1.1197	0.00085563	5.20967e-140	LOC_Os02g49590.1	protein|ASC1, putative, expressed	8.70686e-122	AT1G13580.3	| Symbols: LAG13 | LAG1 longevity assurance homolog 3 | chr1:4645006-4646765 REVERSE LENGTH=308
c149354_g1	-1.1172	0.00027394	-4.654	1.3632e-35	3.62082e-153	LOC_Os08g38170.1	protein|methyladenine glycosylase, putative, expressed	1.76346e-91	AT1G13635.2	| Symbols: | DNA glycosylase superfamily protein | chr1:4674248-4675784 FORWARD LENGTH=311
c142333_g1	-2.3438	2.3104e-11	-5.1189	9.7046e-37	1.67003e-159	LOC_Os03g30130.1	protein|phospholipase C, putative, expressed	2.16732e-132	AT1G13680.1	| Symbols: | PLC-like phosphodiesterases superfamily protein | chr1:4690409-4692702 FORWARD LENGTH=346
c145815_g1	0.77875	0.14772	1.7297	5.3174e-05	1.25866e-73	LOC_Os03g40310.1	protein|RNA recognition motif containing protein, putative, expressed	6.70158e-68	AT1G13690.1	| Symbols: ATE1 | ATPase E1 | chr1:4693380-4694179 FORWARD LENGTH=177
c137834_g1	-0.44201	0.39801	-1.5895	0.0061559	1.40877e-92	LOC_Os03g30300.1	protein|6-phosphogluconolactonase, putative, expressed	2.60848e-62	AT1G13700.1	| Symbols: PGL1 | 6-phosphogluconolactonase 1 | chr1:4694475-4695600 REVERSE LENGTH=268
c146362_g1	-1.0795	0.00048537	-1.7095	4.8338e-11	1.58049e-174	LOC_Os07g41280.3	protein|6-phosphogluconolactonase, putative, expressed	9.14185e-114	AT1G13700.1	| Symbols: PGL1 | 6-phosphogluconolactonase 1 | chr1:4694475-4695600 REVERSE LENGTH=268
c147312_g1	-1.0827	8.6534e-06	-1.2907	1.1078e-22	3.73351e-151	LOC_Os06g44170.1	protein|NAD dependent epimerase/dehydratase family protein, putative, expressed	4.76744e-120	AT1G13820.1	| Symbols: | alpha/beta-Hydrolases superfamily protein | chr1:4735622-4737617 FORWARD LENGTH=339
c154183_g1	-0.28931	0.37443	-2.2252	1.3768e-12	1.84732e-56	LOC_Os03g31230.2	protein|MYB family transcription factor, putative, expressed	2.17595e-44	AT1G13880.1	| Symbols: | ELM2 domain-containing protein | chr1:4749603-4750967 FORWARD LENGTH=424
c143875_g1	-0.2381	0.62979	-2.0032	0.00020346	-	-	-	0.240332	AT1G13900.1	| Symbols: | Purple acid phosphatases superfamily protein | chr1:4753494-4755554 REVERSE LENGTH=656
c156527_g1	-0.23158	0.60054	-2.0694	4.4317e-06	1.61401e-131	LOC_Os03g55130.2	protein|expressed protein	0.182886	AT1G13940.1	| Symbols: | Plant protein of unknown function (DUF863) | chr1:4762703-4765923 REVERSE LENGTH=1005
c156527_g2	-1.1538	0.069293	-1.508	0.032975	6.87039e-23	LOC_Os12g38870.1	protein|expressed protein	1.35768e-14	AT1G13940.1	| Symbols: | Plant protein of unknown function (DUF863) | chr1:4762703-4765923 REVERSE LENGTH=1005
c141527_g1	-1.6445	0.00043559	-2.9093	3.8692e-08	6.84058e-58	LOC_Os07g40580.1	protein|eukaryotic translation initiation factor 5A, putative, expressed	3.65422e-56	AT1G13950.1	| Symbols: EIF-5A, ELF5A-1, ATELF5A-1, EIF5A | eukaryotic elongation factor 5A-1 | chr1:4773631-4774668 FORWARD LENGTH=158
c154928_g1	-0.92616	0.10135	-1.58	0.010793	0	LOC_Os03g46330.1	protein|pattern formation protein EMB30, putative, expressed	0	AT1G13980.2	| Symbols: GN | sec7 domain-containing protein | chr1:4789587-4794397 FORWARD LENGTH=1451
c146707_g1	1.7438	5.2495e-06	2.7445	4.0116e-24	8.17887e-94	LOC_Os03g07190.1	protein|expressed protein	5.96179e-73	AT1G13990.1	| Symbols: | unknown protein; FUNCTIONS IN: molecular_function unknown; INVOLVED IN: biological_process unknown; LOCATED IN: chloroplast; EXPRESSED IN: 23 plant structures; EXPRESSED DURING: 13 growth stages; CONTAINS InterPro DOMAIN/s: Protein of unknown function DUF3110 (InterPro:IPR021503); Has 25 Blast hits to 25 proteins in 8 species: Archae - 0; Bacteria - 0; Metazoa - 0; Fungi - 0; Plants …
c148280_g1	-1.0869	8.7472e-05	-1.4673	7.1823e-13	2.54564e-108	LOC_Os07g43900.1	protein|protein kinase domain containing protein, expressed	0	AT1G14000.1	| Symbols: VIK | VH1-interacting kinase | chr1:4797606-4800043 FORWARD LENGTH=438
c149432_g2	-0.39468	0.37221	-1.7519	0.00039951	0	LOC_Os03g07310.1	protein|growth regulator related protein, putative, expressed	0	AT1G14020.1	| Symbols: | O-fucosyltransferase family protein | chr1:4802930-4805111 FORWARD LENGTH=499
c155748_g1	-0.96383	0.06189	-2.0899	0.00053659	0	LOC_Os01g07410.1	protein|growth regulator related protein, putative, expressed	0	AT1G14020.1	| Symbols: | O-fucosyltransferase family protein | chr1:4802930-4805111 FORWARD LENGTH=499
c151779_g1	-1.2252	1.5519e-05	-1.399	1.9897e-11	0	LOC_Os09g24530.1	protein|ribulose-1,5 bisphosphate carboxylase/oxygenase large subunit N-methyltransferase, chloroplast precursor, putative, expressed	2.55343e-146	AT1G14030.1	| Symbols: | Rubisco methyltransferase family protein | chr1:4805493-4807440 REVERSE LENGTH=482
c142350_g2	1.8008	0.27329	4.0852	1.5723e-05	1.61906e-22	LOC_Os07g06460.1	protein|expressed protein	1.31001e-16	AT1G14060.1	| Symbols: | GCK domain-containing protein | chr1:4817354-4817893 REVERSE LENGTH=179
c155541_g2	-1.4982	0.0023927	-0.68569	0.10247	7.37678e-126	LOC_Os02g17534.1	protein|xyloglucan fucosyltransferase, putative, expressed	1.62755e-82	AT1G14100.1	| Symbols: FUT8 | fucosyltransferase 8 | chr1:4827961-4829587 FORWARD LENGTH=516
c134769_g1	-1.664	0.027909	-1.8255	0.022859	4.7195e-143	LOC_Os04g39980.1	protein|gibberellin 20 oxidase 2, putative, expressed	4.34256e-90	AT1G14130.1	| Symbols: | 2-oxoglutarate (2OG) and Fe(II)-dependent oxygenase superfamily protein | chr1:4836041-4837040 REVERSE LENGTH=308
c141360_g1	1.6382	0.014199	0.92482	0.23613	1.47414e-157	LOC_Os04g37630.1	protein|mitochondrial carrier protein, putative, expressed	9.46328e-123	AT1G14140.1	| Symbols: | Mitochondrial substrate carrier family protein | chr1:4838131-4839602 REVERSE LENGTH=305
c141799_g1	-1.3667	8.6845e-09	-1.0181	6.5594e-23	8.97161e-75	LOC_Os02g36850.1	protein|oxygen evolving enhancer protein 3, identical, putative, expressed	1.57513e-54	AT1G14150.1	| Symbols: PQL1, PQL2 | PsbQ-like 2 | chr1:4839885-4840632 FORWARD LENGTH=190
c153441_g2	0.057841	1	-1.5161	0.032559	-	-	-	0.443774	AT1G14180.1	| Symbols: | RING/U-box superfamily protein | chr1:4847828-4848970 FORWARD LENGTH=348
c135665_g2	2.8722	0.017733	1.3066	0.5612	5.9861e-05	LOC_Os06g44540.1	protein|HOTHEAD precursor, putative, expressed	0.0084446	AT1G14190.1	| Symbols: | Glucose-methanol-choline (GMC) oxidoreductase family protein | chr1:4852802-4854307 FORWARD LENGTH=501
c147482_g1	-1.0073	0.0012127	-1.3757	5.6815e-06	9.36764e-57	LOC_Os10g26670.1	protein|expressed protein	1.50223e-05	AT1G14280.1	| Symbols: PKS2 | phytochrome kinase substrate 2 | chr1:4877657-4878985 FORWARD LENGTH=442
c139766_g1	0.74021	0.029779	1.4723	1.1612e-07	4.87453e-151	LOC_Os10g26660.1	protein|expressed protein	1.38113e-106	AT1G14300.1	| Symbols: | ARM repeat superfamily protein | chr1:4882654-4884686 REVERSE LENGTH=339
c132672_g1	-0.73685	0.11251	1.1555	0.0060324	2.23016e-31	LOC_Os04g54870.1	protein|RNA recognition motif containing protein, putative, expressed	2.24842e-14	AT1G14340.1	| Symbols: | RNA-binding (RRM/RBD/RNP motifs) family protein | chr1:4897709-4898776 FORWARD LENGTH=244
c135651_g1	-1.1889	2.0984e-06	-1.9367	1.6101e-40	2.72904e-44	LOC_Os03g07440.1	protein|putativ eribonuclease P, putative, expressed	3.65255e-43	AT1G14345.1	| Symbols: | NAD(P)-linked oxidoreductase superfamily protein | chr1:4899176-4899766 FORWARD LENGTH=196
c145097_g1	1.9819	6.3602e-10	2.5077	6.2044e-29	0	LOC_Os06g39260.1	protein|solute carrier family 35 member B1, putative, expressed	1.00309e-163	AT1G14360.1	| Symbols: ATUTR3, UTR3 | UDP-galactose transporter 3 | chr1:4911362-4913029 REVERSE LENGTH=331
c155893_g3	-1.7374	0.00017632	-0.30734	0.39229	0	LOC_Os06g38970.1	protein|expressed protein	3.63039e-57	AT1G14390.1	| Symbols: | Leucine-rich repeat protein kinase family protein | chr1:4924277-4926794 FORWARD LENGTH=747
c137860_g1	-1.0285	0.1328	-3.3893	0.00045835	0.189082	LOC_Os05g08960.1	protein|ubiquitin-conjugating enzyme, putative, expressed	0.756464	AT1G14400.2	| Symbols: UBC1, ATUBC1 | ubiquitin carrier protein 1 | chr1:4927294-4928136 REVERSE LENGTH=152
c136919_g2	-1.9053	0.0064041	-5.528	1.5286e-06	2.67691e-66	LOC_Os12g10630.1	protein|ZF-HD protein dimerisation region containing protein, expressed	3.54415e-55	AT1G14440.2	| Symbols: AtHB31, HB31, ZHD4 | homeobox protein 31 | chr1:4939076-4940014 REVERSE LENGTH=312
c152822_g1	-1.5041	4.3052e-06	-2.9533	1.6043e-20	8.68305e-83	LOC_Os11g13930.1	protein|ZF-HD protein dimerisation region containing protein, expressed	2.06801e-51	AT1G14440.2	| Symbols: AtHB31, HB31, ZHD4 | homeobox protein 31 | chr1:4939076-4940014 REVERSE LENGTH=312
c129394_g1	-1.7464	0.75848	3.1623	0.023103	-	-	-	0.414329	AT1G14460.1	| Symbols: | AAA-type ATPase family protein | chr1:4948962-4952750 REVERSE LENGTH=1116
c140359_g4	-1.1283	0.1662	-3.1396	0.0081889	0	LOC_Os12g10670.1	protein|AAA-type ATPase family protein, putative, expressed	8.30671e-111	AT1G14460.1	| Symbols: | AAA-type ATPase family protein | chr1:4948962-4952750 REVERSE LENGTH=1116
c148717_g2	-1.4147	9.4722e-06	-1.8552	1.1567e-11	1.52185e-106	LOC_Os11g14010.1	protein|PHD finger protein, putative, expressed	1.06844e-85	AT1G14510.1	| Symbols: AL7 | alfin-like 7 | chr1:4962171-4964154 REVERSE LENGTH=252
c139134_g1	1.2037	2.148e-06	-0.39658	0.03043	2.55156e-153	LOC_Os06g36560.2	protein|inositol oxygenase, putative, expressed	1.1814e-129	AT1G14520.1	| Symbols: MIOX1 | myo-inositol oxygenase 1 | chr1:4968376-4969954 REVERSE LENGTH=311
c149463_g1	1.0043	0.00081727	1.3845	1.1301e-10	0	LOC_Os01g51250.1	protein|mitochondrial carrier protein, putative, expressed	3.19278e-133	AT1G14560.1	| Symbols: | Mitochondrial substrate carrier family protein | chr1:4981300-4983082 FORWARD LENGTH=331
c156585_g1	-1.0304	0.011589	-0.3879	0.17272	0	LOC_Os03g48850.2	protein|valyl-tRNA synthetase, putative, expressed	0	AT1G14610.1	| Symbols: TWN2, VALRS | valyl-tRNA synthetase / valine--tRNA ligase (VALRS) | chr1:5008502-5014486 REVERSE LENGTH=1108
c153684_g1	-1.3348	4.5059e-06	-3.2448	5.6686e-31	0	LOC_Os09g27700.2	protein|microtubule associated protein, putative, expressed	0	AT1G14690.2	| Symbols: MAP65-7 | microtubule-associated protein 65-7 | chr1:5052090-5054936 REVERSE LENGTH=603
c155015_g1	-0.75155	0.010465	-1.4903	1.3078e-09	0	LOC_Os03g13460.2	protein|microtubule associated protein, putative, expressed	5.32941e-162	AT1G14690.2	| Symbols: MAP65-7 | microtubule-associated protein 65-7 | chr1:5052090-5054936 REVERSE LENGTH=603
c141557_g1	-1.859	0.042971	-1.0068	0.24988	5.93737e-94	LOC_Os03g50820.1	protein|cytochrome b561, putative, expressed	1.12775e-50	AT1G14730.1	| Symbols: | Cytochrome b561/ferric reductase transmembrane protein family | chr1:5073244-5074568 FORWARD LENGTH=224
c145710_g2	-0.72186	0.20989	1.0215	0.021441	8.78553e-40	LOC_Os03g13590.1	protein|potyvirus VPg interacting protein, putative, expressed	7.51178e-17	AT1G14740.1	| Symbols: | Protein of unknown function (DUF1423) | chr1:5075450-5077732 REVERSE LENGTH=733
c155900_g1	-1.5287	0.0030307	-1.1179	0.019065	0	LOC_Os02g50330.1	protein|RNA-dependent RNA polymerase, putative, expressed	0	AT1G14790.1	| Symbols: RDR1, ATRDRP1 | RNA-dependent RNA polymerase 1 | chr1:5094317-5097817 REVERSE LENGTH=1107
c135513_g2	0.2333	0.71116	-2.0743	0.042356	6.00623e-64	LOC_Os08g34850.1	protein|retrotransposon protein, putative, unclassified, expressed	0.0001093	AT1G14800.1	| Symbols: | Nucleic acid-binding, OB-fold-like protein | chr1:5099572-5102558 FORWARD LENGTH=384
c155712_g1	2.0405	0.0017328	0.52327	0.49198	0.0240806	LOC_Os03g63870.3	protein|expressed protein	0.0571505	AT1G14800.1	| Symbols: | Nucleic acid-binding, OB-fold-like protein | chr1:5099572-5102558 FORWARD LENGTH=384
c144552_g1	-0.19471	0.81568	1.5501	0.0028531	1.46929e-97	LOC_Os03g55280.1	protein|semialdehyde dehydrogenase, NAD binding domain containing protein, putative, expressed	3.25663e-77	AT1G14810.1	| Symbols: | semialdehyde dehydrogenase family protein | chr1:5102684-5104633 REVERSE LENGTH=375
c152303_g1	4.6681	7.9571e-26	3.4022	5.8141e-35	3.12663e-110	LOC_Os03g55280.1	protein|semialdehyde dehydrogenase, NAD binding domain containing protein, putative, expressed	7.47339e-101	AT1G14810.1	| Symbols: | semialdehyde dehydrogenase family protein | chr1:5102684-5104633 REVERSE LENGTH=375
c113042_g1	-2.1187	0.0014262	-0.2545	0.65899	6.29361e-16	LOC_Os04g01570.1	protein|invertase/pectin methylesterase inhibitor family protein, putative, expressed	1.46914e-10	AT1G14890.1	| Symbols: | Plant invertase/pectin methylesterase inhibitor superfamily protein | chr1:5137045-5137704 FORWARD LENGTH=219
c149952_g1	-0.16104	0.74421	-1.0988	0.0012439	3.29664e-50	LOC_Os03g49990.1	protein|GRAS family transcription factor domain containing protein, expressed	1.54758e-40	AT1G14920.1	| Symbols: GAI, RGA2 | GRAS family transcription factor family protein | chr1:5149414-5151015 FORWARD LENGTH=533
c8630_g1	0.9493	1	4.6412	0.0060741	2.59352e-14	LOC_Os04g39150.1	protein|pathogenesis-related Bet v I family protein, putative, expressed	6.82791e-33	AT1G14930.1	| Symbols: | Polyketide cyclase/dehydrase and lipid transport superfamily protein | chr1:5152465-5153035 REVERSE LENGTH=155
c144578_g1	3.0722	3.4763e-24	4.2428	1.4855e-102	1.68997e-52	LOC_Os07g44740.1	protein|chaperonin, putative, expressed	9.53078e-40	AT1G14980.1	| Symbols: CPN10 | chaperonin 10 | chr1:5165930-5166654 REVERSE LENGTH=98
c145255_g1	-1.154	0.00018876	-0.62526	0.0042525	0	LOC_Os05g50600.1	protein|OsSCP31 - Putative Serine Carboxypeptidase homologue, expressed	7.51364e-130	AT1G15000.1	| Symbols: scpl50 | serine carboxypeptidase-like 50 | chr1:5168613-5169947 FORWARD LENGTH=444
c154258_g1	1.168	0.00014092	1.346	8.6021e-10	0	LOC_Os01g49760.1	protein|expressed protein	0	AT1G15060.1	| Symbols: | Uncharacterised conserved protein UCP031088, alpha/beta hydrolase | chr1:5184053-5186856 REVERSE LENGTH=578
c145995_g2	-0.71973	0.08665	-1.5806	8.9746e-05	1.82692e-89	LOC_Os08g27040.1	protein|lipid phosphatase protein, putative, expressed	1.16983e-49	AT1G15080.1	| Symbols: ATPAP2, ATLPP2, LPP2 | lipid phosphate phosphatase 2 | chr1:5188080-5189476 FORWARD LENGTH=290
c141548_g1	-1.0367	0.042784	-1.368	0.0067005	4.47255e-20	LOC_Os07g48680.1	protein|zinc finger, C3HC4 type domain containing protein, expressed	9.23553e-13	AT1G15100.1	| Symbols: RHA2A | RING-H2 finger A2A | chr1:5193703-5194170 REVERSE LENGTH=155
c150043_g1	-1.7677	0.0016838	-4.911	8.5539e-09	0	LOC_Os01g02890.1	protein|phosphatidylserine synthase, putative, expressed	1.06676e-144	AT1G15110.1	| Symbols: | phosphatidyl serine synthase family protein | chr1:5199594-5201908 FORWARD LENGTH=425
c127919_g1	-0.6467	0.34567	-4.1921	0.00034703	1.78837e-07	LOC_Os01g02890.1	protein|phosphatidylserine synthase, putative, expressed	0.267519	AT1G15110.2	| Symbols: | phosphatidyl serine synthase family protein | chr1:5199594-5201988 FORWARD LENGTH=453
c137144_g1	0.66703	0.020447	1.3478	1.9632e-12	1.68476e-33	LOC_Os02g33730.1	protein|ubiquinol-cytochrome C reductase hinge protein, putative, expressed	7.0988e-23	AT1G15120.1	| Symbols: | Ubiquinol-cytochrome C reductase hinge protein | chr1:5203091-5203897 FORWARD LENGTH=69
c131961_g2	-0.50384	0.56254	1.3955	0.03193	8.94951e-24	LOC_Os11g06340.1	protein|ubiquinol-cytochrome C reductase hinge protein, putative, expressed	2.67929e-20	AT1G15120.2	| Symbols: | Ubiquinol-cytochrome C reductase hinge protein | chr1:5202648-5203950 FORWARD LENGTH=166
c151926_g1	1.45	0.30578	3.6058	3.0518e-05	-	-	-	0.631258	AT1G15180.2	| Symbols: | MATE efflux family protein | chr1:5224916-5226494 FORWARD LENGTH=410
c149982_g1	1.0687	0.00028365	1.2107	7.0104e-09	1.38487e-59	LOC_Os03g49520.2	protein|pinin/SDK/memA protein, putative, expressed	3.91687e-33	AT1G15200.1	| Symbols: | protein-protein interaction regulator family protein | chr1:5228477-5231017 REVERSE LENGTH=423
c146518_g2	2.2637	0.00013683	1.7954	6.351e-07	1.41839e-24	LOC_Os09g17580.1	protein|expressed protein	5.7955e-08	AT1G15230.1	| Symbols: | unknown protein; FUNCTIONS IN: molecular_function unknown; INVOLVED IN: biological_process unknown; LOCATED IN: cellular_component unknown; EXPRESSED IN: 24 plant structures; EXPRESSED DURING: 15 growth stages; Has 26 Blast hits to 26 proteins in 12 species: Archae - 0; Bacteria - 0; Metazoa - 0; Fungi - 0; Plants - 26; Viruses - 0; Other Eukaryotes - 0 (source: NCBI BLink). | chr1:5…
c131317_g1	0.24441	0.27962	1.2414	1.6872e-25	0.00754912	LOC_Os02g06450.1	protein|coiled-coil domain-containing protein 72, putative, expressed	1.32307e-06	AT1G15270.1	| Symbols: | Translation machinery associated TMA7 | chr1:5250833-5252020 REVERSE LENGTH=64
c156775_g1	-1.3826	8.142e-10	-2.1637	3.3528e-117	0	LOC_Os04g55230.1	protein|tetratricopeptide repeat domain containing protein, putative, expressed	0	AT1G15290.1	| Symbols: | Tetratricopeptide repeat (TPR)-like superfamily protein | chr1:5257327-5264814 REVERSE LENGTH=1608
c151302_g1	0.78563	0.0017782	1.8537	2.1774e-54	6.30399e-32	LOC_Os12g42550.1	protein|methyl-CpG binding domain containing protein, putative, expressed	5.0526e-23	AT1G15340.1	| Symbols: MBD10 | methyl-CPG-binding domain 10 | chr1:5275895-5277474 REVERSE LENGTH=384
c144209_g1	-0.31722	0.3067	-1.1829	0.00037914	8.44858e-31	LOC_Os01g07750.1	protein|expressed protein	5.61856e-15	AT1G15350.3	| Symbols: | unknown protein; FUNCTIONS IN: molecular_function unknown; INVOLVED IN: biological_process unknown; LOCATED IN: chloroplast; EXPRESSED IN: 22 plant structures; EXPRESSED DURING: 12 growth stages; BEST Arabidopsis thaliana protein match is: unknown protein (TAIR:AT3G15770.2); Has 145 Blast hits to 145 proteins in 25 species: Archae - 0; Bacteria - 0; Metazoa - 0; Fungi - 0; Plants - 1…
c131216_g1	0.22964	0.56319	1.6622	0.0018274	1.10596e-27	LOC_Os03g63910.1	protein|PPR repeat domain containing protein, putative, expressed	8.07122e-86	AT1G15370.1	| Symbols: | SNARE-like superfamily protein | chr1:5287135-5288375 FORWARD LENGTH=147
c146959_g1	2.8096	7.4369e-20	-2.7675	3.5502e-07	9.32828e-28	LOC_Os05g07940.5	protein|glyoxalase family protein, putative, expressed	2.01341e-23	AT1G15380.2	| Symbols: | Lactoylglutathione lyase / glyoxalase I family protein | chr1:5290955-5292287 FORWARD LENGTH=174
c152122_g1	1.8807	0.010581	3.6248	3.1412e-20	0	LOC_Os05g44320.1	protein|WD domain, G-beta repeat domain containing protein, expressed	0	AT1G15440.1	| Symbols: PWP2, ATPWP2 | periodic tryptophan protein 2 | chr1:5306159-5309460 REVERSE LENGTH=900
c133319_g1	-0.49559	0.42327	1.6006	0.00021979	5.88047e-30	LOC_Os05g05354.2	protein|expressed protein	0.426414	AT1G15440.2	| Symbols: PWP2 | periodic tryptophan protein 2 | chr1:5306159-5309460 REVERSE LENGTH=860
c141683_g1	-1.2042	0.13318	-4.928	0.00060939	5.09737e-08	LOC_Os08g40870.1	protein|pentatricopeptide repeat protein, putative, expressed	0.0633988	AT1G15460.1	| Symbols: ATBOR4, BOR4 | HCO3- transporter family | chr1:5310196-5313376 REVERSE LENGTH=683
c155644_g1	-1.0129	0.13647	-1.9582	0.027389	0	LOC_Os01g08020.1	protein|boron transporter protein, putative, expressed	0	AT1G15460.1	| Symbols: ATBOR4, BOR4 | HCO3- transporter family | chr1:5310196-5313376 REVERSE LENGTH=683
c137557_g1	-0.26318	0.40609	1.5391	2.1985e-15	1.37832e-75	LOC_Os06g39760.1	protein|WD domain, G-beta repeat domain containing protein, expressed	1.45455e-70	AT1G15470.1	| Symbols: | Transducin/WD40 repeat-like superfamily protein | chr1:5315838-5317696 FORWARD LENGTH=333
c143195_g1	-0.99832	0.13927	-2.9747	0.0018046	0	LOC_Os01g45960.2	protein|hydrolase, alpha/beta fold family domain containing protein, expressed	3.85832e-106	AT1G15490.1	| Symbols: | alpha/beta-Hydrolases superfamily protein | chr1:5320859-5323422 REVERSE LENGTH=648
c153841_g2	-0.41182	0.5718	1.3416	0.0031359	1.64558e-48	LOC_Os01g45910.1	protein|plastidic ATP/ADP-transporter, putative, expressed	1.90336e-45	AT1G15500.1	| Symbols: ATNTT2 | TLC ATP/ADP transporter | chr1:5326426-5328688 FORWARD LENGTH=618
c150387_g1	-1.7537	2.468e-06	-4.3237	1.0488e-19	0	LOC_Os01g42410.1	protein|pleiotropic drug resistance protein, putative, expressed	0	AT1G15520.1	| Symbols: PDR12, ATPDR12, ABCG40, ATABCG40 | pleiotropic drug resistance 12 | chr1:5331993-5338175 REVERSE LENGTH=1423
c151402_g1	-0.17733	0.79028	-1.5013	0.033719	0	LOC_Os01g42410.1	protein|pleiotropic drug resistance protein, putative, expressed	0	AT1G15520.1	| Symbols: PDR12, ATPDR12, ABCG40, ATABCG40 | pleiotropic drug resistance 12 | chr1:5331993-5338175 REVERSE LENGTH=1423
c151402_g2	-1.6863	0.0032262	-1.1873	0.023727	0	LOC_Os01g42410.1	protein|pleiotropic drug resistance protein, putative, expressed	0	AT1G15520.1	| Symbols: PDR12, ATPDR12, ABCG40, ATABCG40 | pleiotropic drug resistance 12 | chr1:5331993-5338175 REVERSE LENGTH=1423
c156589_g2	-0.94287	0.002368	-1.8499	2.869e-10	0	LOC_Os09g16330.2	protein|pleiotropic drug resistance protein, putative, expressed	0	AT1G15520.1	| Symbols: PDR12, ATPDR12, ABCG40, ATABCG40 | pleiotropic drug resistance 12 | chr1:5331993-5338175 REVERSE LENGTH=1423
c156589_g1	-2.0795	0.029777	-0.75909	0.40619	1.44615e-104	LOC_Os09g16330.2	protein|pleiotropic drug resistance protein, putative, expressed	1.91798e-59	AT1G15520.1	| Symbols: PDR12, ATPDR12, ABCG40, ATABCG40 | pleiotropic drug resistance 12 | chr1:5331993-5338175 REVERSE LENGTH=1423
c153971_g1	-1.5151	1.8079e-11	-3.2687	3.504e-255	0	LOC_Os02g09150.1	protein|inorganic H+ pyrophosphatase, putative, expressed	0	AT1G15690.1	| Symbols: AVP1, ATAVP3, AVP-3, AtVHP1;1 | Inorganic H pyrophosphatase family protein | chr1:5399115-5402185 FORWARD LENGTH=770
c129957_g2	1.8085	0.0061419	0.29305	0.55482	0.000454939	LOC_Os06g08080.1	protein|inorganic H+ pyrophosphatase, putative, expressed	0.00017056	AT1G15690.1	| Symbols: AVP1, ATAVP3, AVP-3, AtVHP1;1 | Inorganic H pyrophosphatase family protein | chr1:5399115-5402185 FORWARD LENGTH=770
c142475_g2	-0.6785	0.68084	1.6438	0.035346	1.20332e-09	LOC_Os02g09150.1	protein|inorganic H+ pyrophosphatase, putative, expressed	7.07596e-08	AT1G15690.2	| Symbols: AVP1, ATAVP3, AVP-3, AtVHP1;1 | Inorganic H pyrophosphatase family protein | chr1:5399115-5402185 FORWARD LENGTH=642
c150984_g2	0.16306	0.90501	1.4856	0.019161	1.19143e-165	LOC_Os06g35050.1	protein|arogenate dehydrogenase 1, chloroplast precursor, putative, expressed	2.01207e-116	AT1G15710.1	| Symbols: | prephenate dehydrogenase family protein | chr1:5404505-5405581 FORWARD LENGTH=358
c142114_g1	-0.74237	0.022845	-2.6906	1.3619e-14	8.56443e-88	LOC_Os04g42470.7	protein|regulatory subunit, putative, expressed	1.33253e-60	AT1G15740.1	| Symbols: | Leucine-rich repeat family protein | chr1:5411509-5414544 FORWARD LENGTH=585
c142766_g1	-1.702	4.429e-08	-3.5858	8.9906e-31	4.56023e-86	LOC_Os04g42470.8	protein|regulatory subunit, putative, expressed	3.17415e-47	AT1G15740.1	| Symbols: | Leucine-rich repeat family protein | chr1:5411509-5414544 FORWARD LENGTH=585
c152190_g1	-1.1727	3.8001e-06	-2.8884	1.0762e-57	0	LOC_Os04g42470.4	protein|regulatory subunit, putative, expressed	0	AT1G15740.1	| Symbols: | Leucine-rich repeat family protein | chr1:5411509-5414544 FORWARD LENGTH=585
c152558_g2	-0.59909	0.51442	1.4564	0.010396	1.61304e-114	LOC_Os02g55940.1	protein|ribosomal protein S15 containing protein, expressed	4.78352e-61	AT1G15810.1	| Symbols: | S15/NS1, RNA-binding protein | chr1:5444496-5446271 FORWARD LENGTH=419
c141832_g1	0.48368	0.63935	1.4954	0.039371	0	LOC_Os01g03570.1	protein|transcription factor X1, putative, expressed	4.97853e-111	AT1G15910.1	| Symbols: | XH/XS domain-containing protein | chr1:5465951-5468723 FORWARD LENGTH=634
c146634_g2	0.57529	0.38292	1.5365	0.0013878	1.8341e-169	LOC_Os01g03570.1	protein|transcription factor X1, putative, expressed	3.42527e-87	AT1G15910.1	| Symbols: | XH/XS domain-containing protein | chr1:5465951-5468723 FORWARD LENGTH=634
c154242_g1	-1.2342	0.0047043	-1.5622	0.00031359	0	LOC_Os01g44230.1	protein|transcription factor X1, putative, expressed	1.35371e-136	AT1G15910.1	| Symbols: | XH/XS domain-containing protein | chr1:5465951-5468723 FORWARD LENGTH=634
c140542_g1	2.1595	0.0092275	2.7039	0.00027867	1.73947e-152	LOC_Os02g56460.1	protein|dehydrogenase, putative, expressed	5.23576e-95	AT1G15950.1	| Symbols: CCR1, IRX4, ATCCR1 | cinnamoyl coa reductase 1 | chr1:5478855-5481915 FORWARD LENGTH=344
c142988_g2	-1.5515	0.00036251	-2.7115	4.6116e-09	0	LOC_Os09g25150.1	protein|cinnamoyl-CoA reductase, putative, expressed	3.84122e-149	AT1G15950.1	| Symbols: CCR1, IRX4, ATCCR1 | cinnamoyl coa reductase 1 | chr1:5478855-5481915 FORWARD LENGTH=344
c149880_g1	-0.91365	0.001213	-1.5797	1.1413e-12	0	LOC_Os08g34280.1	protein|cinnamoyl-CoA reductase, putative, expressed	8.7437e-152	AT1G15950.1	| Symbols: CCR1, IRX4, ATCCR1 | cinnamoyl coa reductase 1 | chr1:5478855-5481915 FORWARD LENGTH=344
c152152_g1	-1.0081	0.052806	-1.8563	0.0010788	0	LOC_Os07g15370.1	protein|metal transporter Nramp6, putative, expressed	0	AT1G15960.1	| Symbols: NRAMP6, ATNRAMP6 | NRAMP metal ion transporter 6 | chr1:5482202-5485066 REVERSE LENGTH=527
c143814_g1	-0.97526	1.7888e-05	-1.2906	1.4477e-44	0	LOC_Os08g17390.1	protein|expressed protein	0	AT1G15980.1	| Symbols: NDF1, NDH48 | NDH-dependent cyclic electron flow 1 | chr1:5489314-5491199 FORWARD LENGTH=461
c149142_g1	1.1008	0.0085721	1.2775	0.00046695	1.82053e-50	LOC_Os06g44150.1	protein|CorA-like magnesium transporter protein, putative, expressed	2.0587e-41	AT1G16010.3	| Symbols: MGT2 | magnesium transporter 2 | chr1:5495462-5497082 REVERSE LENGTH=442
c149142_g3	0.64142	0.093661	1.452	1.4828e-07	2.85515e-162	LOC_Os06g44150.1	protein|CorA-like magnesium transporter protein, putative, expressed	1.27624e-125	AT1G16010.3	| Symbols: MGT2 | magnesium transporter 2 | chr1:5495462-5497082 REVERSE LENGTH=442
c153781_g1	-0.89794	0.016525	-1.9804	7.8598e-07	0	LOC_Os08g33076.1	protein|myrosinase precursor, putative, expressed	0	AT1G16020.2	| Symbols: | Protein of unknown function (DUF1712) | chr1:5498633-5501018 FORWARD LENGTH=502
c136434_g1	0.28983	0.6037	-3.9982	1.8684e-05	1.20749e-86	LOC_Os08g34360.1	protein|AP2 domain containing protein, expressed	3.63381e-73	AT1G16060.1	| Symbols: ADAP | ARIA-interacting double AP2 domain protein | chr1:5508563-5511609 FORWARD LENGTH=345
c151923_g1	-1.4109	0.026703	-1.3039	0.037052	2.0361e-88	LOC_Os06g05340.1	protein|AP2 domain containing protein, expressed	1.08079e-93	AT1G16060.1	| Symbols: ADAP | ARIA-interacting double AP2 domain protein | chr1:5508563-5511609 FORWARD LENGTH=345
c153845_g1	0.040424	0.9868	1.0313	0.04607	4.94285e-55	LOC_Os02g08310.1	protein|tubby, putative, expressed	1.96532e-40	AT1G16070.1	| Symbols: AtTLP8, TLP8 | tubby like protein 8 | chr1:5511899-5513779 REVERSE LENGTH=397
c142126_g1	1.2178	4.6182e-05	1.3523	3.5021e-10	1.76199e-55	LOC_Os04g47370.2	protein|coiled-coil domain-containing protein 124, putative, expressed	2.57532e-44	AT1G16210.1	| Symbols: | unknown protein; CONTAINS InterPro DOMAIN/s: Protein of unknown function DUF1014 (InterPro:IPR010422); Has 16107 Blast hits to 8386 proteins in 1107 species: Archae - 26; Bacteria - 3370; Metazoa - 4013; Fungi - 1516; Plants - 526; Viruses - 120; Other Eukaryotes - 6536 (source: NCBI BLink). | chr1:5546352-5547447 REVERSE LENGTH=234
c155508_g1	-0.61706	0.011074	-1.0703	8.7226e-13	1.46545e-177	LOC_Os04g25570.1	protein|protein phosphatase 2C, putative, expressed	7.85111e-127	AT1G16220.1	| Symbols: | Protein phosphatase 2C family protein | chr1:5548653-5550553 FORWARD LENGTH=491
c151077_g1	0.57887	0.34469	1.084	0.049077	0	LOC_Os07g43980.1	protein|DEAD-box ATP-dependent RNA helicase, putative, expressed	1.02266e-168	AT1G16280.1	| Symbols: RH36, AtRH36, SWA3 | RNA helicase 36 | chr1:5568482-5570487 REVERSE LENGTH=491
c146068_g1	0.079321	0.86164	2.4229	1.3331e-32	0	LOC_Os03g56800.1	protein|CBS domain containing membrane protein, putative, expressed	0	AT1G16350.1	| Symbols: | Aldolase-type TIM barrel family protein | chr1:5590951-5592872 FORWARD LENGTH=502
c149247_g1	0.4117	0.2701	1.3516	1.4876e-07	1.01543e-56	LOC_Os01g72890.2	protein|transposon protein, putative, CACTA, En/Spm sub-class, expressed	9.4592e-46	AT1G16610.2	| Symbols: SR45, RNPS1 | arginine/serine-rich 45 | chr1:5675925-5678686 REVERSE LENGTH=407
c152462_g1	1.0579	0.028827	2.311	2.3595e-11	7.36679e-68	LOC_Os03g46920.1	protein|expressed protein	1.83522e-07	AT1G16630.1	| Symbols: | unknown protein; LOCATED IN: chloroplast; BEST Arabidopsis thaliana protein match is: unknown protein (TAIR:AT2G16270.1); Has 10587 Blast hits to 5736 proteins in 617 species: Archae - 88; Bacteria - 963; Metazoa - 3686; Fungi - 820; Plants - 541; Viruses - 438; Other Eukaryotes - 4051 (source: NCBI BLink). | chr1:5682212-5684749 REVERSE LENGTH=845
c145717_g2	-1.0616	0.44701	1.2216	0.036501	5.81162e-09	LOC_Os03g11370.1	protein|B3 DNA binding domain containing protein, expressed	9.97075e-05	AT1G16640.1	| Symbols: | AP2/B3-like transcriptional factor family protein | chr1:5686763-5687533 FORWARD LENGTH=134
c153322_g2	-1.8616	0.0023073	-1.3444	0.022958	4.8385e-109	LOC_Os06g46330.1	protein|Protein kinase domain containing protein, expressed	1.78582e-69	AT1G16670.1	| Symbols: | Protein kinase superfamily protein | chr1:5697846-5699492 FORWARD LENGTH=390
c154625_g1	-0.57032	0.1835	-1.1224	0.0056286	1.3773e-162	LOC_Os02g04490.1	protein|histone acetyltransferase HAC1, putative, expressed	2.44876e-111	AT1G16710.2	| Symbols: HAC12 | histone acetyltransferase of the CBP family 12 | chr1:5714692-5721782 FORWARD LENGTH=1677
c149911_g1	-0.94827	3.8063e-05	-1.6287	1.074e-50	0	LOC_Os06g49120.1	protein|Complex I intermediate-associated protein 30 domain containing protein, putative, expressed	0	AT1G16720.1	| Symbols: HCF173 | high chlorophyll fluorescence phenotype 173 | chr1:5723161-5726248 FORWARD LENGTH=598
c124949_g1	-0.4833	1	4.0173	0.020099	3.69422e-89	LOC_Os02g04780.1	protein|expressed protein	1.82897e-79	AT1G16770.2	| Symbols: | unknown protein; FUNCTIONS IN: molecular_function unknown; INVOLVED IN: biological_process unknown; LOCATED IN: cellular_component unknown; Has 103 Blast hits to 103 proteins in 50 species: Archae - 0; Bacteria - 4; Metazoa - 0; Fungi - 65; Plants - 32; Viruses - 0; Other Eukaryotes - 2 (source: NCBI BLink). | chr1:5738135-5739110 FORWARD LENGTH=276
c155058_g2	-0.16056	0.6071	-1.0316	0.0024756	5.90951e-151	LOC_Os09g32180.1	protein|expressed protein	0	AT1G16800.1	| Symbols: | P-loop containing nucleoside triphosphate hydrolases superfamily protein | chr1:5745523-5755263 REVERSE LENGTH=2127
c136252_g1	-0.15921	0.59731	1.557	9.306e-21	4.00258e-64	LOC_Os02g49530.1	protein|AGAP000425-PA, putative, expressed	1.02117e-38	AT1G16810.2	| Symbols: | unknown protein; CONTAINS InterPro DOMAIN/s: Protein of unknown function DUF1754, eukaryotic (InterPro:IPR013865); Has 35333 Blast hits to 34131 proteins in 2444 species: Archae - 798; Bacteria - 22429; Metazoa - 974; Fungi - 991; Plants - 531; Viruses - 0; Other Eukaryotes - 9610 (source: NCBI BLink). | chr1:5756150-5756694 FORWARD LENGTH=144
c141283_g1	0.59264	0.2851	1.3393	0.0038679	1.33923e-77	LOC_Os08g12850.1	protein|pentatricopeptide, putative, expressed	6.62729e-42	AT1G16825.1	| Symbols: | Reticulon family protein | chr1:5758877-5760340 FORWARD LENGTH=155
c143686_g1	1.9384	3.0524e-12	3.1717	1.5729e-98	1.32293e-34	LOC_Os06g45060.1	protein|expressed protein	8.59487e-09	AT1G16840.2	| Symbols: | unknown protein; BEST Arabidopsis thaliana protein match is: unknown protein (TAIR:AT1G78890.1); Has 71 Blast hits to 71 proteins in 12 species: Archae - 0; Bacteria - 0; Metazoa - 0; Fungi - 0; Plants - 71; Viruses - 0; Other Eukaryotes - 0 (source: NCBI BLink). | chr1:5763499-5763984 REVERSE LENGTH=161
c145529_g1	0.85343	0.015459	1.2405	1.2021e-08	4.29337e-47	LOC_Os04g51770.1	protein|expressed protein	5.3094e-15	AT1G16840.2	| Symbols: | unknown protein; BEST Arabidopsis thaliana protein match is: unknown protein (TAIR:AT1G78890.1); Has 71 Blast hits to 71 proteins in 12 species: Archae - 0; Bacteria - 0; Metazoa - 0; Fungi - 0; Plants - 71; Viruses - 0; Other Eukaryotes - 0 (source: NCBI BLink). | chr1:5763499-5763984 REVERSE LENGTH=161
c152861_g2	0.93596	0.083622	-2.6421	0.0085913	1.84129e-30	LOC_Os08g13350.1	protein|expressed protein	8.09044e-25	AT1G16860.1	| Symbols: | Ubiquitin-specific protease family C19-related protein | chr1:5768280-5770183 FORWARD LENGTH=474
c153120_g1	-0.50899	0.22261	-1.4866	0.0021738	7.93095e-162	LOC_Os08g13350.2	protein|expressed protein	5.56355e-120	AT1G16860.1	| Symbols: | Ubiquitin-specific protease family C19-related protein | chr1:5768280-5770183 FORWARD LENGTH=474
c154782_g1	-0.81589	0.02249	-2.0572	1.0286e-07	0	LOC_Os08g13350.1	protein|expressed protein	0	AT1G16860.1	| Symbols: | Ubiquitin-specific protease family C19-related protein | chr1:5768280-5770183 FORWARD LENGTH=474
c144072_g1	-0.8861	8.557e-05	-1.0634	7.4292e-38	3.32199e-151	LOC_Os08g14440.2	protein|uridylyltransferase-related, putative, expressed	1.25951e-113	AT1G16880.1	| Symbols: | uridylyltransferase-related | chr1:5773796-5776125 FORWARD LENGTH=290
c133684_g1	-1.1502	0.20811	-3.0689	0.015257	-	-	-	0.549008	AT1G16890.1	| Symbols: UBC36, UBC13B | ubiquitin-conjugating enzyme 36 | chr1:5776550-5777903 REVERSE LENGTH=120
c140850_g2	-1.3046	3.172e-06	-1.5492	1.4308e-14	4.79878e-65	LOC_Os01g48280.1	protein|ubiquitin-conjugating enzyme, putative, expressed	2.24971e-66	AT1G16890.1	| Symbols: UBC36, UBC13B | ubiquitin-conjugating enzyme 36 | chr1:5776550-5777903 REVERSE LENGTH=120
c153204_g1	2.3536	1.1664e-14	2.7633	1.25e-41	0	LOC_Os01g11070.1	protein|Alg9-like mannosyltransferase protein, putative, expressed	0	AT1G16900.1	| Symbols: | Alg9-like mannosyltransferase family | chr1:5779262-5782303 REVERSE LENGTH=570
c149348_g3	2.8387	5.6632e-08	4.0005	2.5341e-25	4.37412e-173	LOC_Os02g08160.1	protein|OsFBD6 - F-box and FBD domain containing protein, expressed	3.62696e-14	AT1G16930.1	| Symbols: | F-box/RNI-like/FBD-like domains-containing protein | chr1:5789987-5791534 FORWARD LENGTH=449
c153147_g3	1.5499	8.3222e-05	0.26918	0.55342	0	LOC_Os07g08729.1	protein|ATP-dependent DNA helicase 2 subunit 1, putative, expressed	0	AT1G16970.1	| Symbols: KU70, ATKU70 | KU70 homolog | chr1:5801159-5805724 REVERSE LENGTH=621
c113265_g1	-1.0118	1.4346e-05	-2.6196	1.7671e-87	2.03818e-100	LOC_Os10g40934.3	protein|flavonol synthase/flavanone 3-hydroxylase, putative, expressed	1.56945e-93	AT1G17020.1	| Symbols: SRG1, ATSRG1 | senescence-related gene 1 | chr1:5820258-5821741 FORWARD LENGTH=358
c145926_g1	-0.9158	0.057381	-1.2357	0.0047835	3.79296e-103	LOC_Os03g63900.1	protein|1-aminocyclopropane-1-carboxylate oxidase 2, putative, expressed	9.29492e-88	AT1G17020.1	| Symbols: SRG1, ATSRG1 | senescence-related gene 1 | chr1:5820258-5821741 FORWARD LENGTH=358
c146733_g1	-0.86102	0.13254	-2.6832	0.00015275	0	LOC_Os01g24980.1	protein|naringenin,2-oxoglutarate 3-dioxygenase, putative, expressed	7.18474e-100	AT1G17020.1	| Symbols: SRG1, ATSRG1 | senescence-related gene 1 | chr1:5820258-5821741 FORWARD LENGTH=358
c154799_g1	1.2961	1.9653e-05	2.6669	1.0987e-49	0	LOC_Os12g42140.1	protein|G-patch domain containing protein, putative, expressed	0	AT1G17070.1	| Symbols: | GC-rich sequence DNA-binding factor-like protein with Tuftelin interacting domain | chr1:5837653-5840202 FORWARD LENGTH=849
c154799_g2	0.46248	0.66836	2.6911	2.8994e-09	1.17834e-12	LOC_Os12g42140.1	protein|G-patch domain containing protein, putative, expressed	9.49695e-05	AT1G17070.1	| Symbols: | GC-rich sequence DNA-binding factor-like protein with Tuftelin interacting domain | chr1:5837653-5840202 FORWARD LENGTH=849
c142407_g1	0.64466	0.067195	1.2434	1.2987e-06	6.48464e-40	LOC_Os01g47680.1	protein|60S ribosomal protein L18a-1, putative, expressed	7.74065e-17	AT1G17080.1	| Symbols: | Ribosomal protein L18ae family | chr1:5840458-5841536 REVERSE LENGTH=154
c136518_g1	-0.27305	0.40666	1.3328	2.2307e-10	2.13227e-119	LOC_Os01g13420.1	protein|SOUL heme-binding protein, putative, expressed	7.5501e-35	AT1G17100.1	| Symbols: | SOUL heme-binding family protein | chr1:5844766-5845539 FORWARD LENGTH=232
c143825_g1	0.40629	0.084897	1.3884	6.0272e-34	4.75305e-73	LOC_Os01g11230.2	protein|SOUL heme-binding protein, putative, expressed	2.69905e-54	AT1G17100.1	| Symbols: | SOUL heme-binding family protein | chr1:5844766-5845539 FORWARD LENGTH=232
c155580_g1	0.026113	1	-2.2071	1.8926e-07	0	LOC_Os02g14730.1	protein|ubiquitin carboxyl-terminal hydrolase family protein, expressed	0	AT1G17110.1	| Symbols: UBP15 | ubiquitin-specific protease 15 | chr1:5845816-5849889 REVERSE LENGTH=924
c137611_g2	0.46432	0.62618	1.3956	0.035226	3.47138e-51	LOC_Os01g40610.1	protein|coiled-coil domain-containing protein, putative, expressed	8.74717e-50	AT1G17130.1	| Symbols: | Family of unknown function (DUF572) | chr1:5854264-5856472 FORWARD LENGTH=331
c148749_g1	-0.9835	0.010699	-1.9145	1.2774e-06	0	LOC_Os01g47550.1	protein|kinase, pfkB family, putative, expressed	4.5878e-155	AT1G17160.1	| Symbols: | pfkB-like carbohydrate kinase family protein | chr1:5867678-5869215 FORWARD LENGTH=379
c137698_g1	3.4911	0.0054962	1.0278	0.77134	2.93773e-65	LOC_Os09g20220.1	protein|glutathione S-transferase, putative, expressed	1.68093e-45	AT1G17180.1	| Symbols: ATGSTU25, GSTU25 | glutathione S-transferase TAU 25 | chr1:5872208-5872958 FORWARD LENGTH=221
c144913_g1	-1.3354	3.181e-07	-0.29529	0.13617	9.20057e-119	LOC_Os04g21320.1	protein|membrane associated DUF588 domain containing protein, putative, expressed	1.11971e-66	AT1G17200.1	| Symbols: | Uncharacterised protein family (UPF0497) | chr1:5878493-5879871 FORWARD LENGTH=204
c153963_g1	-0.86919	0.001221	-2.3592	8.7678e-18	0	LOC_Os03g57160.1	protein|zinc ion binding protein, putative, expressed	0	AT1G17210.1	| Symbols: ATILP1, ILP1 | IAP-like protein 1 | chr1:5880502-5884657 REVERSE LENGTH=958
c151468_g1	-1.4393	2.7102e-10	-2.2819	1.4743e-119	0	LOC_Os05g49970.2	protein|translation initiation factor IF-2, chloroplast precursor, putative, expressed	0	AT1G17220.1	| Symbols: FUG1 | Translation initiation factor 2, small GTP-binding protein | chr1:5885383-5890165 FORWARD LENGTH=1026
c138199_g1	-0.40766	0.76953	2.647	0.00018553	4.16711e-158	LOC_Os08g16580.1	protein|Cf2/Cf5 disease resistance protein, putative, expressed	8.16447e-73	AT1G17230.1	| Symbols: | Leucine-rich receptor-like protein kinase family protein | chr1:5891375-5894855 FORWARD LENGTH=1101
c152645_g2	1.9084	0.0023717	2.4104	0.0071393	1.01683e-41	LOC_Os02g05930.1	protein|phytosulfokine receptor precursor, putative, expressed	1.48646e-10	AT1G17240.1	| Symbols: AtRLP2, RLP2 | receptor like protein 2 | chr1:5896528-5898717 REVERSE LENGTH=729
c142775_g2	-0.35618	0.39701	-3.1964	9.1044e-10	1.51573e-74	LOC_Os07g18570.1	protein|expressed protein	0.686023	AT1G17260.1	| Symbols: AHA10 | autoinhibited H(+)-ATPase isoform 10 | chr1:5904058-5908898 FORWARD LENGTH=947
c156107_g2	0.06753	0.80134	1.3828	1.8104e-05	0	LOC_Os07g38490.1	protein|GDP-fucose protein-O-fucosyltransferase 2, putative, expressed	0	AT1G17270.1	| Symbols: | O-fucosyltransferase family protein | chr1:5909443-5911624 REVERSE LENGTH=564
c156390_g2	0.11195	0.69746	1.5274	5.1455e-20	0	LOC_Os03g08220.1	protein|lipoxygenase protein, putative, expressed	0	AT1G17420.1	| Symbols: LOX3 | lipoxygenase 3 | chr1:5977512-5981384 FORWARD LENGTH=919
c148029_g1	3.5729	1.7999e-10	4.0463	5.228e-96	1.41261e-73	LOC_Os03g02390.1	protein|mitochondrial import inner membrane translocase subunit Tim17, putative, expressed	2.51957e-45	AT1G17530.1	| Symbols: ATTIM23-1, TIM23-1 | translocase of inner mitochondrial membrane 23 | chr1:6027723-6028286 FORWARD LENGTH=187
c103253_g1	4.2952	0.017698	3.6159	0.12036	4.77616e-48	LOC_Os11g44970.1	protein|NBS-LRR disease resistance protein, putative, expressed	0.00300656	AT1G17600.1	| Symbols: | Disease resistance protein (TIR-NBS-LRR class) family | chr1:6053026-6056572 REVERSE LENGTH=1049
c143141_g1	1.6357	0.042106	2.2713	1.9409e-05	-	-	-	0.283486	AT1G17620.1	| Symbols: | Late embryogenesis abundant (LEA) hydroxyproline-rich glycoprotein family | chr1:6062313-6063107 FORWARD LENGTH=264
c144142_g1	-0.29326	0.44195	1.0829	4.0555e-05	1.86684e-68	LOC_Os05g11010.1	protein|harpin-induced protein 1 domain containing protein, expressed	5.81296e-27	AT1G17620.1	| Symbols: | Late embryogenesis abundant (LEA) hydroxyproline-rich glycoprotein family | chr1:6062313-6063107 FORWARD LENGTH=264
c148013_g1	0.58354	0.025954	1.4477	2.4551e-24	1.64831e-110	LOC_Os02g12850.1	protein|RNA recognition motif containing protein, expressed	4.07276e-66	AT1G17640.1	| Symbols: | RNA-binding (RRM/RBD/RNP motifs) family protein | chr1:6067394-6069098 REVERSE LENGTH=369
c150526_g1	0.86669	0.19029	1.7065	0.0017198	0	LOC_Os11g16540.1	protein|tetratricopeptide repeat domain containing protein, expressed	9.25337e-162	AT1G17680.2	| Symbols: | tetratricopeptide repeat (TPR)-containing protein | chr1:6076388-6082160 FORWARD LENGTH=896
c152432_g1	-0.23513	0.55567	-1.7188	0.014754	9.20644e-163	LOC_Os05g22920.1	protein|digestive organ expansion factor, putative, expressed	3.41852e-113	AT1G17690.1	| Symbols: NOF1 | FUNCTIONS IN: molecular_function unknown; INVOLVED IN: biological_process unknown; LOCATED IN: nucleus; EXPRESSED IN: 24 plant structures; EXPRESSED DURING: 13 growth stages; CONTAINS InterPro DOMAIN/s: Digestive organ expansion factor, predicted (InterPro:IPR010678); Has 25006 Blast hits to 13379 proteins in 904 species: Archae - 102; Bacteria - 5571; Metazoa - 7448; Fungi - 31…
c150571_g1	1.043	0.15878	2.2743	6.3392e-05	6.57756e-154	LOC_Os01g41660.1	protein|phosphoethanolamine/phosphocholine phosphatase, putative, expressed	3.42312e-97	AT1G17710.1	| Symbols: | Pyridoxal phosphate phosphatase-related protein | chr1:6090763-6091975 REVERSE LENGTH=279
c152032_g1	-1.5046	2.6153e-09	0.03999	0.84621	0	LOC_Os08g34720.1	protein|D-3-phosphoglycerate dehydrogenase, chloroplast precursor, putative, expressed	0	AT1G17745.1	| Symbols: PGDH | D-3-phosphoglycerate dehydrogenase | chr1:6101157-6104979 FORWARD LENGTH=624
c110405_g3	1.7102	0.56406	3.7945	0.0082311	2.15534e-18	LOC_Os02g02250.1	protein|expressed protein	0.365999	AT1G17760.1	| Symbols: CSTF77, ATCSTF77 | Tetratricopeptide repeat (TPR)-like superfamily protein | chr1:6110208-6116271 REVERSE LENGTH=734
c155479_g1	1.0143	0.0045983	-0.13959	0.70288	0	LOC_Os12g38380.1	protein|tetratricopeptide repeat containing protein, putative, expressed	3.82055e-132	AT1G17760.1	| Symbols: CSTF77, ATCSTF77 | Tetratricopeptide repeat (TPR)-like superfamily protein | chr1:6110208-6116271 REVERSE LENGTH=734
c150091_g2	4.8129	0.0021476	6.7222	5.2667e-12	1.67045e-07	LOC_Os04g58890.1	protein|expressed protein	0.957119	AT1G17810.1	| Symbols: BETA-TIP | beta-tonoplast intrinsic protein | chr1:6130209-6131442 FORWARD LENGTH=267
c154976_g1	0.79653	0.018709	1.3767	4.1836e-09	1.56297e-174	LOC_Os02g58110.1	protein|expressed protein	1.25088e-150	AT1G17820.1	| Symbols: | Putative integral membrane protein conserved region (DUF2404) | chr1:6131751-6135115 REVERSE LENGTH=803
c141723_g1	-2.0999	0.035848	-2.2803	0.02841	0	LOC_Os09g29660.1	protein|white-brown complex homolog protein 11, putative, expressed	0	AT1G17840.1	| Symbols: WBC11, ABCG11, DSO, COF1, ATWBC11 | white-brown complex homolog protein 11 | chr1:6142870-6145894 FORWARD LENGTH=703
c151362_g1	-1.2932	0.0047928	-1.2374	0.0037258	0	LOC_Os07g18874.1	protein|white-brown complex homolog protein 11, putative, expressed	5.62187e-142	AT1G17840.1	| Symbols: WBC11, ABCG11, DSO, COF1, ATWBC11 | white-brown complex homolog protein 11 | chr1:6142870-6145894 FORWARD LENGTH=703
c153042_g1	-1.8801	2.7334e-11	-0.066058	0.5702	0	LOC_Os04g44610.1	protein|white-brown complex homolog protein 11, putative, expressed	0	AT1G17840.1	| Symbols: WBC11, ABCG11, DSO, COF1, ATWBC11 | white-brown complex homolog protein 11 | chr1:6142870-6145894 FORWARD LENGTH=703
c153732_g1	-1.6062	1.1242e-10	-0.59954	2.0853e-06	0	LOC_Os04g44610.1	protein|white-brown complex homolog protein 11, putative, expressed	0	AT1G17840.1	| Symbols: WBC11, ABCG11, DSO, COF1, ATWBC11 | white-brown complex homolog protein 11 | chr1:6142870-6145894 FORWARD LENGTH=703
c149507_g1	4.3171	1.9452e-62	3.7974	3.7602e-297	0	LOC_Os03g51920.1	protein|peptidase, M50 family, putative, expressed	0	AT1G17870.1	| Symbols: ATEGY3, EGY3 | ethylene-dependent gravitropism-deficient and yellow-green-like 3 | chr1:6150036-6152185 REVERSE LENGTH=573
c136851_g1	-1.9782	0.0014285	-3.4343	4.5705e-06	3.06817e-49	LOC_Os04g30860.1	protein|ulp1 protease family, C-terminal catalytic domain containing protein, expressed	0.142357	AT1G17930.1	| Symbols: | Aminotransferase-like, plant mobile domain family protein | chr1:6166638-6168432 REVERSE LENGTH=478
c147154_g1	-1.0455	0.073302	-3.7023	3.5944e-06	1.70885e-28	LOC_Os04g04410.1	protein|expressed protein	1.38273e-05	AT1G17930.1	| Symbols: | Aminotransferase-like, plant mobile domain family protein | chr1:6166638-6168432 REVERSE LENGTH=478
c156015_g1	1.1364	0.038245	0.62422	0.18705	1.8017e-60	LOC_Os08g27759.1	protein|expressed protein	0.000276706	AT1G17930.1	| Symbols: | Aminotransferase-like, plant mobile domain family protein | chr1:6166638-6168432 REVERSE LENGTH=478
c149909_g1	0.58343	0.041575	1.3556	1.5233e-14	6.42689e-92	LOC_Os05g47670.1	protein|zinc finger, C3HC4 type domain containing protein, expressed	1.15941e-36	AT1G17970.1	| Symbols: | RING/U-box superfamily protein | chr1:6185032-6187202 FORWARD LENGTH=368
c140026_g1	-4.3902	0.016317	1.9015	0.0037579	0.302425	LOC_Os02g25800.1	protein|retrotransposon protein, putative, unclassified, expressed	0.221172	AT1G17980.1	| Symbols: PAPS1 | poly(A) polymerase 1 | chr1:6187742-6191418 REVERSE LENGTH=713
c138681_g1	1.9747	1.8008e-06	1.4461	0.00050062	1.51271e-53	LOC_Os04g20220.1	protein|elongation factor Tu, putative, expressed	2.60413e-40	AT1G18070.2	| Symbols: | Translation elongation factor EF1A/initiation factor IF2gamma family protein | chr1:6214236-6218211 REVERSE LENGTH=532
c152681_g2	5.1803	0.00030241	4.3804	0.015637	2.4451e-06	LOC_Os02g25870.1	protein|elongation factor Tu, putative, expressed	2.69495e-06	AT1G18070.2	| Symbols: | Translation elongation factor EF1A/initiation factor IF2gamma family protein | chr1:6214236-6218211 REVERSE LENGTH=532
c150500_g2	4.0555	0.041147	3.4119	0.43369	9.07949e-35	LOC_Os04g20220.1	protein|elongation factor Tu, putative, expressed	1.70635e-21	AT1G18070.2	| Symbols: | Translation elongation factor EF1A/initiation factor IF2gamma family protein | chr1:6214236-6218211 REVERSE LENGTH=532
c139020_g1	-0.90679	0.21343	-3.4258	0.0013546	9.70862e-71	LOC_Os01g56940.1	protein|flap endonuclease, putative, expressed	9.45247e-129	AT1G18090.1	| Symbols: | 5'-3' exonuclease family protein | chr1:6224539-6227715 FORWARD LENGTH=577
c150846_g1	0.93524	0.0011435	2.0901	4.4845e-37	0	LOC_Os03g15350.1	protein|Sel1 repeat domain containing protein, putative, expressed	0	AT1G18260.1	| Symbols: | HCP-like superfamily protein | chr1:6279047-6282008 REVERSE LENGTH=678
c145394_g1	0.93959	0.094401	1.2187	8.6057e-08	1.20036e-64	LOC_Os04g38920.1	protein|DUF593 domain containing protein, expressed	1.89954e-07	AT1G18265.1	| Symbols: | Protein of unknown function, DUF593 | chr1:6282338-6283180 REVERSE LENGTH=280
c154647_g2	-1.3203	0.0039459	-2.6797	2.9921e-10	0	LOC_Os06g14740.1	protein|NAD binding domain of 6-phosphogluconate dehydrogenase containing protein, expressed	5.6304e-119	AT1G18270.1	| Symbols: | ketose-bisphosphate aldolase class-II family protein | chr1:6283634-6293772 REVERSE LENGTH=1373
c154647_g1	-0.85042	0.0052917	-3.0222	7.6925e-20	0	LOC_Os06g14740.1	protein|NAD binding domain of 6-phosphogluconate dehydrogenase containing protein, expressed	0	AT1G18270.2	| Symbols: | ketose-bisphosphate aldolase class-II family protein | chr1:6283634-6293772 REVERSE LENGTH=1374
c146871_g1	-1.2969	0.0016406	-2.2623	1.7797e-07	1.01206e-91	LOC_Os05g32180.1	protein|acetyltransferase, GNAT family, putative, expressed	6.05467e-50	AT1G18335.1	| Symbols: | Acyl-CoA N-acyltransferases (NAT) superfamily protein | chr1:6309428-6311326 REVERSE LENGTH=269
c144686_g1	-1.0635	0.041093	-1.6175	0.0027906	0	LOC_Os01g04450.1	protein|OsWAK2 - OsWAK receptor-like cytoplasmic kinase OsWAK-RLCK, expressed	3.00854e-102	AT1G18390.2	| Symbols: | Protein kinase superfamily protein | chr1:6327463-6329935 FORWARD LENGTH=654
c149660_g1	-0.53448	0.27614	1.2743	0.0016887	2.00994e-150	LOC_Os01g49529.2	protein|OsWAK10d - OsWAK receptor-like cytoplasmic kinase OsWAK-RLCK, expressed	1.66121e-56	AT1G18390.2	| Symbols: | Protein kinase superfamily protein | chr1:6327463-6329935 FORWARD LENGTH=654
c149846_g1	-1.4809	0.1371	-3.3208	0.018911	6.05953e-78	LOC_Os01g02590.1	protein|receptor-like kinase, putative, expressed	7.16163e-07	AT1G18390.2	| Symbols: | Protein kinase superfamily protein | chr1:6327463-6329935 FORWARD LENGTH=654
c154321_g2	-0.76901	0.037612	-1.2621	0.00034949	0	LOC_Os08g04280.2	protein|actin, putative, expressed	0	AT1G18450.1	| Symbols: ATARP4, ARP4 | actin-related protein 4 | chr1:6348199-6351766 FORWARD LENGTH=441
c155891_g1	0.14857	0.64678	-1.446	0.00013379	1.27271e-159	LOC_Os04g14130.3	protein|pentatricopeptide, putative, expressed	0	AT1G18485.1	| Symbols: | Pentatricopeptide repeat (PPR) superfamily protein | chr1:6363172-6366084 FORWARD LENGTH=970
c150834_g1	-0.41542	0.36214	-2.9558	5.1834e-06	0	LOC_Os03g30000.1	protein|glycosyl transferase 8 domain containing protein, putative, expressed	0	AT1G18580.1	| Symbols: GAUT11 | galacturonosyltransferase 11 | chr1:6396144-6398005 FORWARD LENGTH=537
c144229_g1	-0.77426	0.075481	-1.7866	0.00014032	2.2398e-156	LOC_Os11g41160.1	protein|phosphoserine phosphatase, chloroplast precursor, putative, expressed	7.97708e-120	AT1G18640.2	| Symbols: PSP | 3-phosphoserine phosphatase | chr1:6416524-6418245 REVERSE LENGTH=295
c131771_g2	4.0684	7.7562e-07	5.3213	4.7276e-19	1.73529e-43	LOC_Os05g43690.1	protein|glucan endo-1,3-beta-glucosidase-like protein 3 precursor, putative, expressed	2.01987e-27	AT1G18650.1	| Symbols: PDCB3 | plasmodesmata callose-binding protein 3 | chr1:6419036-6420413 REVERSE LENGTH=184
c145080_g1	-0.16048	0.78049	1.769	3.8715e-06	5.14632e-40	LOC_Os01g55820.1	protein|X8 domain containing protein, expressed	4.06604e-26	AT1G18650.1	| Symbols: PDCB3 | plasmodesmata callose-binding protein 3 | chr1:6419036-6420413 REVERSE LENGTH=184
c145220_g1	5.5585	2.6953e-16	4.8453	1.6727e-10	3.59107e-50	LOC_Os03g54910.1	protein|X8 domain containing protein, expressed	3.7606e-33	AT1G18650.1	| Symbols: PDCB3 | plasmodesmata callose-binding protein 3 | chr1:6419036-6420413 REVERSE LENGTH=184
c142720_g1	-1.1467	4.4939e-05	-1.2881	2.8744e-10	7.01473e-15	LOC_Os12g16690.1	protein|zinc finger, C3HC4 type domain containing protein, expressed	3.01825e-159	AT1G18660.1	| Symbols: | zinc finger (C3HC4-type RING finger) family protein | chr1:6421433-6425565 FORWARD LENGTH=486
c155832_g1	-1.5173	1.1197e-05	-1.2386	1.2497e-05	0	LOC_Os07g40550.2	protein|IBS1, putative, expressed	0	AT1G18670.1	| Symbols: IBS1 | Protein kinase superfamily protein | chr1:6427242-6430696 REVERSE LENGTH=709
c137035_g1	0.50172	0.28397	1.3708	0.00015702	4.17141e-106	LOC_Os10g18890.1	protein|HNH endonuclease domain-containing protein, putative, expressed	1.54563e-70	AT1G18680.1	| Symbols: | HNH endonuclease domain-containing protein | chr1:6432133-6433434 REVERSE LENGTH=186
c137559_g1	0.24437	0.44384	1.45	2.4872e-15	4.73762e-64	LOC_Os08g33680.1	protein|YGL010w, putative, expressed	1.28728e-29	AT1G18720.1	| Symbols: | Protein of unknown function (DUF962) | chr1:6458020-6459658 REVERSE LENGTH=206
c142795_g1	0.19269	0.53895	1.6175	5.1387e-17	3.36269e-62	LOC_Os02g36870.1	protein|YGL010w, putative, expressed	1.13322e-44	AT1G18720.1	| Symbols: | Protein of unknown function (DUF962) | chr1:6458020-6459658 REVERSE LENGTH=206
c148027_g1	0.082742	0.83516	1.0819	8.8663e-06	6.41917e-76	LOC_Os02g01930.1	protein|expressed protein	1.22037e-16	AT1G18740.1	| Symbols: | Protein of unknown function (DUF793) | chr1:6464125-6465273 FORWARD LENGTH=382
c140118_g1	-1.0885	0.035178	0.75665	0.047236	1.33447e-123	LOC_Os02g36710.1	protein|SET, putative, expressed	6.87659e-86	AT1G18800.1	| Symbols: NRP2 | NAP1-related protein 2 | chr1:6481466-6483463 REVERSE LENGTH=256
c128463_g1	-2.0354	0.027761	-3.3492	0.0047554	9.78984e-80	LOC_Os09g19734.2	protein|isochorismate synthase 1, chloroplast precursor, putative, expressed	1.02305e-45	AT1G18870.2	| Symbols: ICS2 | isochorismate synthase 2 | chr1:6515746-6519176 FORWARD LENGTH=512
c154468_g1	-0.35789	0.27297	-1.6821	2.6617e-07	0	LOC_Os07g09580.1	protein|aminoacyl-tRNA synthetase, putative, expressed	2.79185e-178	AT1G18950.1	| Symbols: | DDT domain superfamily | chr1:6546539-6551549 FORWARD LENGTH=750
c134632_g1	-2.7475	2.4324e-06	-4.2073	2.5129e-09	2.18059e-119	LOC_Os03g48780.1	protein|Cupin domain containing protein, expressed	3.40345e-68	AT1G18980.1	| Symbols: | RmlC-like cupins superfamily protein | chr1:6557364-6558026 REVERSE LENGTH=220
c155598_g1	-1.0141	0.0030889	-0.76262	0.0066425	2.06114e-95	LOC_Os03g58490.2	protein|DUF593 domain containing protein, expressed	1.15093e-17	AT1G18990.1	| Symbols: | Protein of unknown function, DUF593 | chr1:6558778-6560432 REVERSE LENGTH=524
c139638_g1	3.2843	0.00010042	4.5295	5.5057e-41	4.01179e-15	LOC_Os02g50710.1	protein|expressed protein	6.91787e-09	AT1G19020.1	| Symbols: | unknown protein; BEST Arabidopsis thaliana protein match is: unknown protein (TAIR:AT3G48180.1); Has 88 Blast hits to 88 proteins in 15 species: Archae - 0; Bacteria - 0; Metazoa - 0; Fungi - 0; Plants - 88; Viruses - 0; Other Eukaryotes - 0 (source: NCBI BLink). | chr1:6568142-6568402 FORWARD LENGTH=86
c149874_g1	1.1826	6.4031e-05	1.5873	3.4941e-15	0	LOC_Os01g36840.1	protein|ATP-binding region, ATPase-like domain containing protein, expressed	0	AT1G19100.1	| Symbols: | Histidine kinase-, DNA gyrase B-, and HSP90-like ATPase family protein | chr1:6595560-6601159 FORWARD LENGTH=663
c150314_g1	-0.50347	0.4881	-2.2333	0.021213	0	LOC_Os06g41710.1	protein|CW-type Zinc Finger, putative, expressed	8.77197e-25	AT1G19100.1	| Symbols: | Histidine kinase-, DNA gyrase B-, and HSP90-like ATPase family protein | chr1:6595560-6601159 FORWARD LENGTH=663
c151512_g1	1.5849	0.021244	1.1905	0.079959	0	LOC_Os11g26830.1	protein|ATP-binding region, ATPase-like domain containing protein, expressed	2.34344e-166	AT1G19100.1	| Symbols: | Histidine kinase-, DNA gyrase B-, and HSP90-like ATPase family protein | chr1:6595560-6601159 FORWARD LENGTH=663
c154348_g1	-0.025549	0.99	1.2148	8.5657e-06	1.27102e-123	LOC_Os06g09820.1	protein|cupin superfamily protein, putative, expressed	6.17819e-68	AT1G19130.1	| Symbols: | CONTAINS InterPro DOMAIN/s: Protein of unknown function DUF985 (InterPro:IPR009327), RmlC-like jelly roll fold (InterPro:IPR014710); Has 1465 Blast hits to 1465 proteins in 584 species: Archae - 10; Bacteria - 1038; Metazoa - 19; Fungi - 43; Plants - 51; Viruses - 0; Other Eukaryotes - 304 (source: NCBI BLink). | chr1:6609545-6610555 REVERSE LENGTH=192
c140502_g1	3.1347	1.8698e-11	2.3397	2.4714e-06	2.4714e-32	LOC_Os09g26780.1	protein|zinc-finger protein, putative, expressed	6.75192e-11	AT1G19180.1	| Symbols: JAZ1, TIFY10A | jasmonate-zim-domain protein 1 | chr1:6622312-6623271 FORWARD LENGTH=253
c109936_g1	2.8012	0.0027174	3.1634	0.00020583	1.18143e-36	LOC_Os10g25290.1	protein|ZIM domain containing protein, putative, expressed	8.21206e-17	AT1G19180.2	| Symbols: TIFY10A | jasmonate-zim-domain protein 1 | chr1:6622708-6623271 FORWARD LENGTH=187
c142570_g1	1.8949	0.042143	1.7447	0.078619	2.59365e-32	LOC_Os03g08320.1	protein|ZIM domain containing protein, putative, expressed	3.98566e-11	AT1G19180.2	| Symbols: TIFY10A | jasmonate-zim-domain protein 1 | chr1:6622708-6623271 FORWARD LENGTH=187
c153607_g3	2.37	1.801e-15	-0.043189	0.98989	1.26973e-27	LOC_Os03g08330.1	protein|ZIM domain containing protein, putative, expressed	7.10955e-06	AT1G19180.2	| Symbols: TIFY10A | jasmonate-zim-domain protein 1 | chr1:6622708-6623271 FORWARD LENGTH=187
c149256_g1	0.037097	1	-2.853	0.0070885	1.2727e-07	LOC_Os02g04810.1	protein|auxin response factor 5, putative, expressed	2.07538e-07	AT1G19220.1	| Symbols: ARF19, IAA22, ARF11 | auxin response factor 19 | chr1:6628395-6632779 REVERSE LENGTH=1086
c153381_g1	-0.74268	0.11237	-1.4609	0.0012583	0	LOC_Os02g04810.1	protein|auxin response factor 5, putative, expressed	0	AT1G19220.1	| Symbols: ARF19, IAA22, ARF11 | auxin response factor 19 | chr1:6628395-6632779 REVERSE LENGTH=1086
c136166_g1	-1.1097	0.0075737	-0.84655	0.026969	6.79687e-38	LOC_Os08g35210.1	protein|ferric reductase, putative, expressed	2.80204e-24	AT1G19230.1	| Symbols: | Riboflavin synthase-like superfamily protein | chr1:6644189-6649149 FORWARD LENGTH=926
c142369_g1	0.70218	0.23045	1.3841	0.0037329	9.48373e-12	LOC_Os01g05140.1	protein|expressed protein	0.0432494	AT1G19240.1	| Symbols: | unknown protein; Has 24 Blast hits to 24 proteins in 11 species: Archae - 0; Bacteria - 0; Metazoa - 0; Fungi - 0; Plants - 24; Viruses - 0; Other Eukaryotes - 0 (source: NCBI BLink). | chr1:6649562-6650384 REVERSE LENGTH=104
c152301_g1	-1.623	1.8838e-09	-3.6781	3.89e-27	0	LOC_Os09g37620.1	protein|flavin-containing monooxygenase family protein, putative, expressed	3.52781e-86	AT1G19250.1	| Symbols: FMO1 | flavin-dependent monooxygenase 1 | chr1:6650656-6653053 REVERSE LENGTH=530
c145007_g1	1.7565	8.973e-11	1.5296	1.3094e-17	1.63662e-100	LOC_Os03g47500.1	protein|zinc finger, C3HC4 type domain containing protein, expressed	3.70102e-57	AT1G19310.1	| Symbols: | RING/U-box superfamily protein | chr1:6676424-6677104 REVERSE LENGTH=226
c149200_g1	0.57155	0.046197	1.9928	2.7724e-36	2.13043e-95	LOC_Os12g43930.1	protein|zinc finger, C3HC4 type domain containing protein, expressed	2.98965e-54	AT1G19310.1	| Symbols: | RING/U-box superfamily protein | chr1:6676424-6677104 REVERSE LENGTH=226
c142998_g5	-0.20965	1	2.7032	0.011176	1.20026e-53	LOC_Os02g42150.1	protein|OsWAK14 - OsWAK receptor-like protein kinase, expressed	7.16133e-25	AT1G19390.1	| Symbols: | Wall-associated kinase family protein | chr1:6700772-6703368 REVERSE LENGTH=788
c150551_g2	-1.2595	0.012907	-3.0138	1.5639e-07	2.03068e-28	LOC_Os03g12700.1	protein|expressed protein	2.65418e-19	AT1G19400.2	| Symbols: | Erythronate-4-phosphate dehydrogenase family protein | chr1:6712222-6713676 REVERSE LENGTH=303
c155310_g1	-0.84744	0.0086055	1.0039	0.0010646	0	LOC_Os03g56380.1	protein|methyltransferase, putative, expressed	0	AT1G19430.1	| Symbols: | S-adenosyl-L-methionine-dependent methyltransferases superfamily protein | chr1:6724669-6727533 REVERSE LENGTH=724
c140499_g1	1.0914	0.14909	2.2601	0.00013773	1.74573e-34	LOC_Os05g49290.3	protein|3-ketoacyl-CoA synthase, putative, expressed	1.77878e-26	AT1G19440.1	| Symbols: KCS4 | 3-ketoacyl-CoA synthase 4 | chr1:6729119-6730669 FORWARD LENGTH=516
c152893_g1	-1.1223	0.00040148	-0.24806	0.27353	0	LOC_Os05g49270.1	protein|transporter family protein, putative, expressed	0	AT1G19450.1	| Symbols: | Major facilitator superfamily protein | chr1:6731671-6734633 REVERSE LENGTH=488
c150854_g1	0.5729	0.13267	1.5121	3.3201e-08	1.31164e-124	LOC_Os05g50290.1	protein|hhH-GPD superfamily base excision DNA repair protein, putative, expressed	1.12713e-98	AT1G19480.2	| Symbols: | DNA glycosylase superfamily protein | chr1:6744520-6745653 FORWARD LENGTH=377
c155298_g1	-1.4271	2.4207e-05	-1.2708	4.7842e-06	0	LOC_Os07g27140.1	protein|AT hook motif family protein, expressed	2.87672e-110	AT1G19485.2	| Symbols: | Transducin/WD40 repeat-like superfamily protein | chr1:6747167-6751443 FORWARD LENGTH=815
c154360_g1	-0.33847	0.70662	1.1063	0.031227	0	LOC_Os02g39820.1	protein|PPR repeat domain containing protein, putative, expressed	9.65771e-131	AT1G19520.1	| Symbols: NFD5 | pentatricopeptide (PPR) repeat-containing protein | chr1:6760032-6762581 FORWARD LENGTH=725
c139506_g1	2.826	8.7185e-07	1.2457	4.947e-05	2.05495e-34	LOC_Os03g61150.2	protein|expressed protein	9.53915e-14	AT1G19530.1	| Symbols: | unknown protein; FUNCTIONS IN: molecular_function unknown; INVOLVED IN: N-terminal protein myristoylation, anaerobic respiration; LOCATED IN: cellular_component unknown; EXPRESSED IN: leaf apex, inflorescence meristem, hypocotyl, root, flower; EXPRESSED DURING: petal differentiation and expansion stage; Has 47 Blast hits to 47 proteins in 13 species: Archae - 0; Bacteria - 0; Metazoa…
c154495_g1	0.33014	0.44286	1.5275	5.0069e-08	2.40814e-142	LOC_Os05g43240.3	protein|jacalin-like lectin domain containing protein, expressed	1.37336e-88	AT1G19715.2	| Symbols: | Mannose-binding lectin superfamily protein | chr1:6816934-6819244 REVERSE LENGTH=571
c138452_g1	-1.7042	2.7403e-05	-0.38661	0.22712	0	LOC_Os05g43240.3	protein|jacalin-like lectin domain containing protein, expressed	4.43853e-135	AT1G19715.2	| Symbols: | Mannose-binding lectin superfamily protein | chr1:6816934-6819244 REVERSE LENGTH=571
c135929_g1	-1.6035	2.8533e-05	-2.0884	3.3538e-08	3.76104e-47	LOC_Os12g14440.1	protein|Jacalin-like lectin domain containing protein, putative, expressed	1.00186e-07	AT1G19715.3	| Symbols: | Mannose-binding lectin superfamily protein | chr1:6816934-6819432 REVERSE LENGTH=601
c155914_g1	-0.6173	0.061208	-1.7792	8.2197e-12	0	LOC_Os03g59264.1	protein|calreticulin family protein, expressed	0	AT1G19720.1	| Symbols: | Pentatricopeptide repeat (PPR-like) superfamily protein | chr1:6819926-6822610 REVERSE LENGTH=894
c149390_g2	-0.13896	0.61327	-1.4466	1.1257e-11	1.07269e-83	LOC_Os03g29540.2	protein|ATP-dependent protease, putative, expressed	4.99052e-46	AT1G19740.1	| Symbols: | ATP-dependent protease La (LON) domain protein | chr1:6824396-6825232 FORWARD LENGTH=278
c155424_g1	-1.3664	5.3454e-08	-0.96543	5.4249e-13	0	LOC_Os03g14250.1	protein|plant protein of unknown function DUF869 domain containing protein, expressed	0	AT1G19835.2	| Symbols: | Plant protein of unknown function (DUF869) | chr1:6856212-6859513 REVERSE LENGTH=982
c156120_g1	-1.7372	4.3083e-07	-2.6073	1.2134e-17	0	LOC_Os04g56740.1	protein|IQ calmodulin-binding motif family protein, putative, expressed	1.75136e-29	AT1G19870.1	| Symbols: iqd32 | IQ-domain 32 | chr1:6895400-6898539 REVERSE LENGTH=794
c152907_g3	-1.5281	0.0044754	-0.57536	0.19529	0	LOC_Os04g56720.1	protein|RCC2, putative, expressed	0	AT1G19880.1	| Symbols: | Regulator of chromosome condensation (RCC1) family protein | chr1:6900648-6903818 REVERSE LENGTH=538
c151777_g1	-1.2973	4.9269e-08	-0.90906	6.2867e-16	0	LOC_Os04g02050.1	protein|bifunctional 3-phosphoadenosine 5-phosphosulfate synthetase, putative, expressed	0	AT1G19920.1	| Symbols: APS2, ASA1 | Pseudouridine synthase/archaeosine transglycosylase-like family protein | chr1:6914835-6916657 REVERSE LENGTH=476
c147592_g2	1.6875	0.023403	2.0625	0.0030001	0.0263134	LOC_Os02g07060.1	protein|tubulin/FtsZ domain containing protein, putative, expressed	0.0122853	AT1G20010.1	| Symbols: TUB5 | tubulin beta-5 chain | chr1:6938033-6940481 REVERSE LENGTH=449
c140141_g3	-1.2156	2.7939e-05	-0.19596	0.046257	3.24962e-44	LOC_Os06g01850.1	protein|ferredoxin--NADP reductase, chloroplast precursor, putative, expressed	3.1624e-40	AT1G20020.1	| Symbols: ATLFNR2, FNR2 | ferredoxin-NADP(+)-oxidoreductase 2 | chr1:6942851-6944868 FORWARD LENGTH=369
c126332_g1	-1.2952	3.557e-07	-2.2926	1.0236e-40	0	LOC_Os02g25060.1	protein|NTMC2Type1.2 protein, putative, expressed	0	AT1G20080.1	| Symbols: SYTB, ATSYTB, NTMC2TYPE1.2, NTMC2T1.2, SYT2 | Calcium-dependent lipid-binding (CaLB domain) family protein | chr1:6962236-6964912 FORWARD LENGTH=537
c126840_g1	6.1718	4.3929e-08	6.2737	9.0441e-09	1.81498e-43	LOC_Os09g36830.1	protein|Skp1 family, dimerisation domain containing protein, expressed	1.72188e-53	AT1G20140.1	| Symbols: ASK4, SK4 | SKP1-like 4 | chr1:6986430-6987079 FORWARD LENGTH=163
c140146_g1	0.45784	0.24584	1.9703	3.5736e-13	1.45322e-86	LOC_Os10g30200.1	protein|SKP1-like protein 1B, putative, expressed	1.06512e-40	AT1G20140.1	| Symbols: ASK4, SK4 | SKP1-like 4 | chr1:6986430-6987079 FORWARD LENGTH=163
c151985_g1	-2.3063	4.5637e-08	-1.0946	0.0010548	0	LOC_Os09g30458.1	protein|subtilisin-like protease, putative, expressed	0	AT1G20160.1	| Symbols: ATSBT5.2 | Subtilisin-like serine endopeptidase family protein | chr1:6990852-6993854 REVERSE LENGTH=769
c154416_g1	-1.9424	1.4789e-12	-0.84928	3.8242e-08	2.49004e-136	LOC_Os09g30458.1	protein|subtilisin-like protease, putative, expressed	7.42016e-140	AT1G20160.2	| Symbols: ATSBT5.2 | Subtilisin-like serine endopeptidase family protein | chr1:6990852-6993737 REVERSE LENGTH=730
c143360_g1	0.23187	0.68846	-1.7494	0.0059185	2.99235e-73	LOC_Os09g37000.2	protein|26S proteasome non-ATPase regulatory subunit 3, putative, expressed	1.52635e-69	AT1G20200.1	| Symbols: EMB2719, HAP15 | PAM domain (PCI/PINT associated module) protein | chr1:7001409-7004154 REVERSE LENGTH=488
c150833_g1	-0.024205	0.96619	1.0645	5.8977e-07	1.8598e-103	LOC_Os09g37020.3	protein|expressed protein	1.62853e-43	AT1G20225.1	| Symbols: | Thioredoxin superfamily protein | chr1:7007966-7009318 REVERSE LENGTH=233
c146649_g1	-1.793	2.2535e-07	-0.88806	0.00060144	3.99177e-102	LOC_Os04g15690.1	protein|DSBA-like thioredoxin domain containing protein, expressed	5.24378e-55	AT1G20225.1	| Symbols: | Thioredoxin superfamily protein | chr1:7007966-7009318 REVERSE LENGTH=233
c139950_g1	-1.4917	0.1692	-2.7327	0.04085	0	LOC_Os05g30710.1	protein|pentatricopeptide, putative, expressed	5.10514e-161	AT1G20230.1	| Symbols: | Pentatricopeptide repeat (PPR) superfamily protein | chr1:7009570-7011852 FORWARD LENGTH=760
c155913_g1	0.041449	0.98179	-1.1785	0.0064045	0	LOC_Os10g33730.1	protein|pentatricopeptide, putative, expressed	4.97147e-126	AT1G20230.1	| Symbols: | Pentatricopeptide repeat (PPR) superfamily protein | chr1:7009570-7011852 FORWARD LENGTH=760
c144751_g1	-0.012404	0.91608	-2.2668	0.0034765	1.53117e-25	LOC_Os01g43980.1	protein|retrotransposon protein, putative, unclassified, expressed	1.80807e-06	AT1G20330.1	| Symbols: SMT2, CVP1, FRL1 | sterol methyltransferase 2 | chr1:7038968-7040053 REVERSE LENGTH=361
c125825_g1	3.1253	0.037814	1.4411	0.63013	2.37615e-62	LOC_Os03g04340.1	protein|C-methyltransferase, putative, expressed	7.654e-51	AT1G20330.1	| Symbols: SMT2, CVP1, FRL1 | sterol methyltransferase 2 | chr1:7038968-7040053 REVERSE LENGTH=361
c63363_g1	1.8511	0.0061918	1.9861	0.0026144	1.29057e-09	LOC_Os02g44870.1	protein|dehydrin, putative, expressed	0.0284937	AT1G20450.1	| Symbols: LTI29, LTI45, ERD10 | Dehydrin family protein | chr1:7088235-7089107 REVERSE LENGTH=260
c140748_g1	-0.9398	0.17138	-4.2644	0.00010403	1.6149e-34	LOC_Os07g29310.1	protein|OsSAUR30 - Auxin-responsive SAUR gene family member, expressed	8.81124e-12	AT1G20470.1	| Symbols: | SAUR-like auxin-responsive protein family | chr1:7094325-7094765 FORWARD LENGTH=146
c145185_g3	-2.4271	0.0012366	-2.8969	0.00046186	3.72104e-19	LOC_Os01g67530.1	protein|AMP-binding enzyme, putative, expressed	6.34295e-07	AT1G20490.1	| Symbols: | AMP-dependent synthetase and ligase family protein | chr1:7097958-7099672 REVERSE LENGTH=447
c154981_g1	1.2417	0.0011932	1.2895	0.00011415	0	LOC_Os08g44010.4	protein|WD domain, G-beta repeat domain containing protein, expressed	1.47233e-172	AT1G20540.1	| Symbols: | Transducin/WD40 repeat-like superfamily protein | chr1:7112652-7115191 FORWARD LENGTH=351
c134837_g1	0.12202	0.84705	-3.9176	0.0013108	5.11404e-147	LOC_Os09g37590.1	protein|OsFBDUF47 - F-box and DUF domain containing protein, expressed	1.24043e-116	AT1G20550.1	| Symbols: | O-fucosyltransferase family protein | chr1:7115485-7117936 REVERSE LENGTH=564
c140163_g1	0.55937	0.084593	1.9787	4.9076e-22	3.45627e-63	LOC_Os02g01250.1	protein|LSM domain containing protein, expressed	1.17777e-56	AT1G20580.1	| Symbols: | Small nuclear ribonucleoprotein family protein | chr1:7128979-7130371 FORWARD LENGTH=131
c153054_g1	1.6682	0.046264	0.49734	0.78744	2.5064e-13	LOC_Os03g13760.2	protein|LSM domain containing protein, expressed	5.06413e-12	AT1G20580.1	| Symbols: | Small nuclear ribonucleoprotein family protein | chr1:7128979-7130371 FORWARD LENGTH=131
c146566_g1	-1.7904	5.3767e-10	-2.797	1.1954e-33	5.02435e-154	LOC_Os02g02400.1	protein|catalase isozyme A, putative, expressed	1.05515e-123	AT1G20620.4	| Symbols: CAT3, SEN2, ATCAT3 | catalase 3 | chr1:7144692-7146193 FORWARD LENGTH=377
c146019_g2	0.30687	0.74266	2.2149	9.1938e-05	-	-	-	0.495061	AT1G20640.2	| Symbols: | Plant regulator RWP-RK family protein | chr1:7155201-7157986 FORWARD LENGTH=844
c151243_g1	0.26947	0.41718	1.0995	5.2457e-06	9.25664e-133	LOC_Os09g37760.1	protein|bromodomain domain containing protein, expressed	1.30264e-77	AT1G20670.1	| Symbols: | DNA-binding bromodomain-containing protein | chr1:7164537-7167933 REVERSE LENGTH=652
c143687_g1	0.74344	0.11083	2.1895	3.8144e-11	2.74855e-31	LOC_Os02g44930.1	protein|HMG1/2, putative, expressed	1.41476e-17	AT1G20693.3	| Symbols: HMGB2, HMG BETA 1, NFD2, NFD02 | high mobility group B2 | chr1:7177282-7178487 FORWARD LENGTH=143
c146811_g3	0.56251	0.053703	1.1777	2.5341e-09	0.00281261	LOC_Os06g51220.4	protein|HMG1/2, putative, expressed	0.0661283	AT1G20696.1	| Symbols: HMGB3, NFD3, NFD03 | high mobility group B3 | chr1:7179825-7181174 FORWARD LENGTH=141
c148626_g1	1.288	0.00062797	0.7899	0.0014194	3.02745e-10	LOC_Os09g37910.1	protein|HMG1/2, putative, expressed	2.55285e-07	AT1G20696.2	| Symbols: HMGB3, NFD3, NFD03 | high mobility group B3 | chr1:7179825-7181193 FORWARD LENGTH=147
c155946_g1	-0.19923	0.45127	-1.0603	1.1228e-05	0	LOC_Os03g03830.1	protein|EF hand family protein, putative, expressed	6.24592e-124	AT1G20760.1	| Symbols: | Calcium-binding EF hand family protein | chr1:7209515-7214773 FORWARD LENGTH=1019
c151660_g1	-0.24114	0.53545	-1.1298	0.00066711	0	LOC_Os03g45420.1	protein|armadillo/beta-catenin repeat family protein, putative, expressed	4.14901e-160	AT1G20780.1	| Symbols: PUB44, ATPUB44, SAUL1 | senescence-associated E3 ubiquitin ligase 1 | chr1:7217812-7220609 FORWARD LENGTH=801
c136951_g1	0.54415	0.17495	-1.283	0.0092754	6.7201e-46	LOC_Os05g29676.1	protein|RING-H2 finger protein, putative, expressed	2.63988e-14	AT1G20823.1	| Symbols: | RING/U-box superfamily protein | chr1:7238880-7239473 FORWARD LENGTH=197
c131840_g1	0.33276	0.55752	1.0295	0.024409	9.90592e-10	LOC_Os01g24570.1	protein|fruit bromelain precursor, putative, expressed	3.9761e-08	AT1G20850.1	| Symbols: XCP2 | xylem cysteine peptidase 2 | chr1:7252208-7253537 FORWARD LENGTH=356
c149127_g1	0.44834	0.56061	1.4843	0.011875	1.34175e-86	LOC_Os03g58930.1	protein|expressed protein	3.42441e-40	AT1G20890.1	| Symbols: | unknown protein; FUNCTIONS IN: molecular_function unknown; INVOLVED IN: biological_process unknown; LOCATED IN: endomembrane system; EXPRESSED IN: 24 plant structures; EXPRESSED DURING: 14 growth stages; BEST Arabidopsis thaliana protein match is: unknown protein (TAIR:AT1G76480.2); Has 33 Blast hits to 33 proteins in 11 species: Archae - 0; Bacteria - 0; Metazoa - 2; Fungi - 0; Plan…
c156594_g1	0.72152	0.01334	1.3407	0.00018899	0	LOC_Os08g06344.3	protein|transposon protein, putative, CACTA, En/Spm sub-class, expressed	0	AT1G20920.1	| Symbols: | P-loop containing nucleoside triphosphate hydrolases superfamily protein | chr1:7285342-7288842 FORWARD LENGTH=1166
c144382_g1	-1.4823	0.0041874	-3.1366	5.0745e-07	0.000136144	LOC_Os09g31478.2	protein|auxin efflux carrier component, putative, expressed	0.0157321	AT1G20925.1	| Symbols: | Auxin efflux carrier family protein | chr1:7289973-7292507 FORWARD LENGTH=472
c141472_g1	0.00020857	0.99746	1.0457	1.8478e-16	6.44743e-88	LOC_Os06g43140.1	protein|GA16396-PA, putative, expressed	5.6551e-80	AT1G21065.1	| Symbols: | unknown protein; INVOLVED IN: biological_process unknown; LOCATED IN: chloroplast; EXPRESSED IN: 22 plant structures; EXPRESSED DURING: 13 growth stages; CONTAINS InterPro DOMAIN/s: Uncharacterised protein family UPF0047 (InterPro:IPR001602); Has 3800 Blast hits to 3784 proteins in 1137 species: Archae - 215; Bacteria - 2154; Metazoa - 42; Fungi - 99; Plants - 99; Viruses - 0; Other …
c146654_g1	0.1451	0.70224	1.6976	1.0438e-13	0	LOC_Os07g39280.1	protein|transporter-related, putative, expressed	4.52141e-166	AT1G21070.1	| Symbols: | Nucleotide-sugar transporter family protein | chr1:7376148-7377810 REVERSE LENGTH=348
c136930_g1	0.80666	0.56665	2.1539	0.021744	3.44606e-134	LOC_Os06g12080.1	protein|mTERF family protein, expressed	1.26948e-28	AT1G21150.1	| Symbols: | Mitochondrial transcription termination factor family protein | chr1:7406406-7407578 REVERSE LENGTH=390
c140715_g1	0.30757	0.63282	-2.0634	0.016029	7.81749e-16	LOC_Os05g51500.1	protein|eukaryotic translation initiation factor 5B, putative, expressed	7.24201e-12	AT1G21160.1	| Symbols: | eukaryotic translation initiation factor 2 (eIF-2) family protein | chr1:7408121-7412455 REVERSE LENGTH=1092
c152317_g1	0.29775	0.56709	-1.4574	0.010928	1.94678e-134	LOC_Os02g33770.1	protein|homeodomain, putative, expressed	2.90293e-63	AT1G21200.1	| Symbols: | sequence-specific DNA binding transcription factors | chr1:7421483-7422814 FORWARD LENGTH=443
c152459_g1	-0.44833	0.1673	-1.6825	1.6434e-07	0	LOC_Os11g06410.2	protein|homeodomain, putative, expressed	1.37087e-83	AT1G21200.1	| Symbols: | sequence-specific DNA binding transcription factors | chr1:7421483-7422814 FORWARD LENGTH=443
c154446_g1	-0.53559	0.2219	-3.335	6.4381e-07	0	LOC_Os04g24220.1	protein|OsWAK32 - OsWAK receptor-like protein kinase, expressed	1.21455e-120	AT1G21210.1	| Symbols: WAK4 | wall associated kinase 4 | chr1:7424653-7427041 FORWARD LENGTH=738
c130178_g1	0.69683	0.8091	3.0966	0.0072273	9.47884e-42	LOC_Os02g42150.1	protein|OsWAK14 - OsWAK receptor-like protein kinase, expressed	8.89602e-08	AT1G21230.1	| Symbols: WAK5 | wall associated kinase 5 | chr1:7429980-7432346 FORWARD LENGTH=733
c134254_g1	1.4167	0.41888	4.0823	9.9943e-07	8.19546e-136	LOC_Os02g42110.1	protein|wall-associated receptor kinase-like 22 precursor, putative, expressed	1.99272e-75	AT1G21230.1	| Symbols: WAK5 | wall associated kinase 5 | chr1:7429980-7432346 FORWARD LENGTH=733
c142998_g2	-0.13464	0.80777	-3.6379	2.65e-06	0	LOC_Os02g42150.1	protein|OsWAK14 - OsWAK receptor-like protein kinase, expressed	1.32721e-42	AT1G21230.1	| Symbols: WAK5 | wall associated kinase 5 | chr1:7429980-7432346 FORWARD LENGTH=733
c143348_g4	2.2477	0.01979	-0.28647	0.81032	0	LOC_Os04g51030.1	protein|wall-associated kinase 1, putative, expressed	1.71178e-121	AT1G21230.1	| Symbols: WAK5 | wall associated kinase 5 | chr1:7429980-7432346 FORWARD LENGTH=733
c131817_g1	0.32931	0.65381	-2.6452	0.04997	0	LOC_Os04g43730.1	protein|OsWAK51 - OsWAK receptor-like protein kinase, expressed	4.77596e-148	AT1G21240.1	| Symbols: WAK3 | wall associated kinase 3 | chr1:7434303-7436702 FORWARD LENGTH=741
c136793_g1	-0.53475	0.11844	-1.9755	3.0903e-08	1.56767e-163	LOC_Os08g39220.1	protein|OsWAK75 - OsWAK receptor-like protein kinase, expressed	1.43947e-98	AT1G21240.1	| Symbols: WAK3 | wall associated kinase 3 | chr1:7434303-7436702 FORWARD LENGTH=741
c142998_g4	0.38799	0.74888	-3.9585	0.036448	8.74016e-155	LOC_Os02g42150.2	protein|OsWAK14 - OsWAK receptor-like protein kinase, expressed	4.62218e-78	AT1G21240.1	| Symbols: WAK3 | wall associated kinase 3 | chr1:7434303-7436702 FORWARD LENGTH=741
c146350_g1	-0.25158	0.45912	-2.5302	3.3839e-10	0	LOC_Os09g38840.1	protein|OsWAK90 - OsWAK receptor-like protein kinase, expressed	1.027e-121	AT1G21240.1	| Symbols: WAK3 | wall associated kinase 3 | chr1:7434303-7436702 FORWARD LENGTH=741
c139015_g2	-1.7174	0.0089439	-2.5359	0.00064391	1.70622e-125	LOC_Os02g56630.1	protein|OsWAK24 - OsWAK receptor-like protein kinase, expressed	2.21448e-69	AT1G21270.1	| Symbols: WAK2 | wall-associated kinase 2 | chr1:7444997-7447345 FORWARD LENGTH=732
c149876_g2	1.7315	0.0072486	2.0458	0.00064828	0	LOC_Os09g38850.1	protein|OsWAK91 - OsWAK receptor-like protein kinase, expressed	1.472e-103	AT1G21270.1	| Symbols: WAK2 | wall-associated kinase 2 | chr1:7444997-7447345 FORWARD LENGTH=732
c138668_g1	1.5284	0.070937	2.2324	0.0025533	2.55418e-138	LOC_Os06g39540.1	protein|retrotransposon protein, putative, unclassified, expressed	3.87332e-05	AT1G21280.1	| Symbols: | CONTAINS InterPro DOMAIN/s: Retrotransposon gag protein (InterPro:IPR005162); Has 707 Blast hits to 705 proteins in 25 species: Archae - 0; Bacteria - 0; Metazoa - 4; Fungi - 0; Plants - 703; Viruses - 0; Other Eukaryotes - 0 (source: NCBI BLink). | chr1:7447690-7448403 REVERSE LENGTH=237
c142962_g2	0.78608	0.087349	-1.3424	0.020149	1.57194e-106	LOC_Os02g06230.1	protein|retrotransposon protein, putative, unclassified, expressed	4.90083e-07	AT1G21280.1	| Symbols: | CONTAINS InterPro DOMAIN/s: Retrotransposon gag protein (InterPro:IPR005162); Has 707 Blast hits to 705 proteins in 25 species: Archae - 0; Bacteria - 0; Metazoa - 4; Fungi - 0; Plants - 703; Viruses - 0; Other Eukaryotes - 0 (source: NCBI BLink). | chr1:7447690-7448403 REVERSE LENGTH=237
c147897_g2	0.22152	0.59605	-1.1902	0.020511	1.25759e-39	LOC_Os12g05290.1	protein|retrotransposon protein, putative, unclassified, expressed	3.50439e-05	AT1G21280.1	| Symbols: | CONTAINS InterPro DOMAIN/s: Retrotransposon gag protein (InterPro:IPR005162); Has 707 Blast hits to 705 proteins in 25 species: Archae - 0; Bacteria - 0; Metazoa - 4; Fungi - 0; Plants - 703; Viruses - 0; Other Eukaryotes - 0 (source: NCBI BLink). | chr1:7447690-7448403 REVERSE LENGTH=237
c150620_g1	0.8345	0.45264	2.9772	8.2385e-06	1.25412e-47	LOC_Os09g04550.1	protein|retrotransposon protein, putative, unclassified, expressed	0.00028665	AT1G21280.1	| Symbols: | CONTAINS InterPro DOMAIN/s: Retrotransposon gag protein (InterPro:IPR005162); Has 707 Blast hits to 705 proteins in 25 species: Archae - 0; Bacteria - 0; Metazoa - 4; Fungi - 0; Plants - 703; Viruses - 0; Other Eukaryotes - 0 (source: NCBI BLink). | chr1:7447690-7448403 REVERSE LENGTH=237
c151348_g3	-0.082543	0.94994	2.1632	0.0003873	1.27468e-53	LOC_Os09g04550.1	protein|retrotransposon protein, putative, unclassified, expressed	2.09334e-05	AT1G21280.1	| Symbols: | CONTAINS InterPro DOMAIN/s: Retrotransposon gag protein (InterPro:IPR005162); Has 707 Blast hits to 705 proteins in 25 species: Archae - 0; Bacteria - 0; Metazoa - 4; Fungi - 0; Plants - 703; Viruses - 0; Other Eukaryotes - 0 (source: NCBI BLink). | chr1:7447690-7448403 REVERSE LENGTH=237
c153338_g1	1.017	0.29605	1.9193	0.014292	2.17407e-34	LOC_Os03g59190.1	protein|retrotransposon protein, putative, unclassified, expressed	2.09275e-05	AT1G21280.1	| Symbols: | CONTAINS InterPro DOMAIN/s: Retrotransposon gag protein (InterPro:IPR005162); Has 707 Blast hits to 705 proteins in 25 species: Archae - 0; Bacteria - 0; Metazoa - 4; Fungi - 0; Plants - 703; Viruses - 0; Other Eukaryotes - 0 (source: NCBI BLink). | chr1:7447690-7448403 REVERSE LENGTH=237
c156470_g2	0.96244	0.3076	1.7402	0.026055	2.14943e-88	LOC_Os08g29560.1	protein|retrotransposon protein, putative, unclassified, expressed	1.1492e-15	AT1G21280.1	| Symbols: | CONTAINS InterPro DOMAIN/s: Retrotransposon gag protein (InterPro:IPR005162); Has 707 Blast hits to 705 proteins in 25 species: Archae - 0; Bacteria - 0; Metazoa - 4; Fungi - 0; Plants - 703; Viruses - 0; Other Eukaryotes - 0 (source: NCBI BLink). | chr1:7447690-7448403 REVERSE LENGTH=237
c137929_g1	1.5011	0.040754	1.354	0.08057	2.29838e-50	LOC_Os12g05310.1	protein|retrotransposon protein, putative, unclassified, expressed	1.25274e-16	AT1G21280.1	| Symbols: | CONTAINS InterPro DOMAIN/s: Retrotransposon gag protein (InterPro:IPR005162); Has 707 Blast hits to 705 proteins in 25 species: Archae - 0; Bacteria - 0; Metazoa - 4; Fungi - 0; Plants - 703; Viruses - 0; Other Eukaryotes - 0 (source: NCBI BLink). | chr1:7447690-7448403 REVERSE LENGTH=237
c153338_g2	1.401	0.025623	0.83594	0.23315	2.09983e-32	LOC_Os03g59190.1	protein|retrotransposon protein, putative, unclassified, expressed	0.000122787	AT1G21280.1	| Symbols: | CONTAINS InterPro DOMAIN/s: Retrotransposon gag protein (InterPro:IPR005162); Has 707 Blast hits to 705 proteins in 25 species: Archae - 0; Bacteria - 0; Metazoa - 4; Fungi - 0; Plants - 703; Viruses - 0; Other Eukaryotes - 0 (source: NCBI BLink). | chr1:7447690-7448403 REVERSE LENGTH=237
c154812_g2	1.2174	0.0012268	0.52165	0.15617	3.04697e-53	LOC_Os12g05290.1	protein|retrotransposon protein, putative, unclassified, expressed	1.19813e-08	AT1G21280.1	| Symbols: | CONTAINS InterPro DOMAIN/s: Retrotransposon gag protein (InterPro:IPR005162); Has 707 Blast hits to 705 proteins in 25 species: Archae - 0; Bacteria - 0; Metazoa - 4; Fungi - 0; Plants - 703; Viruses - 0; Other Eukaryotes - 0 (source: NCBI BLink). | chr1:7447690-7448403 REVERSE LENGTH=237
c148509_g1	1.1888	0.025575	-0.25685	0.76403	1.24949e-48	LOC_Os02g06230.1	protein|retrotransposon protein, putative, unclassified, expressed	0.0231192	AT1G21280.1	| Symbols: | CONTAINS InterPro DOMAIN/s: Retrotransposon gag protein (InterPro:IPR005162); Has 707 Blast hits to 705 proteins in 25 species: Archae - 0; Bacteria - 0; Metazoa - 4; Fungi - 0; Plants - 703; Viruses - 0; Other Eukaryotes - 0 (source: NCBI BLink). | chr1:7447690-7448403 REVERSE LENGTH=237
c148813_g1	-0.2082	0.71649	-1.2125	0.028881	5.4822e-70	LOC_Os06g05530.1	protein|RNA recognition motif containing protein, putative, expressed	1.22354e-17	AT1G21320.1	| Symbols: | nucleotide binding;nucleic acid binding | chr1:7462834-7465200 REVERSE LENGTH=421
c135818_g1	1.5578	0.039303	0.92016	0.31101	3.1488e-63	LOC_Os06g03690.2	protein|RNA recognition motif containing protein, putative, expressed	2.17938e-25	AT1G21320.2	| Symbols: | nucleotide binding;nucleic acid binding | chr1:7462834-7466164 REVERSE LENGTH=253
c155739_g2	3.1436	0.00048195	2.0531	0.085989	1.2239e-07	LOC_Os04g35780.1	protein|expressed protein	1.00823e-07	AT1G21370.2	| Symbols: | unknown protein; CONTAINS InterPro DOMAIN/s: Protein of unknown function DUF218 (InterPro:IPR003848); Has 35333 Blast hits to 34131 proteins in 2444 species: Archae - 798; Bacteria - 22429; Metazoa - 974; Fungi - 991; Plants - 531; Viruses - 0; Other Eukaryotes - 9610 (source: NCBI BLink). | chr1:7484250-7485451 FORWARD LENGTH=342
c153833_g1	-0.080185	0.75209	-1.1551	6.0441e-06	0	LOC_Os11g09329.1	protein|VHS and GAT domain containing protein, expressed	7.77367e-126	AT1G21380.1	| Symbols: | Target of Myb protein 1 | chr1:7485806-7488032 REVERSE LENGTH=506
c144844_g1	0.38174	0.51329	1.9615	6.0958e-24	9.33236e-17	LOC_Os03g03440.2	protein|expressed protein	0.000115486	AT1G21390.1	| Symbols: emb2170 | embryo defective 2170 | chr1:7489385-7490554 REVERSE LENGTH=248
c135454_g1	0.80964	0.26628	1.1585	0.038231	6.01945e-06	LOC_Os05g35110.1	protein|OsFBL22 - F-box domain and LRR containing protein, expressed	0.00121356	AT1G21410.1	| Symbols: SKP2A | F-box/RNI-like superfamily protein | chr1:7497479-7499386 FORWARD LENGTH=360
c136889_g2	1.4876	2.2663e-05	1.6873	1.5996e-09	3.22676e-97	LOC_Os01g65920.2	protein|F-box/LRR-repeat protein 2, putative, expressed	2.66852e-66	AT1G21410.1	| Symbols: SKP2A | F-box/RNI-like superfamily protein | chr1:7497479-7499386 FORWARD LENGTH=360
c152308_g1	0.78684	0.0088124	1.6975	3.1941e-29	0	LOC_Os05g35110.1	protein|OsFBL22 - F-box domain and LRR containing protein, expressed	3.75886e-137	AT1G21410.1	| Symbols: SKP2A | F-box/RNI-like superfamily protein | chr1:7497479-7499386 FORWARD LENGTH=360
c150862_g1	-0.068099	0.73693	-1.1994	6.8198e-11	0	LOC_Os01g65900.1	protein|chitin-inducible gibberellin-responsive protein, putative, expressed	0	AT1G21450.1	| Symbols: SCL1 | SCARECROW-like 1 | chr1:7509721-7511502 FORWARD LENGTH=593
c134600_g1	0.38633	0.45222	-1.8161	0.013635	3.46456e-34	LOC_Os05g35140.1	protein|nodulin MtN3 family protein, putative, expressed	6.76649e-28	AT1G21460.1	| Symbols: SWEET1, AtSWEET1 | Nodulin MtN3 family protein | chr1:7512030-7513281 REVERSE LENGTH=247
c137595_g2	0.41722	0.30532	-1.1817	0.0060822	2.90538e-54	LOC_Os05g35140.1	protein|nodulin MtN3 family protein, putative, expressed	3.53564e-40	AT1G21460.1	| Symbols: SWEET1, AtSWEET1 | Nodulin MtN3 family protein | chr1:7512030-7513281 REVERSE LENGTH=247
c145154_g1	-1.4922	7.0267e-08	-1.6198	1.4104e-17	8.68165e-99	LOC_Os01g65880.1	protein|nodulin MtN3 family protein, putative, expressed	9.64975e-79	AT1G21460.1	| Symbols: SWEET1, AtSWEET1 | Nodulin MtN3 family protein | chr1:7512030-7513281 REVERSE LENGTH=247
c148133_g4	-0.87401	0.39227	-4.3477	0.01023	3.63752e-06	LOC_Os01g12130.1	protein|nodulin MtN3 family protein, putative, expressed	1.18627e-07	AT1G21460.1	| Symbols: SWEET1, AtSWEET1 | Nodulin MtN3 family protein | chr1:7512030-7513281 REVERSE LENGTH=247
c156059_g1	1.1789	6.4357e-05	0.68593	0.0032177	0	LOC_Os06g43120.1	protein|zinc finger C-x8-C-x5-C-x3-H type family protein, expressed	7.18262e-127	AT1G21580.1	| Symbols: | Zinc finger C-x8-C-x5-C-x3-H type family protein | chr1:7557822-7565655 REVERSE LENGTH=2166
c155796_g1	-0.37843	0.10359	-1.6191	6.0716e-28	0	LOC_Os11g08670.1	protein|NAD kinase, putative, expressed	0	AT1G21640.1	| Symbols: NADK2, ATNADK2 | NAD kinase 2 | chr1:7588726-7592669 FORWARD LENGTH=985
c156313_g1	-1.2162	0.0031514	-2.1474	1.2825e-06	0	LOC_Os11g08980.1	protein|preprotein translocase secA family protein, putative, expressed	0	AT1G21650.2	| Symbols: SECA2 | Preprotein translocase SecA family protein | chr1:7592891-7600590 REVERSE LENGTH=1058
c154576_g1	-0.44433	0.23546	-1.5099	5.115e-05	0	LOC_Os05g34880.1	protein|zinc finger, C3HC4 type family protein, expressed	3.41158e-127	AT1G21651.1	| Symbols: | zinc ion binding | chr1:7601061-7604152 REVERSE LENGTH=811
c112998_g1	-2.5328	0.0748	-3.7494	0.04361	4.89061e-147	LOC_Os03g28980.1	protein|WD40-like Beta Propeller Repeat family protein, expressed	2.34369e-43	AT1G21670.1	| Symbols: | LOCATED IN: cell wall, plant-type cell wall; EXPRESSED IN: 23 plant structures; EXPRESSED DURING: 14 growth stages; CONTAINS InterPro DOMAIN/s: WD40-like Beta Propeller (InterPro:IPR011659), Six-bladed beta-propeller, TolB-like (InterPro:IPR011042); BEST Arabidopsis thaliana protein match is: DPP6 N-terminal domain-like protein (TAIR:AT1G21680.1); Has 8461 Blast hits to 5060 proteins…
c130356_g1	-1.2164	0.17644	-2.2176	0.045061	3.136e-112	LOC_Os03g28980.1	protein|WD40-like Beta Propeller Repeat family protein, expressed	3.08191e-29	AT1G21680.1	| Symbols: | DPP6 N-terminal domain-like protein | chr1:7613028-7615148 FORWARD LENGTH=706
c144906_g1	-0.9311	0.31378	-2.9565	0.023437	0	LOC_Os03g28980.1	protein|WD40-like Beta Propeller Repeat family protein, expressed	3.82118e-100	AT1G21680.1	| Symbols: | DPP6 N-terminal domain-like protein | chr1:7613028-7615148 FORWARD LENGTH=706
c154471_g1	-1.7989	2.8877e-08	-1.5876	9.8915e-28	0	LOC_Os03g28980.1	protein|WD40-like Beta Propeller Repeat family protein, expressed	8.0295e-96	AT1G21680.1	| Symbols: | DPP6 N-terminal domain-like protein | chr1:7613028-7615148 FORWARD LENGTH=706
c154819_g1	0.25738	0.24054	1.6198	1.2375e-63	0	LOC_Os03g62370.1	protein|WD40-like Beta Propeller Repeat family protein, expressed	0	AT1G21680.1	| Symbols: | DPP6 N-terminal domain-like protein | chr1:7613028-7615148 FORWARD LENGTH=706
c146447_g6	0.61797	0.30258	-2.5813	0.0040212	2.22247e-11	LOC_Os03g62330.1	protein|expressed protein	0.00125323	AT1G21695.1	| Symbols: | hydroxyproline-rich glycoprotein family protein | chr1:7619132-7619785 FORWARD LENGTH=217
c132461_g1	2.2554	0.0074407	-1.7862	0.43499	4.02114e-08	LOC_Os11g07950.1	protein|expressed protein	0.00157825	AT1G21695.1	| Symbols: | hydroxyproline-rich glycoprotein family protein | chr1:7619132-7619785 FORWARD LENGTH=217
c139086_g1	-0.14063	0.61074	1.1738	3.1388e-10	3.26632e-139	LOC_Os06g43570.1	protein|peptidase, T1 family, putative, expressed	2.33464e-133	AT1G21720.1	| Symbols: PBC1 | proteasome beta subunit C1 | chr1:7626394-7628070 FORWARD LENGTH=204
c155601_g1	-0.7788	0.075168	-1.5086	0.001142	0	LOC_Os02g53520.1	protein|kinesin motor domain containing protein, putative, expressed	0	AT1G21730.1	| Symbols: | P-loop containing nucleoside triphosphate hydrolases superfamily protein | chr1:7630365-7636247 FORWARD LENGTH=890
c156498_g1	3.5969	0.00019912	4.4698	1.346e-08	9.20797e-178	LOC_Os01g72970.1	protein|DUF630/DUF632 domains containing protein, putative, expressed	8.24393e-78	AT1G21740.1	| Symbols: | Protein of unknown function (DUF630 and DUF632) | chr1:7641580-7645078 FORWARD LENGTH=953
c151576_g1	1.5702	9.9215e-07	1.8922	1.8885e-50	0	LOC_Os11g09280.2	protein|OsPDIL1-1 protein disulfide isomerase PDIL1-1, expressed	3.22126e-176	AT1G21750.1	| Symbols: ATPDIL1-1, ATPDI5, PDI5, PDIL1-1 | PDI-like 1-1 | chr1:7645767-7648514 FORWARD LENGTH=501
c140816_g1	0.16283	0.55136	1.4407	1.846e-09	3.19028e-142	LOC_Os01g64930.1	protein|expressed protein	1.92523e-117	AT1G21790.1	| Symbols: | TRAM, LAG1 and CLN8 (TLC) lipid-sensing domain containing protein | chr1:7654357-7655691 FORWARD LENGTH=288
c152559_g1	-1.6212	0.0005242	-2.4723	3.5151e-07	4.85557e-29	LOC_Os04g59420.2	protein|expressed protein	0.305384	AT1G21830.1	| Symbols: | unknown protein; CONTAINS InterPro DOMAIN/s: Protein of unknown function DUF740 (InterPro:IPR008004); BEST Arabidopsis thaliana protein match is: unknown protein (TAIR:AT1G44608.1); Has 49 Blast hits to 49 proteins in 12 species: Archae - 0; Bacteria - 0; Metazoa - 0; Fungi - 0; Plants - 49; Viruses - 0; Other Eukaryotes - 0 (source: NCBI BLink). | chr1:7661429-7662521 REVERSE LENGTH…
c136272_g2	2.2924	0.32433	4.7317	2.2072e-05	-	-	-	0.0766699	AT1G21840.1	| Symbols: UREF | urease accessory protein F | chr1:7666859-7667581 FORWARD LENGTH=240
c148877_g4	0.87993	0.60054	3.7353	7.4021e-08	2.33917e-172	LOC_Os06g10660.1	protein|lysM domain-containing GPI-anchored protein 1 precursor, putative, expressed	7.01897e-113	AT1G21880.2	| Symbols: LYM1 | lysm domain GPI-anchored protein 1 precursor | chr1:7680689-7682526 FORWARD LENGTH=416
c147734_g1	-0.36754	0.6472	-4.3007	0.039385	1.46875e-23	LOC_Os06g10780.1	protein|AP2 domain containing protein, expressed	1.20874e-06	AT1G21910.1	| Symbols: DREB26 | Integrase-type DNA-binding superfamily protein | chr1:7696655-7697347 FORWARD LENGTH=230
c152842_g3	-1.5348	0.0044778	0.52981	0.18889	1.79701e-18	LOC_Os04g46440.1	protein|AP2 domain containing protein, expressed	6.80168e-22	AT1G21910.1	| Symbols: DREB26 | Integrase-type DNA-binding superfamily protein | chr1:7696655-7697347 FORWARD LENGTH=230
c129261_g1	-0.41569	0.5319	1.2852	0.014241	1.95294e-53	LOC_Os12g29670.1	protein|expressed protein	1.04053e-38	AT1G21930.1	| Symbols: | unknown protein; BEST Arabidopsis thaliana protein match is: unknown protein (TAIR:AT3G42150.3); Has 43 Blast hits to 43 proteins in 13 species: Archae - 0; Bacteria - 0; Metazoa - 0; Fungi - 0; Plants - 43; Viruses - 0; Other Eukaryotes - 0 (source: NCBI BLink). | chr1:7713466-7714298 FORWARD LENGTH=98
c143649_g1	-1.4487	0.00017696	-1.7293	8.7109e-07	6.6847e-70	LOC_Os03g31290.2	protein|membrane-anchored ubiquitin-fold protein, putative, expressed	3.27491e-41	AT1G22050.1	| Symbols: MUB6 | membrane-anchored ubiquitin-fold protein 6 precursor | chr1:7771897-7772843 FORWARD LENGTH=119
c156159_g1	-0.60066	0.022929	-1.3357	1.4991e-10	0	LOC_Os03g01710.1	protein|expressed protein	1.88576e-24	AT1G22060.1	| Symbols: | LOCATED IN: vacuole; EXPRESSED IN: 23 plant structures; EXPRESSED DURING: 13 growth stages; BEST Arabidopsis thaliana protein match is: FBD, F-box and Leucine Rich Repeat domains containing protein (TAIR:AT1G22000.1); Has 84739 Blast hits to 38714 proteins in 2257 species: Archae - 1436; Bacteria - 11314; Metazoa - 40747; Fungi - 7706; Plants - 4675; Viruses - 308; Other Eukaryotes -…
c153521_g1	-0.24727	0.63024	-1.8338	0.0096768	3.29169e-07	LOC_Os03g09970.1	protein|sulfate transporter, putative, expressed	0.000821573	AT1G22150.1	| Symbols: SULTR1;3 | sulfate transporter 1;3 | chr1:7818361-7821344 FORWARD LENGTH=656
c135391_g1	0.39879	0.39394	1.8578	5.5633e-10	2.27794e-08	LOC_Os07g42390.1	protein|DUF581 domain containing protein, expressed	3.42588e-09	AT1G22160.1	| Symbols: | Protein of unknown function (DUF581) | chr1:7823238-7823774 FORWARD LENGTH=147
c144474_g1	-1.9425	0.00095755	-0.41146	0.40573	2.62781e-34	LOC_Os08g34984.1	protein|DUF581 domain containing protein, expressed	4.28974e-15	AT1G22160.1	| Symbols: | Protein of unknown function (DUF581) | chr1:7823238-7823774 FORWARD LENGTH=147
c151590_g1	0.34865	0.38317	1.4836	1.9875e-10	2.89144e-118	LOC_Os01g16000.2	protein|CRAL/TRIO domain containing protein, expressed	6.29605e-70	AT1G22180.3	| Symbols: | Sec14p-like phosphatidylinositol transfer family protein | chr1:7828434-7829436 REVERSE LENGTH=249
c148295_g1	0.050446	0.96188	1.6675	6.8769e-06	4.65643e-79	LOC_Os11g05530.1	protein|expressed protein	0.840506	AT1G22230.1	| Symbols: | unknown protein; LOCATED IN: chloroplast; BEST Arabidopsis thaliana protein match is: unknown protein (TAIR:AT1G78110.1); Has 2358 Blast hits to 1759 proteins in 159 species: Archae - 2; Bacteria - 36; Metazoa - 1046; Fungi - 203; Plants - 157; Viruses - 72; Other Eukaryotes - 842 (source: NCBI BLink). | chr1:7850093-7851037 FORWARD LENGTH=314
c148169_g1	1.4743	0.029856	0.69788	0.31367	0	LOC_Os04g37960.1	protein|synaptonemal complex protein 2, putative, expressed	2.50951e-151	AT1G22275.1	| Symbols: ZYP1b, ZYP1 | Myosin heavy chain-related protein | chr1:7867245-7872066 FORWARD LENGTH=856
c142410_g1	-0.9429	0.0017152	-3.1608	1.2776e-24	9.02143e-159	LOC_Os04g37904.1	protein|protein phosphatase 2C, putative, expressed	3.51597e-127	AT1G22280.1	| Symbols: PAPP2C | phytochrome-associated protein phosphatase type 2C | chr1:7874236-7875496 FORWARD LENGTH=281
c136265_g2	-0.072467	0.9394	-1.0952	0.045099	0	LOC_Os06g11720.1	protein|cytokinin-O-glucosyltransferase 2, putative, expressed	3.0578e-122	AT1G22340.1	| Symbols: AtUGT85A7, UGT85A7 | UDP-glucosyl transferase 85A7 | chr1:7890464-7892090 REVERSE LENGTH=487
c156395_g1	-0.74598	0.0045827	-1.5707	1.7084e-18	0	LOC_Os02g51910.1	protein|cytokinin-O-glucosyltransferase 2, putative, expressed	0	AT1G22360.1	| Symbols: AtUGT85A2, UGT85A2 | UDP-glucosyl transferase 85A2 | chr1:7895068-7897527 REVERSE LENGTH=481
c146363_g1	0.9171	0.12187	1.9094	2.6294e-05	2.68813e-155	LOC_Os02g36840.1	protein|cytokinin-O-glucosyltransferase 2, putative, expressed	2.84435e-102	AT1G22360.2	| Symbols: AtUGT85A2, UGT85A2 | UDP-glucosyl transferase 85A2 | chr1:7895068-7897527 REVERSE LENGTH=469
c124263_g1	-0.48016	0.48806	-2.4343	0.010465	4.95695e-132	LOC_Os07g30469.1	protein|indole-3-acetate beta-glucosyltransferase, putative, expressed	7.61711e-62	AT1G22370.2	| Symbols: AtUGT85A5, UGT85A5 | UDP-glucosyl transferase 85A5 | chr1:7898116-7899879 REVERSE LENGTH=479
c135037_g1	1.9415	0.026386	0.42006	0.78388	2.10335e-41	LOC_Os02g51930.1	protein|cytokinin-O-glucosyltransferase 2, putative, expressed	1.87021e-25	AT1G22380.1	| Symbols: AtUGT85A3, UGT85A3 | UDP-glucosyl transferase 85A3 | chr1:7900522-7902332 REVERSE LENGTH=488
c133461_g2	1.7639	0.013454	1.0856	0.21621	1.90704e-131	LOC_Os02g51930.1	protein|cytokinin-O-glucosyltransferase 2, putative, expressed	1.22944e-80	AT1G22400.1	| Symbols: UGT85A1, ATUGT85A1 | UDP-Glycosyltransferase superfamily protein | chr1:7903851-7906607 REVERSE LENGTH=489
c144116_g1	-0.54607	0.096044	1.645	2.2028e-06	0	LOC_Os03g27230.1	protein|phospho-2-dehydro-3-deoxyheptonate aldolase, chloroplast precursor, putative, expressed	0	AT1G22410.1	| Symbols: | Class-II DAHP synthetase family protein | chr1:7912120-7914742 FORWARD LENGTH=527
c139003_g1	-1.0653	0.094584	-3.1994	5.914e-05	0.189145	LOC_Os07g42910.1	protein|cytochrome c oxidase subunit, putative, expressed	0.029433	AT1G22450.1	| Symbols: COX6B, ATCOX6B2 | cytochrome C oxidase 6B | chr1:7925447-7926918 FORWARD LENGTH=191
c154834_g1	-1.1809	0.0031509	-2.7535	4.0194e-10	0	LOC_Os06g11600.3	protein|growth regulator related protein, putative, expressed	0	AT1G22460.1	| Symbols: | O-fucosyltransferase family protein | chr1:7927530-7930351 REVERSE LENGTH=565
c154834_g2	-2.5584	0.047451	-1.8285	0.14348	2.30494e-08	LOC_Os06g11600.2	protein|growth regulator related protein, putative, expressed	4.4552e-07	AT1G22460.1	| Symbols: | O-fucosyltransferase family protein | chr1:7927530-7930351 REVERSE LENGTH=565
c133898_g2	-1.2231	3.8301e-05	-2.8064	7.8152e-27	3.6262e-141	LOC_Os01g65200.3	protein|proton-dependent oligopeptide transport, putative, expressed	4.29486e-103	AT1G22540.1	| Symbols: | Major facilitator superfamily protein | chr1:7964202-7966222 FORWARD LENGTH=557
c139046_g1	-1.7725	0.0049165	-1.9614	0.0027145	4.0248e-38	LOC_Os05g35594.1	protein|peptide transporter, putative, expressed	8.78141e-30	AT1G22540.1	| Symbols: | Major facilitator superfamily protein | chr1:7964202-7966222 FORWARD LENGTH=557
c139046_g3	-0.69727	0.12968	-1.9927	0.00011185	2.05048e-100	LOC_Os05g35594.1	protein|peptide transporter, putative, expressed	2.41926e-76	AT1G22540.1	| Symbols: | Major facilitator superfamily protein | chr1:7964202-7966222 FORWARD LENGTH=557
c143632_g3	-0.94149	0.060529	-1.4385	0.0044584	3.3443e-65	LOC_Os01g65110.1	protein|POT family protein, expressed	1.94884e-46	AT1G22540.1	| Symbols: | Major facilitator superfamily protein | chr1:7964202-7966222 FORWARD LENGTH=557
c150259_g2	-1.241	5.4687e-06	-2.7666	6.6456e-39	0	LOC_Os01g65100.1	protein|peptide transporter, putative, expressed	0	AT1G22540.1	| Symbols: | Major facilitator superfamily protein | chr1:7964202-7966222 FORWARD LENGTH=557
c152509_g1	-1.1357	0.00027329	-1.3865	3.6026e-08	1.14512e-151	LOC_Os04g59480.1	protein|POT family protein, expressed	7.30223e-136	AT1G22540.1	| Symbols: | Major facilitator superfamily protein | chr1:7964202-7966222 FORWARD LENGTH=557
c152509_g2	-0.63746	0.31103	-2.4151	0.00027347	2.70492e-36	LOC_Os05g35594.1	protein|peptide transporter, putative, expressed	2.4066e-26	AT1G22540.1	| Symbols: | Major facilitator superfamily protein | chr1:7964202-7966222 FORWARD LENGTH=557
c140710_g1	-3.309	0.025667	0.12784	0.87566	1.63872e-115	LOC_Os04g59480.1	protein|POT family protein, expressed	2.10421e-91	AT1G22540.1	| Symbols: | Major facilitator superfamily protein | chr1:7964202-7966222 FORWARD LENGTH=557
c88877_g1	0.98859	0.3196	2.4199	0.00086507	3.56795e-09	LOC_Os01g65210.1	protein|proton-dependent oligopeptide transport, putative, expressed	9.67337e-05	AT1G22570.1	| Symbols: | Major facilitator superfamily protein | chr1:7976620-7978573 REVERSE LENGTH=565
c144436_g1	-1.2288	0.022277	-0.73305	0.1349	8.20717e-121	LOC_Os01g65110.1	protein|POT family protein, expressed	9.32987e-64	AT1G22570.1	| Symbols: | Major facilitator superfamily protein | chr1:7976620-7978573 REVERSE LENGTH=565
c156230_g1	-1.5983	2.9222e-10	-0.98659	5.6495e-13	0	LOC_Os04g59520.1	protein|anthranilate phosphoribosyltransferase, putative, expressed	0	AT1G22610.1	| Symbols: | C2 calcium/lipid-binding plant phosphoribosyltransferase family protein | chr1:7994478-7997567 FORWARD LENGTH=1029
c154657_g1	0.16874	0.56308	1.2767	1.5952e-15	0	LOC_Os08g01750.1	protein|SAC domain containing protein, putative, expressed	4.21441e-178	AT1G22620.1	| Symbols: ATSAC1 | Phosphoinositide phosphatase family protein | chr1:7997889-8002787 REVERSE LENGTH=912
c151529_g1	-0.017478	0.9155	-1.0993	0.0046095	2.54538e-137	LOC_Os12g07350.1	protein|tRNA nucleotidyltransferase/polyA polymerase family protein, putative, expressed	5.52271e-84	AT1G22660.2	| Symbols: | Polynucleotide adenylyltransferase family protein | chr1:8017410-8021538 FORWARD LENGTH=603
c149949_g1	-1.0545	0.058791	-4.3649	4.5327e-05	0.558321	LOC_Os08g11330.1	protein|retrotransposon protein, putative, unclassified	0.02006	AT1G22700.3	| Symbols: | Tetratricopeptide repeat (TPR)-like superfamily protein | chr1:8028323-8029289 REVERSE LENGTH=211
c145471_g1	-2.8614	8.5805e-08	-3.1713	5.2387e-09	0	LOC_Os02g36700.1	protein|sucrose transporter BoSUT1, putative, expressed	4.02397e-120	AT1G22710.1	| Symbols: SUC2, SUT1, ATSUC2 | sucrose-proton symporter 2 | chr1:8030911-8032970 REVERSE LENGTH=512
c145027_g1	-1.5173	7.6344e-06	-1.1509	9.3484e-07	1.24168e-138	LOC_Os06g38320.2	protein|expressed protein	2.06585e-61	AT1G22750.4	| Symbols: | unknown protein; CONTAINS InterPro DOMAIN/s: Protein of unknown function DUF1475 (InterPro:IPR009943); Has 186 Blast hits to 155 proteins in 21 species: Archae - 0; Bacteria - 8; Metazoa - 3; Fungi - 0; Plants - 65; Viruses - 0; Other Eukaryotes - 110 (source: NCBI BLink). | chr1:8050911-8052714 FORWARD LENGTH=257
c142108_g1	-0.25336	0.698	-1.8346	0.03133	1.69666e-08	LOC_Os01g08700.8	protein|GIGANTEA, putative, expressed	0.000562393	AT1G22770.1	| Symbols: GI, FB | gigantea protein (GI) | chr1:8062398-8067447 FORWARD LENGTH=1173
c153713_g1	-0.71951	0.0087543	1.5229	8.1481e-33	0	LOC_Os01g08700.6	protein|GIGANTEA, putative, expressed	0	AT1G22770.1	| Symbols: GI, FB | gigantea protein (GI) | chr1:8062398-8067447 FORWARD LENGTH=1173
c134256_g2	1.4079	5.0092e-08	2.793	2.7807e-104	1.83501e-63	LOC_Os05g34770.1	protein|cytochrome c, putative, expressed	2.82079e-64	AT1G22840.1	| Symbols: CYTC-1, ATCYTC-A | CYTOCHROME C-1 | chr1:8079384-8080286 FORWARD LENGTH=114
c144520_g1	1.9133	0.14859	3.6668	1.9056e-05	0.00303703	LOC_Os01g66180.2	protein|cytochrome c, putative, expressed	0.0161932	AT1G22840.2	| Symbols: CYTC-1, ATCYTC-A | CYTOCHROME C-1 | chr1:8079384-8080246 FORWARD LENGTH=102
c150003_g1	-1.0427	0.0011798	-1.1984	2.0273e-06	5.93537e-30	LOC_Os01g25030.1	protein|dirigent, putative	9.68539e-13	AT1G22900.1	| Symbols: | Disease resistance-responsive (dirigent-like protein) family protein | chr1:8103910-8104491 REVERSE LENGTH=193
c153083_g1	-0.90747	0.12579	-1.3408	0.039034	9.73696e-88	LOC_Os01g72834.1	protein|RNA recognition motif containing protein, putative, expressed	3.43986e-48	AT1G22910.2	| Symbols: | RNA-binding (RRM/RBD/RNP motifs) family protein | chr1:8105808-8107618 FORWARD LENGTH=242
c147682_g1	0.29377	0.54727	2.0268	3.289e-13	0	LOC_Os04g56070.1	protein|COP9 signalosome complex subunit 5b, putative, expressed	0	AT1G22920.1	| Symbols: CSN5A, JAB1, AJH1 | COP9 signalosome 5A | chr1:8109882-8111895 REVERSE LENGTH=357
c152417_g1	-1.029	0.010382	-1.5881	0.0001377	0	LOC_Os02g35080.5	protein|T-complex protein 11, putative, expressed	1.1954e-152	AT1G22930.1	| Symbols: | T-complex protein 11 | chr1:8117521-8121854 FORWARD LENGTH=1131
c119053_g1	-0.93515	0.29666	-2.8346	0.035734	2.17626e-51	LOC_Os08g31140.1	protein|heavy metal-associated domain containing protein, expressed	2.34577e-33	AT1G22990.1	| Symbols: HIPP22 | Heavy metal transport/detoxification superfamily protein | chr1:8139221-8140045 FORWARD LENGTH=152
c152549_g1	-1.1495	9.7848e-06	-0.58319	8.6187e-05	0	LOC_Os01g03549.1	protein|multi-copper oxidase type I family protein, putative, expressed	0	AT1G23010.1	| Symbols: LPR1 | Cupredoxin superfamily protein | chr1:8147353-8149580 FORWARD LENGTH=581
c134897_g3	-3.1059	0.0048278	-0.61312	0.57887	5.77155e-25	LOC_Os05g44420.1	protein|expressed protein	0.969242	AT1G23020.1	| Symbols: ATFRO3, FRO3 | ferric reduction oxidase 3 | chr1:8150187-8153530 REVERSE LENGTH=716
c154143_g1	-0.19415	0.62037	-1.1732	0.0056347	0	LOC_Os02g49950.1	protein|spotted leaf 11, putative, expressed	0	AT1G23030.1	| Symbols: | ARM repeat superfamily protein | chr1:8156745-8158842 FORWARD LENGTH=612
c153148_g1	-1.5787	1.1674e-08	-2.9609	5.4308e-47	0	LOC_Os04g55800.1	protein|sulfate transporter, putative, expressed	0	AT1G23090.1	| Symbols: AST91, SULTR3;3 | sulfate transporter 91 | chr1:8185238-8188954 REVERSE LENGTH=631
c153646_g1	1.4414	2.238e-07	1.4451	5.2367e-15	0	LOC_Os01g34080.1	protein|armadillo/beta-catenin-like repeat family protein, expressed	2.84541e-127	AT1G23180.1	| Symbols: | ARM repeat superfamily protein | chr1:8216125-8219515 FORWARD LENGTH=834
c146432_g1	-0.46391	0.75674	1.7818	0.0080062	5.73306e-41	LOC_Os06g49680.1	protein|expressed protein	4.92105e-05	AT1G23270.1	| Symbols: | unknown protein; BEST Arabidopsis thaliana protein match is: unknown protein (TAIR:AT1G31460.1); Has 901 Blast hits to 142 proteins in 59 species: Archae - 0; Bacteria - 69; Metazoa - 176; Fungi - 29; Plants - 28; Viruses - 0; Other Eukaryotes - 599 (source: NCBI BLink). | chr1:8259602-8260144 REVERSE LENGTH=180
c148769_g1	-1.6242	0.0083504	0.12217	0.88002	0	LOC_Os05g07764.1	protein|carboxyl-terminal proteinase, putative, expressed	0	AT1G23340.2	| Symbols: | Protein of Unknown Function (DUF239) | chr1:8284158-8286528 REVERSE LENGTH=409
c151937_g1	-0.94301	0.00012721	-1.1233	6.2638e-19	2.2376e-164	LOC_Os01g50840.1	protein|expressed protein	5.68312e-20	AT1G23390.1	| Symbols: | Kelch repeat-containing F-box family protein | chr1:8309449-8310633 REVERSE LENGTH=394
c153786_g1	5.3988	9.2941e-17	6.3883	1.27159999997245e-314	3.36018e-180	LOC_Os03g12820.2	protein|ATP8, putative, expressed	6.85157e-40	AT1G23550.1	| Symbols: SRO2 | similar to RCD one 2 | chr1:8350912-8352232 FORWARD LENGTH=323
c134250_g1	0.36439	0.73594	1.629	0.03349	1.15958e-27	LOC_Os01g47270.1	protein|DUF1645 domain containing protein, putative, expressed	7.95045e-06	AT1G23710.1	| Symbols: | Protein of unknown function (DUF1645) | chr1:8385363-8386250 FORWARD LENGTH=295
c140140_g1	0.43248	0.51187	1.1679	0.039342	1.53193e-44	LOC_Os06g01370.1	protein|DNA-binding protein-related, putative, expressed	2.65329e-34	AT1G23750.1	| Symbols: | Nucleic acid-binding, OB-fold-like protein | chr1:8400638-8401171 FORWARD LENGTH=137
c144816_g1	-0.69974	0.032798	-1.0934	0.00019938	2.59204e-59	LOC_Os01g55030.1	protein|DNA-binding protein-related, putative, expressed	2.5661e-52	AT1G23750.1	| Symbols: | Nucleic acid-binding, OB-fold-like protein | chr1:8400638-8401171 FORWARD LENGTH=137
c153411_g1	-1.5027	7.6346e-10	-1.5191	1.9989e-43	0	LOC_Os06g15990.1	protein|aldehyde dehydrogenase, putative, expressed	0	AT1G23800.1	| Symbols: ALDH2B7, ALDH2B | aldehyde dehydrogenase 2B7 | chr1:8412238-8414804 REVERSE LENGTH=534
c151375_g1	-0.66687	0.050329	-3.5198	2.811e-16	0	LOC_Os08g31980.1	protein|trehalose-6-phosphate synthase, putative, expressed	0	AT1G23870.1	| Symbols: ATTPS9, TPS9 | trehalose-phosphatase/synthase 9 | chr1:8432695-8435506 FORWARD LENGTH=867
c149375_g2	-1.1589	0.10007	-3.1791	0.0012121	3.74278e-08	LOC_Os02g56110.1	protein|AP-1 complex subunit gamma-1, putative, expressed	2.01437e-05	AT1G23900.2	| Symbols: GAMMA-ADAPTIN 1 | gamma-adaptin 1 | chr1:8441379-8447152 FORWARD LENGTH=876
c130126_g1	-0.53277	0.92059	2.6217	0.028691	5.50514e-13	LOC_Os08g31950.1	protein|expressed protein	0.000933578	AT1G23965.1	| Symbols: | unknown protein; FUNCTIONS IN: molecular_function unknown; INVOLVED IN: biological_process unknown; LOCATED IN: cellular_component unknown; BEST Arabidopsis thaliana protein match is: unknown protein (TAIR:AT1G70270.1); Has 30 Blast hits to 30 proteins in 8 species: Archae - 0; Bacteria - 0; Metazoa - 0; Fungi - 0; Plants - 30; Viruses - 0; Other Eukaryotes - 0 (source: NCBI BLink). …
c148960_g2	0.46986	0.75704	2.7223	1.0247e-05	1.94927e-29	LOC_Os09g20980.1	protein|RING-H2 finger protein, putative, expressed	3.65355e-18	AT1G23980.1	| Symbols: | RING/U-box superfamily protein | chr1:8484879-8485988 REVERSE LENGTH=369
c153452_g1	-0.88269	0.043335	-2.2955	1.1918e-06	5.12914e-108	LOC_Os09g20880.1	protein|serine/threonine-protein kinase, putative, expressed	2.32126e-80	AT1G24030.2	| Symbols: | Protein kinase superfamily protein | chr1:8503394-8505195 FORWARD LENGTH=361
c153452_g2	-1.4414	0.0033805	-2.3685	1.5158e-09	4.40416e-90	LOC_Os09g20880.1	protein|serine/threonine-protein kinase, putative, expressed	1.66295e-71	AT1G24030.2	| Symbols: | Protein kinase superfamily protein | chr1:8503394-8505195 FORWARD LENGTH=361
c148512_g1	0.9279	0.77201	6.3637	6.0603e-22	5.07822e-91	LOC_Os04g49450.2	protein|MYB family transcription factor, putative, expressed	0.0266068	AT1G24040.2	| Symbols: | Acyl-CoA N-acyltransferases (NAT) superfamily protein | chr1:8505794-8506753 REVERSE LENGTH=319
c156131_g1	2.1529	0.00032163	3.0094	3.0628e-10	2.66151e-08	LOC_Os06g13010.1	protein|retrotransposon protein, putative, unclassified, expressed	8.88873e-05	AT1G24095.1	| Symbols: | Putative thiol-disulphide oxidoreductase DCC | chr1:8523345-8524690 FORWARD LENGTH=213
c152824_g3	-0.67335	0.22175	-1.2941	0.025529	0	LOC_Os06g13060.1	protein|heat shock protein DnaJ, putative, expressed	1.63087e-146	AT1G24120.1	| Symbols: ARL1 | ARG1-like 1 | chr1:8529283-8531946 REVERSE LENGTH=436
c150936_g1	-1.1577	0.0020978	-4.5907	6.0834e-18	1.7163e-153	LOC_Os06g13140.1	protein|WD domain, G-beta repeat domain containing protein, expressed	1.51684e-91	AT1G24130.1	| Symbols: | Transducin/WD40 repeat-like superfamily protein | chr1:8534183-8535430 REVERSE LENGTH=415
c153070_g1	-1.5454	0.00013494	-5.6819	2.3477e-18	0	LOC_Os01g66200.1	protein|expressed protein	2.53513e-12	AT1G24160.2	| Symbols: | unknown protein; FUNCTIONS IN: molecular_function unknown; INVOLVED IN: biological_process unknown; LOCATED IN: cellular_component unknown; EXPRESSED IN: guard cell; BEST Arabidopsis thaliana protein match is: unknown protein (TAIR:AT1G70100.3). | chr1:8553669-8555830 REVERSE LENGTH=540
c153885_g1	-0.74897	0.062936	-1.6919	5.7816e-05	0	LOC_Os05g34760.1	protein|expressed protein	9.44839e-11	AT1G24160.2	| Symbols: | unknown protein; FUNCTIONS IN: molecular_function unknown; INVOLVED IN: biological_process unknown; LOCATED IN: cellular_component unknown; EXPRESSED IN: guard cell; BEST Arabidopsis thaliana protein match is: unknown protein (TAIR:AT1G70100.3). | chr1:8553669-8555830 REVERSE LENGTH=540
c154880_g1	1.0076	0.034397	0.10466	0.87547	2.48909e-168	LOC_Os05g51110.1	protein|expressed protein	6.3982e-40	AT1G24190.2	| Symbols: SNL3 | SIN3-like 3 | chr1:8563858-8569927 REVERSE LENGTH=1326
c150154_g1	0.74752	0.016578	1.4355	2.3542e-11	1.38249e-149	LOC_Os01g01070.2	protein|expressed protein	2.50338e-47	AT1G24265.2	| Symbols: | Protein of unknown function (DUF1664) | chr1:8600613-8603630 FORWARD LENGTH=348
c141997_g1	0.65221	0.077865	2.404	1.4566e-26	1.12991e-77	LOC_Os08g03370.1	protein|Divergent PAP2 family domain containing protein, expressed	4.36482e-69	AT1G24350.2	| Symbols: | Acid phosphatase/vanadium-dependent haloperoxidase-related protein | chr1:8639407-8640313 REVERSE LENGTH=147
c139363_g1	-0.4256	0.46573	-2.8622	0.00053109	3.79922e-73	LOC_Os02g38480.1	protein|expressed protein	8.07665e-36	AT1G24460.2	| Symbols: | unknown protein; FUNCTIONS IN: molecular_function unknown; INVOLVED IN: biological_process unknown; LOCATED IN: cellular_component unknown; EXPRESSED IN: 22 plant structures; EXPRESSED DURING: 14 growth stages; BEST Arabidopsis thaliana protein match is: unknown protein (TAIR:AT4G31570.1). | chr1:8666072-8672338 FORWARD LENGTH=1732
c156736_g1	-0.72302	0.043008	-2.2862	1.233e-08	0	LOC_Os02g38480.1	protein|expressed protein	1.03658e-35	AT1G24460.2	| Symbols: | unknown protein; FUNCTIONS IN: molecular_function unknown; INVOLVED IN: biological_process unknown; LOCATED IN: cellular_component unknown; EXPRESSED IN: 22 plant structures; EXPRESSED DURING: 14 growth stages; BEST Arabidopsis thaliana protein match is: unknown protein (TAIR:AT4G31570.1). | chr1:8666072-8672338 FORWARD LENGTH=1732
c156736_g2	-0.67789	0.35502	-1.9352	0.0015713	0	LOC_Os02g38480.1	protein|expressed protein	3.87347e-40	AT1G24460.2	| Symbols: | unknown protein; FUNCTIONS IN: molecular_function unknown; INVOLVED IN: biological_process unknown; LOCATED IN: cellular_component unknown; EXPRESSED IN: 22 plant structures; EXPRESSED DURING: 14 growth stages; BEST Arabidopsis thaliana protein match is: unknown protein (TAIR:AT4G31570.1). | chr1:8666072-8672338 FORWARD LENGTH=1732
c155485_g1	1.8563	2.0798e-05	2.0508	4.7726e-06	0	LOC_Os03g62750.1	protein|inner membrane protein, putative, expressed	8.73889e-153	AT1G24490.1	| Symbols: ALB4, ARTEMIS | OxaA/YidC-like membrane insertion protein | chr1:8682364-8684966 FORWARD LENGTH=499
c150905_g1	1.4995	0.00054467	2.2843	1.9126e-46	0	LOC_Os06g36700.1	protein|T-complex protein, putative, expressed	0	AT1G24510.1	| Symbols: | TCP-1/cpn60 chaperonin family protein | chr1:8685504-8688101 REVERSE LENGTH=535
c149997_g1	1.8124	0.013342	3.2899	2.1334e-10	3.25011e-135	LOC_Os04g40560.1	protein|WD domain, G-beta repeat domain containing protein, expressed	9.49366e-59	AT1G24530.1	| Symbols: | Transducin/WD40 repeat-like superfamily protein | chr1:8693287-8694543 FORWARD LENGTH=418
c140665_g1	-0.73935	0.39365	-3.9157	0.0021614	2.68188e-116	LOC_Os02g38290.2	protein|cytochrome P450, putative, expressed	8.1492e-76	AT1G24540.1	| Symbols: CYP86C1 | cytochrome P450, family 86, subfamily C, polypeptide 1 | chr1:8699751-8701319 FORWARD LENGTH=522
c124916_g1	2.2124	0.4758	3.7346	0.048286	-	-	-	0.114223	AT1G24560.1	| Symbols: | unknown protein; BEST Arabidopsis thaliana protein match is: unknown protein (TAIR:AT3G49055.1); Has 71940 Blast hits to 38124 proteins in 2481 species: Archae - 1358; Bacteria - 12126; Metazoa - 32861; Fungi - 6786; Plants - 4024; Viruses - 195; Other Eukaryotes - 14590 (source: NCBI BLink). | chr1:8702644-8705640 FORWARD LENGTH=678
c137951_g1	1.5309	0.009549	-0.63203	0.54766	1.80801e-17	LOC_Os02g50110.1	protein|expressed protein	0.00315031	AT1G24600.1	| Symbols: | unknown protein; BEST Arabidopsis thaliana protein match is: unknown protein (TAIR:AT1G67920.1); Has 18 Blast hits to 18 proteins in 5 species: Archae - 0; Bacteria - 0; Metazoa - 0; Fungi - 0; Plants - 18; Viruses - 0; Other Eukaryotes - 0 (source: NCBI BLink). | chr1:8720375-8720593 FORWARD LENGTH=72
c153643_g1	-1.0896	0.0025194	-1.3731	1.6647e-05	0	LOC_Os02g50100.1	protein|SET domain-containing protein, putative, expressed	2.63789e-175	AT1G24610.1	| Symbols: | Rubisco methyltransferase family protein | chr1:8720906-8722711 REVERSE LENGTH=476
c126858_g1	0.46855	0.39375	1.5989	0.00054605	2.46954e-38	LOC_Os05g31620.1	protein|OsCML15 - Calmodulin-related calcium sensor protein, expressed	9.7661e-21	AT1G24620.1	| Symbols: | EF hand calcium-binding protein family | chr1:8723893-8724453 REVERSE LENGTH=186
c126858_g2	1.4213	0.20648	3.4182	3.755e-07	7.55011e-33	LOC_Os05g31620.1	protein|OsCML15 - Calmodulin-related calcium sensor protein, expressed	1.17862e-18	AT1G24620.1	| Symbols: | EF hand calcium-binding protein family | chr1:8723893-8724453 REVERSE LENGTH=186
c139274_g2	0.087792	0.83991	-3.0899	1.096e-06	3.80804e-26	LOC_Os03g41110.1	protein|ZOS3-14 - C2H2 zinc finger protein, expressed	0.012688	AT1G24625.1	| Symbols: ZFP7 | zinc finger protein 7 | chr1:8726009-8726638 REVERSE LENGTH=209
c144971_g1	-1.4139	2.9917e-07	-3.4804	5.5378e-45	4.89532e-92	LOC_Os12g39220.1	protein|ZOS12-08 - C2H2 zinc finger protein, expressed	4.79836e-21	AT1G24625.1	| Symbols: ZFP7 | zinc finger protein 7 | chr1:8726009-8726638 REVERSE LENGTH=209
c150431_g1	-1.8618	3.7909e-07	-2.0412	5.1646e-11	0	LOC_Os03g11650.1	protein|ATMAP70 protein, putative, expressed	3.13095e-100	AT1G24764.1	| Symbols: ATMAP70-2, MAP70-2 | microtubule-associated proteins 70-2 | chr1:8760001-8763256 REVERSE LENGTH=634
c150562_g1	0.87539	0.18337	1.5473	0.0074328	0	LOC_Os12g44340.1	protein|ATMAP70 protein, putative, expressed	0	AT1G24764.1	| Symbols: ATMAP70-2, MAP70-2 | microtubule-associated proteins 70-2 | chr1:8760001-8763256 REVERSE LENGTH=634
c150562_g2	-0.93749	0.0064327	-2.315	5.468e-11	0	LOC_Os06g14080.1	protein|ATMAP70 protein, putative, expressed	0	AT1G24764.1	| Symbols: ATMAP70-2, MAP70-2 | microtubule-associated proteins 70-2 | chr1:8760001-8763256 REVERSE LENGTH=634
c150601_g1	-0.076425	0.83737	1.0021	5.5771e-06	0	LOC_Os03g13540.1	protein|Ser/Thr protein phosphatase family protein, putative, expressed	1.33692e-123	AT1G25230.1	| Symbols: | Calcineurin-like metallo-phosphoesterase superfamily protein | chr1:8840474-8842298 REVERSE LENGTH=339
c139055_g1	-1.0592	0.65636	2.1358	0.033882	2.19496e-81	LOC_Os04g59120.1	protein|auxin-induced protein 5NG4, putative, expressed	9.64763e-45	AT1G25270.1	| Symbols: | nodulin MtN21 /EamA-like transporter family protein | chr1:8857726-8859909 FORWARD LENGTH=355
c153164_g1	0.90801	0.0022614	1.2629	0.00014277	0	LOC_Os05g36190.1	protein|OsFBT7 - F-box and tubby domain containing protein, expressed	8.34029e-169	AT1G25280.1	| Symbols: AtTLP10, TLP10 | tubby like protein 10 | chr1:8864961-8866608 FORWARD LENGTH=445
c155141_g1	-1.1315	0.00064634	-2.0104	7.3955e-11	0	LOC_Os01g04409.1	protein|OsWAK1 - OsWAK receptor-like cytoplasmic kinase OsWAK-RLCK, expressed	7.37882e-133	AT1G25390.1	| Symbols: | Protein kinase superfamily protein | chr1:8906640-8908800 REVERSE LENGTH=629
c142059_g1	-1.0018	0.010629	-1.7536	1.5455e-05	7.12946e-163	LOC_Os01g49350.1	protein|DUF292 domain containing protein, expressed	2.82293e-95	AT1G25420.1	| Symbols: | Regulator of Vps4 activity in the MVB pathway protein | chr1:8916141-8917980 FORWARD LENGTH=323
c131624_g1	-2.8901	8.4527e-05	-1.8902	0.0019679	1.31276e-46	LOC_Os06g15170.1	protein|3-ketoacyl-CoA synthase, putative, expressed	4.22443e-28	AT1G25450.1	| Symbols: KCS5, CER60 | 3-ketoacyl-CoA synthase 5 | chr1:8938679-8940282 REVERSE LENGTH=492
c143827_g2	-2.4769	2.4952e-20	-0.63609	3.0435e-06	0	LOC_Os06g15170.1	protein|3-ketoacyl-CoA synthase, putative, expressed	0	AT1G25450.1	| Symbols: KCS5, CER60 | 3-ketoacyl-CoA synthase 5 | chr1:8938679-8940282 REVERSE LENGTH=492
c136407_g1	0.031177	1	-3.2074	0.0081331	1.05539e-07	LOC_Os09g07510.2	protein|HEAT repeat family protein, putative, expressed	3.50285e-08	AT1G25490.1	| Symbols: RCN1, REGA, ATB BETA BETA, EER1 | ARM repeat superfamily protein | chr1:8951700-8954899 FORWARD LENGTH=588
c138794_g2	-0.62903	0.22949	-3.7225	1.3262e-06	2.32108e-11	LOC_Os02g44010.2	protein|expressed protein	0.018397	AT1G25540.1	| Symbols: PFT1 | phytochrome and flowering time regulatory protein (PFT1) | chr1:8969392-8974446 REVERSE LENGTH=836
c148784_g1	-0.94432	0.0058448	-1.0022	4.8621e-05	3.57577e-83	LOC_Os02g22020.1	protein|MYB family transcription factor, putative, expressed	2.08006e-46	AT1G25550.1	| Symbols: | myb-like transcription factor family protein | chr1:8976644-8977942 FORWARD LENGTH=344
c146801_g1	1.3309	0.0086228	0.22626	0.74906	0.000875984	LOC_Os02g38130.1	protein|no apical meristem protein, putative, expressed	0.00242067	AT1G25580.1	| Symbols: SOG1, ANAC008 | NAC (No Apical Meristem) domain transcriptional regulator superfamily protein | chr1:8997064-8999600 REVERSE LENGTH=449
c153433_g1	-0.76832	0.0023345	-1.2471	6.3226e-14	0	LOC_Os06g30060.1	protein|expressed protein	1.01816e-44	AT1G26110.2	| Symbols: DCP5 | decapping 5 | chr1:9024616-9027556 REVERSE LENGTH=605
c139179_g1	-0.69456	0.058681	-1.7146	2.4923e-06	2.5648e-119	LOC_Os01g45390.2	protein|HD domain containing protein 2, putative, expressed	1.13466e-104	AT1G26160.1	| Symbols: | Metal-dependent phosphohydrolase | chr1:9044784-9046945 REVERSE LENGTH=258
c143097_g1	-0.063411	0.82492	1.013	3.7199e-16	1.49316e-116	LOC_Os02g08260.1	protein|HD domain containing protein 2, putative, expressed	2.86658e-95	AT1G26160.1	| Symbols: | Metal-dependent phosphohydrolase | chr1:9044784-9046945 REVERSE LENGTH=258
c154454_g2	-1.4157	0.00027135	-0.56196	0.078575	1.82448e-131	ChrSy.fgenesh.mRNA.28	protein|expressed protein	1.32322e-106	AT1G26230.1	| Symbols: | TCP-1/cpn60 chaperonin family protein | chr1:9072388-9075272 REVERSE LENGTH=611
c143175_g1	1.3152	2.2673e-05	1.4787	1.5143e-10	8.78524e-127	LOC_Os02g49450.1	protein|BSD domain-containing protein, putative, expressed	2.83432e-61	AT1G26300.1	| Symbols: | BSD domain-containing protein | chr1:9096023-9099746 REVERSE LENGTH=316
c140802_g1	-0.13709	0.58766	1.3276	5.2521e-22	6.81948e-17	LOC_Os03g30430.1	protein|nitrilase-associated protein, putative, expressed	5.22709e-15	AT1G26355.1	| Symbols: SP1L1 | SPIRAL1-like1 | chr1:9117950-9118611 REVERSE LENGTH=113
c155262_g3	1.0195	0.061063	1.3018	0.0080892	-	-	-	0.0237195	AT1G26360.1	| Symbols: ATMES13, MES13 | methyl esterase 13 | chr1:9119021-9121203 REVERSE LENGTH=444
c156126_g1	-0.0735	0.88288	-1.3895	0.0084166	0	LOC_Os06g09280.1	protein|ATP-dependent RNA helicase, putative, expressed	0	AT1G26370.1	| Symbols: | RNA helicase family protein | chr1:9122030-9125368 REVERSE LENGTH=717
c142746_g3	0.87053	0.050247	1.0407	0.0090016	1.66483e-31	LOC_Os05g43680.1	protein|expressed protein	1.17089e-22	AT1G26470.1	| Symbols: | FUNCTIONS IN: molecular_function unknown; INVOLVED IN: regulation of transcription; LOCATED IN: nucleus, H4/H2A histone acetyltransferase complex; EXPRESSED IN: 23 plant structures; EXPRESSED DURING: 15 growth stages; CONTAINS InterPro DOMAIN/s: CT20 (InterPro:IPR012423); Has 60 Blast hits to 60 proteins in 27 species: Archae - 0; Bacteria - 0; Metazoa - 26; Fungi - 2; Plants - 30; V…
c122856_g1	2.4184	0.27019	3.2854	0.048589	1.89565e-103	LOC_Os07g40820.1	protein|PPR repeat domain containing protein, putative, expressed	6.26657e-73	AT1G26500.1	| Symbols: | Pentatricopeptide repeat (PPR) superfamily protein | chr1:9158380-9159897 FORWARD LENGTH=505
c135677_g1	1.7884	0.039638	2.4272	0.0013682	-	-	-	0.660764	AT1G26540.1	| Symbols: | Agenet domain-containing protein | chr1:9167783-9170795 REVERSE LENGTH=695
c136007_g1	0.15926	0.60925	1.5838	6.1705e-09	9.8416e-69	LOC_Os09g24540.1	protein|peptidyl-prolyl cis-trans isomerase, putative, expressed	7.83785e-67	AT1G26550.1	| Symbols: | FKBP-like peptidyl-prolyl cis-trans isomerase family protein | chr1:9171800-9172716 FORWARD LENGTH=142
c155123_g1	0.039953	0.97821	-2.1205	8.0522e-05	5.82367e-20	LOC_Os03g11420.1	protein|Os3bglu6 - beta-glucosidase/beta-fucosidase/beta-galactosidase, expressed	5.31446e-16	AT1G26560.1	| Symbols: BGLU40 | beta glucosidase 40 | chr1:9178513-9181726 FORWARD LENGTH=510
c150848_g2	-0.22411	0.42673	-2.5683	8.4307e-23	2.06621e-174	LOC_Os03g31230.2	protein|MYB family transcription factor, putative, expressed	7.07469e-54	AT1G26580.1	| Symbols: | FUNCTIONS IN: molecular_function unknown; INVOLVED IN: biological_process unknown; LOCATED IN: cellular_component unknown; EXPRESSED IN: 24 plant structures; EXPRESSED DURING: 15 growth stages; BEST Arabidopsis thaliana protein match is: ELM2 domain-containing protein (TAIR:AT2G03470.1); Has 161 Blast hits to 161 proteins in 17 species: Archae - 0; Bacteria - 0; Metazoa - 1; Fungi - …
c137495_g1	0.25903	0.69118	-2.0614	0.045213	2.59736e-09	LOC_Os09g35920.2	protein|mediator of RNA polymerase II transcription subunit 10, putative, expressed	5.42528e-08	AT1G26665.1	| Symbols: | Mediator complex, subunit Med10 | chr1:9214510-9215426 FORWARD LENGTH=189
c142451_g1	-0.095295	0.81248	1.0176	2.8763e-07	1.29458e-110	LOC_Os07g43890.1	protein|emp24/gp25L/p24 family protein, putative, expressed	3.79998e-75	AT1G26690.1	| Symbols: | emp24/gp25L/p24 family/GOLD family protein | chr1:9224299-9225682 REVERSE LENGTH=214
c142382_g1	2.6791	8.3712e-06	3.5822	5.7137e-14	1.24763e-115	LOC_Os11g07912.1	protein|MLO domain containing protein, putative, expressed	0	AT1G26700.1	| Symbols: MLO14, ATMLO14 | Seven transmembrane MLO family protein | chr1:9228300-9232237 FORWARD LENGTH=554
c150220_g2	-0.65962	0.13786	-2.8879	1.8794e-06	1.14926e-29	LOC_Os05g39990.1	protein|expansin precursor, putative, expressed	1.33548e-25	AT1G26770.1	| Symbols: ATEXPA10, AT-EXP10, ATEXP10, ATHEXP ALPHA 1.1, EXP10, EXPA10 | expansin A10 | chr1:9259805-9260792 FORWARD LENGTH=249
c134598_g1	5.3946	2.5482e-08	4.4843	4.7132e-53	1.2455e-44	LOC_Os07g43740.1	protein|zinc finger, C3HC4 type domain containing protein, expressed	2.46755e-19	AT1G26800.1	| Symbols: | RING/U-box superfamily protein | chr1:9285576-9286190 REVERSE LENGTH=204
c20849_g1	-0.62208	0.31092	-1.7175	0.016394	1.03645e-80	LOC_Os04g55030.1	protein|cullin, putative, expressed	8.18552e-70	AT1G26830.1	| Symbols: CUL3A, ATCUL3A, ATCUL3, CUL3 | cullin 3 | chr1:9296063-9298374 FORWARD LENGTH=732
c152883_g1	0.72791	0.012791	1.584	8.0406e-12	0	LOC_Os10g41970.1	protein|methyltransferase, putative, expressed	0	AT1G26850.2	| Symbols: | S-adenosyl-L-methionine-dependent methyltransferases superfamily protein | chr1:9301146-9303432 REVERSE LENGTH=616
c154235_g3	-1.0569	0.036799	0.24369	0.45585	0	LOC_Os09g24900.2	protein|methyltransferase, putative, expressed	0	AT1G26850.2	| Symbols: | S-adenosyl-L-methionine-dependent methyltransferases superfamily protein | chr1:9301146-9303432 REVERSE LENGTH=616
c140571_g1	-0.8757	0.12417	-1.0304	0.041361	1.50749e-23	LOC_Os10g41970.1	protein|methyltransferase, putative, expressed	8.03423e-17	AT1G26850.3	| Symbols: | S-adenosyl-L-methionine-dependent methyltransferases superfamily protein | chr1:9301357-9303432 REVERSE LENGTH=506
c124460_g1	0.29725	0.65127	1.6838	0.0016692	1.88415e-118	LOC_Os11g11390.1	protein|ribosomal protein, putative, expressed	1.81717e-116	AT1G26910.1	| Symbols: RPL10B | Ribosomal protein L16p/L10e family protein | chr1:9321709-9322813 FORWARD LENGTH=221
c150447_g1	3.6021	6.7239e-06	1.6308	0.00026317	1.11777e-05	LOC_Os05g07700.1	protein|ribosomal protein, putative, expressed	0.00173635	AT1G26910.1	| Symbols: RPL10B | Ribosomal protein L16p/L10e family protein | chr1:9321709-9322813 FORWARD LENGTH=221
c150447_g2	3.6795	0.0047119	1.7332	0.135	3.24884e-06	LOC_Os05g07700.1	protein|ribosomal protein, putative, expressed	0.000631881	AT1G26910.1	| Symbols: RPL10B | Ribosomal protein L16p/L10e family protein | chr1:9321709-9322813 FORWARD LENGTH=221
c152809_g2	-0.92436	0.082872	-3.0968	2.048e-05	0.086335	LOC_Os10g26520.1	protein|protein kinase domain containing protein, expressed	0.215392	AT1G26970.1	| Symbols: | Protein kinase superfamily protein | chr1:9359826-9361666 FORWARD LENGTH=412
c144764_g1	-0.5456	0.25155	-2.3495	0.00069523	2.49245e-82	LOC_Os04g41410.1	protein|expressed protein	2.28136e-19	AT1G27040.1	| Symbols: | Major facilitator superfamily protein | chr1:9386893-9390018 REVERSE LENGTH=567
c151448_g1	1.062	0.018997	0.84852	0.11751	4.66528e-137	LOC_Os03g56620.1	protein|expressed protein	0.319217	AT1G27080.1	| Symbols: NRT1.6 | nitrate transporter 1.6 | chr1:9400664-9403789 FORWARD LENGTH=576
c146623_g1	0.76673	0.039238	3.5205	8.1055e-81	4.44098e-104	LOC_Os03g48260.1	protein|expressed protein	7.28353e-69	AT1G27090.1	| Symbols: | glycine-rich protein | chr1:9404041-9406098 REVERSE LENGTH=420
c133482_g1	1.6446	2.5036e-09	-2.888	1.1291e-10	3.16322e-09	LOC_Os01g69870.1	protein|expressed protein	0.000372741	AT1G27290.2	| Symbols: | unknown protein; FUNCTIONS IN: molecular_function unknown; INVOLVED IN: biological_process unknown; EXPRESSED IN: 25 plant structures; EXPRESSED DURING: 15 growth stages; Has 44 Blast hits to 44 proteins in 12 species: Archae - 0; Bacteria - 0; Metazoa - 0; Fungi - 0; Plants - 44; Viruses - 0; Other Eukaryotes - 0 (source: NCBI BLink). | chr1:9481788-9482576 FORWARD LENGTH=142
c128735_g1	0.57392	0.024945	1.771	1.7453e-40	4.50175e-39	LOC_Os11g41875.2	protein|membrane protein, putative, expressed	1.28888e-32	AT1G27330.1	| Symbols: | Ribosome associated membrane protein RAMP4 | chr1:9493064-9493898 FORWARD LENGTH=68
c129914_g1	0.5838	0.58076	1.6319	0.027271	2.07545e-20	LOC_Os11g41875.2	protein|membrane protein, putative, expressed	1.46202e-17	AT1G27330.1	| Symbols: | Ribosome associated membrane protein RAMP4 | chr1:9493064-9493898 FORWARD LENGTH=68
c135797_g1	-0.59697	0.20762	1.1937	0.0003127	9.53886e-107	LOC_Os09g08430.1	protein|ribosomal protein L22, putative, expressed	7.64152e-104	AT1G27400.1	| Symbols: | Ribosomal protein L22p/L17e family protein | chr1:9515230-9516725 FORWARD LENGTH=176
c132989_g1	-1.0332	0.015733	-0.29232	0.41702	4.74165e-108	LOC_Os09g08430.1	protein|ribosomal protein L22, putative, expressed	2.25707e-104	AT1G27400.1	| Symbols: | Ribosomal protein L22p/L17e family protein | chr1:9515230-9516725 FORWARD LENGTH=176
c153408_g1	1.4506	0.005505	0.949	0.083638	1.68216e-106	LOC_Os01g57440.1	protein|DNA repair metallo-beta-lactamase, putative, expressed	2.34347e-52	AT1G27410.1	| Symbols: | DNA repair metallo-beta-lactamase family protein | chr1:9517226-9518743 FORWARD LENGTH=422
c137662_g1	-0.42143	0.30622	-1.5939	0.00024452	6.39008e-119	LOC_Os04g32670.1	protein|exostosin family domain containing protein, expressed	7.02442e-111	AT1G27440.1	| Symbols: GUT2, IRX10, ATGUT1 | Exostosin family protein | chr1:9529265-9531213 REVERSE LENGTH=412
c145870_g1	-0.51457	0.36435	-1.96	0.0031379	0	LOC_Os02g32110.1	protein|exostosin family domain containing protein, expressed	1.46369e-171	AT1G27440.1	| Symbols: GUT2, IRX10, ATGUT1 | Exostosin family protein | chr1:9529265-9531213 REVERSE LENGTH=412
c152297_g2	-0.156	0.51205	1.4558	6.8321e-16	0	LOC_Os01g70190.1	protein|exostosin family domain containing protein, expressed	0	AT1G27440.1	| Symbols: GUT2, IRX10, ATGUT1 | Exostosin family protein | chr1:9529265-9531213 REVERSE LENGTH=412
c152297_g1	-1.3519	0.020151	0.067877	0.94713	1.55032e-32	LOC_Os01g70200.1	protein|exostosin family domain containing protein, expressed	7.45175e-29	AT1G27440.1	| Symbols: GUT2, IRX10, ATGUT1 | Exostosin family protein | chr1:9529265-9531213 REVERSE LENGTH=412
c139029_g1	-0.67494	0.20584	1.395	4.8964e-05	2.11327e-131	LOC_Os02g37700.1	protein|lecithin:cholesterol acyltransferase, putative, expressed	1.53912e-59	AT1G27480.1	| Symbols: | alpha/beta-Hydrolases superfamily protein | chr1:9544607-9546168 FORWARD LENGTH=432
c139029_g2	-0.025152	1	-3.519	0.0091336	1.31589e-117	LOC_Os02g37700.1	protein|lecithin:cholesterol acyltransferase, putative, expressed	3.9464e-59	AT1G27480.1	| Symbols: | alpha/beta-Hydrolases superfamily protein | chr1:9544607-9546168 FORWARD LENGTH=432
c141930_g1	-0.16197	0.87901	2.1524	3.8404e-06	1.31028e-56	LOC_Os10g08026.1	protein|lecithin:cholesterol acyltransferase, putative, expressed	4.566e-28	AT1G27480.1	| Symbols: | alpha/beta-Hydrolases superfamily protein | chr1:9544607-9546168 FORWARD LENGTH=432
c153412_g3	-0.94179	0.010727	-1.3761	6.8208e-05	5.80867e-13	LOC_Os10g08026.1	protein|lecithin:cholesterol acyltransferase, putative, expressed	0.006644	AT1G27480.1	| Symbols: | alpha/beta-Hydrolases superfamily protein | chr1:9544607-9546168 FORWARD LENGTH=432
c136683_g1	0.96437	0.24931	1.8871	0.0074403	6.37834e-139	LOC_Os10g13810.1	protein|glycosyltransferase family 43 protein, putative, expressed	3.12048e-93	AT1G27600.2	| Symbols: IRX9-L, I9H | Nucleotide-diphospho-sugar transferases superfamily protein | chr1:9604083-9605881 REVERSE LENGTH=394
c149495_g1	-0.31131	0.46589	-1.3218	0.0034308	8.83248e-135	LOC_Os04g01280.1	protein|glycosyltransferase family 43 protein, putative, expressed	1.84934e-74	AT1G27600.2	| Symbols: IRX9-L, I9H | Nucleotide-diphospho-sugar transferases superfamily protein | chr1:9604083-9605881 REVERSE LENGTH=394
c150772_g1	-0.30428	0.56554	-1.4304	0.00029298	6.60785e-141	LOC_Os05g48600.1	protein|glycosyltransferase family 43 protein, putative, expressed	3.52781e-30	AT1G27600.2	| Symbols: IRX9-L, I9H | Nucleotide-diphospho-sugar transferases superfamily protein | chr1:9604083-9605881 REVERSE LENGTH=394
c152189_g1	-0.37079	0.20127	-1.8035	7.9766e-11	0	LOC_Os01g48440.1	protein|glycosyltransferase family 43 protein, putative, expressed	1.10469e-78	AT1G27600.2	| Symbols: IRX9-L, I9H | Nucleotide-diphospho-sugar transferases superfamily protein | chr1:9604083-9605881 REVERSE LENGTH=394
c152755_g1	-0.84276	0.089897	-1.4043	0.0077788	1.09777e-142	LOC_Os01g01520.1	protein|transferase family protein, putative, expressed	6.75671e-124	AT1G27620.1	| Symbols: | HXXXD-type acyl-transferase family protein | chr1:9608444-9610432 FORWARD LENGTH=442
c148383_g1	0.51764	0.05999	1.4573	3.8285e-19	1.42344e-116	LOC_Os05g48960.1	protein|splicing factor U2AF, putative, expressed	9.27674e-107	AT1G27650.1	| Symbols: ATU2AF35A | U2 snRNP auxiliary factor small subunit, putative | chr1:9615152-9616042 FORWARD LENGTH=296
c152810_g1	-1.5322	0.00045275	-1.5315	0.0001135	0	LOC_Os05g50380.1	protein|glucose-1-phosphate adenylyltransferase large subunit, chloroplast precursor, putative, expressed	0	AT1G27680.1	| Symbols: APL2 | ADPGLC-PPase large subunit | chr1:9631630-9634450 FORWARD LENGTH=518
c153234_g1	0.18022	0.70788	-2.0579	0.00017358	3.99239e-120	LOC_Os05g37150.2	protein|syntaxin 6, N-terminal domain containing protein, expressed	5.83229e-22	AT1G27700.1	| Symbols: | Syntaxin/t-SNARE family protein | chr1:9640394-9641752 REVERSE LENGTH=297
c144789_g1	0.39984	0.16236	1.2478	1.6255e-20	3.67671e-11	LOC_Os03g10750.1	protein|CUE domain containing protein, expressed	2.40292e-10	AT1G27752.1	| Symbols: | Ubiquitin system component Cue protein | chr1:9662250-9667318 FORWARD LENGTH=873
c145750_g3	3.9494	0.020329	3.9067	0.027616	7.03176e-11	LOC_Os07g39900.1	protein|interferon-related developmental regulator, putative, expressed	0.000113342	AT1G27760.3	| Symbols: SAT32, ATSAT32 | interferon-related developmental regulator family protein / IFRD protein family | chr1:9668895-9671322 FORWARD LENGTH=441
c154814_g1	-1.378	5.2148e-08	-1.4717	2.5786e-17	0	LOC_Os12g39660.1	protein|calcium-transporting ATPase, plasma membrane-type, putative, expressed	0	AT1G27770.1	| Symbols: ACA1, PEA1 | autoinhibited Ca2+-ATPase 1 | chr1:9671912-9676010 REVERSE LENGTH=1020
c151867_g1	-0.47794	0.42306	-2.7314	0.0096393	0	LOC_Os12g13660.1	protein|expressed protein	3.331e-28	AT1G27850.1	| Symbols: | unknown protein; FUNCTIONS IN: molecular_function unknown; INVOLVED IN: biological_process unknown; LOCATED IN: plasma membrane; EXPRESSED IN: 22 plant structures; EXPRESSED DURING: 13 growth stages; BEST Arabidopsis thaliana protein match is: unknown protein (TAIR:AT2G40070.1); Has 9215 Blast hits to 5316 proteins in 473 species: Archae - 6; Bacteria - 773; Metazoa - 3392; Fungi - 1…
c156292_g1	-0.6024	0.076115	-2.1796	4.1534e-10	0	LOC_Os12g13670.1	protein|expressed protein	3.35295e-52	AT1G27850.1	| Symbols: | unknown protein; FUNCTIONS IN: molecular_function unknown; INVOLVED IN: biological_process unknown; LOCATED IN: plasma membrane; EXPRESSED IN: 22 plant structures; EXPRESSED DURING: 13 growth stages; BEST Arabidopsis thaliana protein match is: unknown protein (TAIR:AT2G40070.1); Has 9215 Blast hits to 5316 proteins in 473 species: Archae - 6; Bacteria - 773; Metazoa - 3392; Fungi - 1…
c154213_g2	-0.05699	0.83203	-2.2921	0.00050412	1.9668e-12	LOC_Os04g40970.1	protein|DEAD-box ATP-dependent RNA helicase, putative, expressed	7.4404e-06	AT1G27880.1	| Symbols: | DEAD/DEAH box RNA helicase family protein | chr1:9708940-9713901 FORWARD LENGTH=911
c118613_g1	0.23131	0.68535	2.7099	1.2014e-07	0.000649825	LOC_Os09g15580.1	protein|expressed protein	0.352982	AT1G27900.1	| Symbols: | RNA helicase family protein | chr1:9715615-9720346 REVERSE LENGTH=700
c155729_g1	-0.090894	0.75513	-2.6508	1.7023e-13	0	LOC_Os01g67500.1	protein|armadillo/beta-catenin repeat family protein, putative, expressed	0	AT1G27910.1	| Symbols: PUB45, ATPUB45 | plant U-box 45 | chr1:9720962-9723975 REVERSE LENGTH=768
c154250_g1	-0.64512	0.078895	-1.0297	0.0055804	0	LOC_Os08g41890.1	protein|microtubule associated protein, putative, expressed	5.34076e-129	AT1G27920.1	| Symbols: MAP65-8 | microtubule-associated protein 65-8 | chr1:9727106-9729848 FORWARD LENGTH=562
c144717_g1	2.2398	0.0025014	5.6448	1.3602e-58	3.09204e-92	LOC_Os11g29780.1	protein|plant-specific domain TIGR01627 family protein, expressed	1.39709e-63	AT1G27930.1	| Symbols: | Protein of unknown function (DUF579) | chr1:9731510-9732379 REVERSE LENGTH=289
c139043_g1	-2.452	7.8344e-14	-2.0774	7.261e-15	1.23125e-54	LOC_Os08g42040.2	protein|LTPL80 - Protease inhibitor/seed storage/LTP family protein precursor, expressed	3.21212e-25	AT1G27950.1	| Symbols: LTPG1 | glycosylphosphatidylinositol-anchored lipid protein transfer 1 | chr1:9740740-9741991 FORWARD LENGTH=193
c139719_g1	-0.012855	0.96391	1.8211	5.9853e-52	6.65047e-68	LOC_Os08g42000.1	protein|nuclear transport factor, putative, expressed	4.25414e-55	AT1G27970.1	| Symbols: NTF2B | nuclear transport factor 2B | chr1:9746921-9747787 FORWARD LENGTH=126
c139719_g2	0.68568	0.075594	2.2655	3.0241e-18	9.47919e-61	LOC_Os08g42000.1	protein|nuclear transport factor, putative, expressed	4.90587e-59	AT1G27970.1	| Symbols: NTF2B | nuclear transport factor 2B | chr1:9746921-9747787 FORWARD LENGTH=126
c143569_g1	-1.6446	0.0012603	-1.0338	0.025255	3.42129e-43	LOC_Os08g42000.1	protein|nuclear transport factor, putative, expressed	1.54963e-47	AT1G27970.1	| Symbols: NTF2B | nuclear transport factor 2B | chr1:9746921-9747787 FORWARD LENGTH=126
c145907_g1	0.16102	0.59617	2.1483	2.7957e-35	4.3125e-167	LOC_Os08g42440.1	protein|CCT/B-box zinc finger protein, putative, expressed	7.23957e-18	AT1G28050.1	| Symbols: | B-box type zinc finger protein with CCT domain | chr1:9775768-9777657 REVERSE LENGTH=433
c155227_g1	1.8673	3.9609e-08	2.1559	7.7625e-17	0	LOC_Os09g07500.1	protein|expressed protein	0	AT1G28060.1	| Symbols: | Pre-mRNA-splicing factor 3 | chr1:9779167-9782486 FORWARD LENGTH=786
c144739_g1	-0.62382	0.050277	-3.1563	7.1149e-20	1.48154e-90	LOC_Os10g35644.1	protein|expressed protein	1.48665e-67	AT1G28100.5	| Symbols: | unknown protein; FUNCTIONS IN: molecular_function unknown; INVOLVED IN: biological_process unknown; LOCATED IN: cellular_component unknown; EXPRESSED IN: 22 plant structures; EXPRESSED DURING: 13 growth stages; Has 64 Blast hits to 64 proteins in 27 species: Archae - 0; Bacteria - 14; Metazoa - 0; Fungi - 6; Plants - 42; Viruses - 0; Other Eukaryotes - 2 (source: NCBI BLink). | chr1:…
c140436_g1	-1.0021	2.4486e-05	-1.2768	1.2837e-27	6.31332e-109	LOC_Os11g31980.1	protein|OsSCP63 - Putative Serine Carboxypeptidase homologue, expressed	4.81686e-67	AT1G28110.2	| Symbols: SCPL45 | serine carboxypeptidase-like 45 | chr1:9804153-9806832 REVERSE LENGTH=461
c146984_g1	1.1886	0.022779	1.3281	0.006939	3.1069e-17	LOC_Os04g55840.1	protein|expressed protein	1.66741e-11	AT1G28120.1	| Symbols: | CONTAINS InterPro DOMAIN/s: Ovarian tumour, otubain (InterPro:IPR003323), Ubiquitin thioesterase Otubain (InterPro:IPR016615), Peptidase C65, otubain (InterPro:IPR019400); Has 413 Blast hits to 411 proteins in 139 species: Archae - 0; Bacteria - 0; Metazoa - 184; Fungi - 83; Plants - 88; Viruses - 0; Other Eukaryotes - 58 (source: NCBI BLink). | chr1:9813219-9815143 REVERSE LENGTH=306
c137602_g1	1.9435	0.0096862	0.65258	0.55111	3.85773e-29	LOC_Os08g42540.1	protein|ubiquitin thioesterase otubain-like, putative, expressed	3.28143e-28	AT1G28120.1	| Symbols: | CONTAINS InterPro DOMAIN/s: Ovarian tumour, otubain (InterPro:IPR003323), Ubiquitin thioesterase Otubain (InterPro:IPR016615), Peptidase C65, otubain (InterPro:IPR019400); Has 413 Blast hits to 411 proteins in 139 species: Archae - 0; Bacteria - 0; Metazoa - 184; Fungi - 83; Plants - 88; Viruses - 0; Other Eukaryotes - 58 (source: NCBI BLink). | chr1:9813219-9815143 REVERSE LENGTH=306
c147770_g2	0.6015	0.16047	1.6889	1.4981e-08	1.73893e-49	LOC_Os04g44590.2	protein|expressed protein	1.40079e-27	AT1G28150.1	| Symbols: | unknown protein; FUNCTIONS IN: molecular_function unknown; INVOLVED IN: biological_process unknown; LOCATED IN: plastoglobule; EXPRESSED IN: 22 plant structures; EXPRESSED DURING: 13 growth stages; Has 96 Blast hits to 96 proteins in 44 species: Archae - 0; Bacteria - 56; Metazoa - 0; Fungi - 0; Plants - 40; Viruses - 0; Other Eukaryotes - 0 (source: NCBI BLink). | chr1:9835122-98358…
c144241_g1	0.59454	0.096296	1.0459	0.0006927	1.45315e-123	LOC_Os03g08860.1	protein|GRAM domain containing protein, expressed	1.40164e-94	AT1G28200.1	| Symbols: FIP1 | FH interacting protein 1 | chr1:9850395-9852300 REVERSE LENGTH=259
c153547_g1	1.5189	0.00012815	1.0261	0.0074877	0	LOC_Os06g11440.1	protein|transposon protein, putative, Mutator sub-class, expressed	2.34368e-127	AT1G28210.2	| Symbols: ATJ1 | DNAJ heat shock family protein | chr1:9854598-9859977 FORWARD LENGTH=427
c143395_g1	-1.0573	0.023008	-1.5195	0.00095152	5.37379e-35	LOC_Os09g29210.1	protein|purine permease, putative, expressed	1.28782e-21	AT1G28220.1	| Symbols: ATPUP3, PUP3 | purine permease 3 | chr1:9860303-9861434 REVERSE LENGTH=351
c144901_g2	-1.6113	8.7869e-06	-1.1485	8.2815e-05	8.60419e-160	LOC_Os09g29239.1	protein|purine permease, putative, expressed	8.94365e-88	AT1G28220.1	| Symbols: ATPUP3, PUP3 | purine permease 3 | chr1:9860303-9861434 REVERSE LENGTH=351
c124423_g1	-2.0742	6.316e-08	-0.48001	0.080768	4.68538e-41	LOC_Os09g29210.2	protein|purine permease, putative, expressed	1.40729e-29	AT1G28220.1	| Symbols: ATPUP3, PUP3 | purine permease 3 | chr1:9860303-9861434 REVERSE LENGTH=351
c141437_g1	-1.3046	2.3383e-07	-0.66092	1.0763e-06	1.20608e-140	LOC_Os09g29210.1	protein|purine permease, putative, expressed	1.69269e-94	AT1G28220.1	| Symbols: ATPUP3, PUP3 | purine permease 3 | chr1:9860303-9861434 REVERSE LENGTH=351
c148325_g1	-1.8854	3.4224e-10	-1.3243	3.2887e-10	2.43529e-106	LOC_Os09g29210.2	protein|purine permease, putative, expressed	8.41152e-58	AT1G28230.1	| Symbols: PUP1, ATPUP1 | purine permease 1 | chr1:9862200-9864554 REVERSE LENGTH=356
c139394_g1	-0.94788	0.19412	-3.5471	0.00075576	1.41499e-55	LOC_Os07g20410.1	protein|expressed protein	2.27788e-23	AT1G28250.1	| Symbols: | unknown protein; Has 22 Blast hits to 22 proteins in 10 species: Archae - 0; Bacteria - 0; Metazoa - 0; Fungi - 0; Plants - 22; Viruses - 0; Other Eukaryotes - 0 (source: NCBI BLink). | chr1:9874296-9875175 FORWARD LENGTH=102
c140187_g1	-1.5033	0.091105	-2.3785	0.024347	6.08462e-14	LOC_Os01g54400.1	protein|VQ domain containing protein, putative, expressed	5.33281e-09	AT1G28280.2	| Symbols: | VQ motif-containing protein | chr1:9886297-9887395 REVERSE LENGTH=243
c153435_g3	1.6672	1.1449e-05	3.3434	4.8486e-46	9.62928e-12	LOC_Os03g60120.1	protein|AP2 domain containing protein, expressed	3.90513e-10	AT1G28370.1	| Symbols: ERF11, ATERF11 | ERF domain protein 11 | chr1:9956351-9956851 REVERSE LENGTH=166
c136152_g2	-0.70545	0.10552	-2.9395	3.4451e-08	0.000151733	LOC_Os05g48820.1	protein|DDT, putative, expressed	0.0140127	AT1G28420.1	| Symbols: HB-1 | homeobox-1 | chr1:9979936-9987460 FORWARD LENGTH=1705
c149322_g1	-0.48009	0.48933	-2.4451	0.0090745	5.98495e-53	LOC_Os01g48180.1	protein|DDT domain containing protein, putative, expressed	6.67068e-39	AT1G28420.1	| Symbols: HB-1 | homeobox-1 | chr1:9979936-9987460 FORWARD LENGTH=1705
c154172_g1	-0.91788	0.0013784	-1.2247	1.6541e-08	0	LOC_Os01g48180.1	protein|DDT domain containing protein, putative, expressed	1.03383e-180	AT1G28420.1	| Symbols: HB-1 | homeobox-1 | chr1:9979936-9987460 FORWARD LENGTH=1705
c123897_g1	0.17639	0.95947	3.3302	3.567e-07	0	LOC_Os08g28870.1	protein|receptor-like protein kinase 5 precursor, putative, expressed	0	AT1G28440.1	| Symbols: HSL1 | HAESA-like 1 | chr1:9996914-10000171 FORWARD LENGTH=996
c155532_g1	-0.80885	0.030471	-1.0262	0.0031922	0	LOC_Os01g13800.1	protein|receptor-like protein kinase 5 precursor, putative, expressed	0	AT1G28440.1	| Symbols: HSL1 | HAESA-like 1 | chr1:9996914-10000171 FORWARD LENGTH=996
c139403_g1	-1.1897	0.071146	-3.48	0.0001012	3.21911e-12	LOC_Os01g73230.1	protein|syntaxin 6, putative, expressed	1.09461e-05	AT1G28490.1	| Symbols: SYP61, ATSYP61, OSM1 | syntaxin of plants 61 | chr1:10016433-10017842 FORWARD LENGTH=245
c142360_g1	-0.24626	0.52128	-1.2235	0.0044923	3.59565e-128	LOC_Os01g73230.1	protein|syntaxin 6, putative, expressed	2.33063e-85	AT1G28490.1	| Symbols: SYP61, ATSYP61, OSM1 | syntaxin of plants 61 | chr1:10016433-10017842 FORWARD LENGTH=245
c140330_g1	-0.39265	0.49971	-1.2199	0.048305	1.6348e-74	LOC_Os01g14020.2	protein|expressed protein	6.47284e-51	AT1G28510.1	| Symbols: | Optic atrophy 3 protein (OPA3) | chr1:10024036-10025939 FORWARD LENGTH=171
c129906_g2	0.81408	0.47846	2.1242	0.0072453	9.34527e-19	LOC_Os06g33340.2	protein|expressed protein	6.51628e-15	AT1G28540.1	| Symbols: | unknown protein; Has 25 Blast hits to 25 proteins in 10 species: Archae - 0; Bacteria - 0; Metazoa - 0; Fungi - 0; Plants - 25; Viruses - 0; Other Eukaryotes - 0 (source: NCBI BLink). | chr1:10035696-10036007 FORWARD LENGTH=103
c131988_g1	3.074	0.00010523	3.9614	0.00036237	4.58354e-17	LOC_Os06g33340.2	protein|expressed protein	2.31093e-16	AT1G28540.1	| Symbols: | unknown protein; Has 25 Blast hits to 25 proteins in 10 species: Archae - 0; Bacteria - 0; Metazoa - 0; Fungi - 0; Plants - 25; Viruses - 0; Other Eukaryotes - 0 (source: NCBI BLink). | chr1:10035696-10036007 FORWARD LENGTH=103
c136857_g1	0.77112	0.71293	1.6176	0.001092	1.65279e-29	LOC_Os06g47910.1	protein|GDSL-like lipase/acylhydrolase, putative, expressed	1.66172e-06	AT1G28570.2	| Symbols: | SGNH hydrolase-type esterase superfamily protein | chr1:10041838-10044112 REVERSE LENGTH=317
c134934_g1	-0.91883	0.00049662	-1.7337	2.2426e-20	0	LOC_Os05g11950.1	protein|GDSL-like lipase/acylhydrolase, putative, expressed	1.76061e-80	AT1G28580.1	| Symbols: | GDSL-like Lipase/Acylhydrolase superfamily protein | chr1:10044603-10046379 REVERSE LENGTH=390
c136857_g2	1.7933	3.2672e-10	2.205	1.6619e-34	7.02408e-151	LOC_Os06g47910.1	protein|GDSL-like lipase/acylhydrolase, putative, expressed	8.09696e-77	AT1G28600.1	| Symbols: | GDSL-like Lipase/Acylhydrolase superfamily protein | chr1:10051228-10053073 REVERSE LENGTH=393
c150344_g1	-0.061321	0.94018	1.1799	0.0010294	3.72783e-131	LOC_Os01g46080.1	protein|GDSL-like lipase/acylhydrolase, putative, expressed	3.04529e-70	AT1G28600.1	| Symbols: | GDSL-like Lipase/Acylhydrolase superfamily protein | chr1:10051228-10053073 REVERSE LENGTH=393
c150511_g1	-0.53158	0.19622	-2.2761	3.7247e-07	1.20113e-82	LOC_Os01g42730.1	protein|GDSL-like lipase/acylhydrolase, putative, expressed	2.77845e-74	AT1G28600.1	| Symbols: | GDSL-like Lipase/Acylhydrolase superfamily protein | chr1:10051228-10053073 REVERSE LENGTH=393
c137963_g2	-1.7532	1.0951e-11	-0.25825	0.042541	6.5554e-138	LOC_Os10g25380.1	protein|GDSL-like lipase/acylhydrolase, putative, expressed	5.01273e-74	AT1G28640.1	| Symbols: | GDSL-like Lipase/Acylhydrolase superfamily protein | chr1:10067563-10069109 REVERSE LENGTH=389
c146643_g4	0.54127	0.21482	2.4808	9.0711e-22	3.32225e-161	LOC_Os06g06180.1	protein|transferase family protein, putative, expressed	2.33087e-109	AT1G28680.1	| Symbols: | HXXXD-type acyl-transferase family protein | chr1:10078222-10079763 FORWARD LENGTH=451
c156243_g1	-0.83663	0.016612	-1.408	1.3463e-05	0	LOC_Os01g11810.2	protein|powdery mildew resistant protein 5, putative, expressed	3.19063e-120	AT1G29050.1	| Symbols: TBL38 | TRICHOME BIREFRINGENCE-LIKE 38 | chr1:10136376-10139082 REVERSE LENGTH=380
c136017_g1	3.118	0.00057964	0.56516	0.7868	-	-	-	0.619655	AT1G29070.1	| Symbols: | Ribosomal protein L34 | chr1:10149884-10151155 FORWARD LENGTH=157
c142768_g1	-1.2898	0.01382	-2.715	2.3554e-05	1.06513e-69	LOC_Os01g55370.1	protein|expressed protein	2.50535e-40	AT1G29195.1	| Symbols: | unknown protein; FUNCTIONS IN: molecular_function unknown; INVOLVED IN: biological_process unknown; LOCATED IN: chloroplast; EXPRESSED IN: 13 plant structures; EXPRESSED DURING: 4 anthesis, C globular stage, 4 leaf senescence stage, petal differentiation and expansion stage; BEST Arabidopsis thaliana protein match is: unknown protein (TAIR:AT2G30230.1); Has 180 Blast hits to 180 prot…
c137203_g1	0.1993	0.54417	1.3991	9.9649e-11	1.01422e-61	LOC_Os06g40040.1	protein|protein of unknown function domain containing protein, expressed	9.3129e-54	AT1G29250.1	| Symbols: | Alba DNA/RNA-binding protein | chr1:10223461-10224592 REVERSE LENGTH=130
c149471_g1	0.5789	0.020086	1.3728	7.9574e-28	0	LOC_Os03g11440.1	protein|protein transport protein Sec61 subunit alpha, putative, expressed	0	AT1G29310.1	| Symbols: | SecY protein transport family protein | chr1:10252662-10254526 FORWARD LENGTH=475
c145199_g1	0.42673	0.22924	1.1893	9.85e-05	7.9828e-133	LOC_Os05g45310.1	protein|ER lumen protein retaining receptor, putative, expressed	1.21931e-108	AT1G29330.1	| Symbols: ATERD2, AERD2, ERD2 | ER lumen protein retaining receptor family protein | chr1:10258580-10260906 REVERSE LENGTH=215
c146666_g1	-0.41107	0.29281	-1.0009	0.0032575	1.11848e-05	LOC_Os05g49180.1	protein|protein of unknown function DUF1296 domain containing protein, expressed	0.00016666	AT1G29350.1	| Symbols: | Kinase-related protein of unknown function (DUF1296) | chr1:10268761-10273613 REVERSE LENGTH=831
c155109_g1	-0.66667	0.033065	-1.6281	8.7147e-08	0	LOC_Os01g47430.2	protein|protein of unknown function DUF1296 domain containing protein, expressed	3.24241e-68	AT1G29370.1	| Symbols: | Kinase-related protein of unknown function (DUF1296) | chr1:10278080-10283024 REVERSE LENGTH=831
c114462_g1	-2.4367	0.038825	-4.2664	0.007534	4.97447e-62	LOC_Os09g37400.1	protein|OsSAUR45 - Auxin-responsive SAUR gene family member, expressed	3.62639e-21	AT1G29420.1	| Symbols: | SAUR-like auxin-responsive protein family | chr1:10301483-10301908 REVERSE LENGTH=141
c137655_g4	-0.26896	0.79509	-4.4064	0.0080175	2.8103e-29	LOC_Os09g37470.1	protein|OsSAUR52 - Auxin-responsive SAUR gene family member, expressed	5.14363e-08	AT1G29420.1	| Symbols: | SAUR-like auxin-responsive protein family | chr1:10301483-10301908 REVERSE LENGTH=141
c144624_g1	0.23571	0.79932	-2.911	0.022815	1.15724e-55	LOC_Os09g37500.1	protein|OsSAUR55 - Auxin-responsive SAUR gene family member, expressed	7.66634e-26	AT1G29430.1	| Symbols: | SAUR-like auxin-responsive protein family | chr1:10302801-10303226 REVERSE LENGTH=141
c147764_g2	-1.9069	0.0066705	-1.5335	0.025558	1.82159e-21	LOC_Os01g66110.2	protein|methyltransferase, putative, expressed	1.06006e-22	AT1G29470.2	| Symbols: | S-adenosyl-L-methionine-dependent methyltransferases superfamily protein | chr1:10310424-10313369 REVERSE LENGTH=770
c139599_g1	-1.1459	0.016855	-4.4135	8.3449e-11	1.67303e-53	LOC_Os09g37400.1	protein|OsSAUR45 - Auxin-responsive SAUR gene family member, expressed	2.19325e-23	AT1G29500.1	| Symbols: | SAUR-like auxin-responsive protein family | chr1:10321290-10321697 FORWARD LENGTH=135
c142505_g1	-1.9641	0.012119	-4.202	0.00011051	5.26528e-72	LOC_Os09g37350.1	protein|OsSAUR40 - Auxin-responsive SAUR gene family member, expressed	2.1456e-22	AT1G29500.1	| Symbols: | SAUR-like auxin-responsive protein family | chr1:10321290-10321697 FORWARD LENGTH=135
c139599_g2	-1.9488	1.3849e-05	#NAME?	1.9067e-17	1.90097e-58	LOC_Os09g37400.1	protein|OsSAUR45 - Auxin-responsive SAUR gene family member, expressed	1.02115e-21	AT1G29500.1	| Symbols: | SAUR-like auxin-responsive protein family | chr1:10321290-10321697 FORWARD LENGTH=135
c140286_g1	-1.4049	0.004736	#NAME?	2.0048e-13	1.30667e-39	LOC_Os09g37369.1	protein|OsSAUR41 - Auxin-responsive SAUR gene family member, expressed	5.80418e-15	AT1G29500.1	| Symbols: | SAUR-like auxin-responsive protein family | chr1:10321290-10321697 FORWARD LENGTH=135
c142986_g1	-1.8096	0.027481	-1.1479	0.15197	2.60563e-134	LOC_Os06g36520.1	protein|GDSL-like lipase/acylhydrolase, putative, expressed	5.00071e-46	AT1G29670.1	| Symbols: | GDSL-like Lipase/Acylhydrolase superfamily protein | chr1:10375843-10377717 FORWARD LENGTH=363
c148201_g1	-0.94575	0.0058241	-3.0571	7.2021e-15	0	LOC_Os06g35910.1	protein|FYVE zinc finger domain containing protein, expressed	0	AT1G29800.1	| Symbols: | RING/FYVE/PHD-type zinc finger family protein | chr1:10432736-10435177 FORWARD LENGTH=510
c148224_g1	-0.40631	0.28263	-1.4805	0.00010947	0	LOC_Os02g13890.1	protein|FYVE zinc finger domain containing protein, expressed	0	AT1G29800.2	| Symbols: | RING/FYVE/PHD-type zinc finger family protein | chr1:10432736-10435046 FORWARD LENGTH=496
c140670_g1	-0.31326	0.25515	1.0106	7.899e-08	6.58246e-60	LOC_Os05g47446.1	protein|expressed protein	1.61487e-43	AT1G29850.1	| Symbols: | double-stranded DNA-binding family protein | chr1:10447866-10449630 FORWARD LENGTH=129
c144611_g3	0.20526	0.81324	1.4954	0.014122	1.15812e-58	LOC_Os01g47560.1	protein|WRKY16, expressed	1.37233e-45	AT1G29860.1	| Symbols: WRKY71, ATWRKY71 | WRKY DNA-binding protein 71 | chr1:10454482-10455652 FORWARD LENGTH=282
c150901_g1	-1.0238	1.3923e-05	-1.1613	2.0615e-22	0	LOC_Os04g32650.1	protein|tRNA synthetase class II core domain containing protein, expressed	0	AT1G29880.1	| Symbols: | glycyl-tRNA synthetase / glycine--tRNA ligase | chr1:10459662-10462781 REVERSE LENGTH=729
c152652_g1	0.70059	0.064696	2.5894	2.6925e-52	0	LOC_Os08g42560.1	protein|tRNA synthetase class II core domain containing protein, expressed	0	AT1G29880.1	| Symbols: | glycyl-tRNA synthetase / glycine--tRNA ligase | chr1:10459662-10462781 REVERSE LENGTH=729
c156135_g1	-1.3685	2.6424e-08	-1.2839	1.8236e-20	0	LOC_Os01g38970.1	protein|carbamoyl-phosphate synthase large chain, putative, expressed	0	AT1G29900.1	| Symbols: CARB | carbamoyl phosphate synthetase B | chr1:10468164-10471976 FORWARD LENGTH=1187
c138665_g1	1.5167	0.72269	7.7975	7.8502e-31	4.49924e-120	LOC_Os01g41710.1	protein|chlorophyll A-B binding protein, putative, expressed	1.4278e-147	AT1G29930.1	| Symbols: CAB1, AB140, CAB140, LHCB1.3 | chlorophyll A/B binding protein 1 | chr1:10478071-10478874 FORWARD LENGTH=267
c150075_g2	-1.3891	0.00037714	-2.1501	3.2603e-06	4.61526e-47	LOC_Os09g17740.1	protein|chlorophyll A-B binding protein, putative, expressed	2.29997e-46	AT1G29930.1	| Symbols: CAB1, AB140, CAB140, LHCB1.3 | chlorophyll A/B binding protein 1 | chr1:10478071-10478874 FORWARD LENGTH=267
c166098_g1	-4.1304	2.3577e-14	-3.6376	2.093e-11	5.54684e-14	LOC_Os09g17740.1	protein|chlorophyll A-B binding protein, putative, expressed	3.29242e-08	AT1G29930.1	| Symbols: CAB1, AB140, CAB140, LHCB1.3 | chlorophyll A/B binding protein 1 | chr1:10478071-10478874 FORWARD LENGTH=267
c88020_g1	-0.6996	0.48969	-2.9412	0.047109	8.35478e-46	LOC_Os09g17740.1	protein|chlorophyll A-B binding protein, putative, expressed	2.20725e-45	AT1G29930.1	| Symbols: CAB1, AB140, CAB140, LHCB1.3 | chlorophyll A/B binding protein 1 | chr1:10478071-10478874 FORWARD LENGTH=267
c109639_g1	-1.0634	0.033319	-0.15559	0.57945	2.66756e-06	LOC_Os01g41710.1	protein|chlorophyll A-B binding protein, putative, expressed	1.54239e-08	AT1G29930.1	| Symbols: CAB1, AB140, CAB140, LHCB1.3 | chlorophyll A/B binding protein 1 | chr1:10478071-10478874 FORWARD LENGTH=267
c156315_g1	0.33957	0.63761	2.1066	2.1476e-05	0	LOC_Os10g35290.1	protein|DNA-directed RNA polymerase I subunit RPA2, putative, expressed	0	AT1G29940.1	| Symbols: NRPA2 | nuclear RNA polymerase A2 | chr1:10479322-10486670 REVERSE LENGTH=1178
c151310_g1	-1.3559	0.0034445	-2.1239	2.5631e-05	0	LOC_Os01g55190.1	protein|expressed protein	5.4925e-176	AT1G29980.1	| Symbols: | Protein of unknown function, DUF642 | chr1:10503411-10505994 REVERSE LENGTH=407
c139735_g1	0.35649	0.35769	1.3615	3.4234e-06	6.22312e-62	LOC_Os02g14860.1	protein|prefoldin subunit, putative, expressed	6.73674e-47	AT1G29990.1	| Symbols: PFD6 | prefoldin 6 | chr1:10507666-10508821 FORWARD LENGTH=129
c145058_g1	2.2655	0.0039418	1.6772	6.4904e-05	-	-	-	0.335758	AT1G30010.1	| Symbols: | Intron maturase, type II family protein | chr1:10513194-10515329 FORWARD LENGTH=711
c139451_g1	3.642	1.3368e-45	3.4622	2.0277e-188	9.69167e-83	LOC_Os01g55270.1	protein|SGS domain containing protein, expressed	1.23129e-62	AT1G30070.1	| Symbols: | SGS domain-containing protein | chr1:10546794-10548072 REVERSE LENGTH=222
c151229_g1	-0.15386	0.56009	-1.7758	6.3054e-10	0	LOC_Os07g05880.2	protein|OsFBK18 - F-box domain and kelch repeat containing protein, expressed	1.57003e-161	AT1G30090.1	| Symbols: | Galactose oxidase/kelch repeat superfamily protein | chr1:10559746-10560942 REVERSE LENGTH=398
c144620_g1	-1.2824	0.010102	-0.9308	0.043135	1.02504e-148	LOC_Os03g44300.1	protein|transketolase, putative, expressed	1.87666e-143	AT1G30120.1	| Symbols: PDH-E1 BETA | pyruvate dehydrogenase E1 beta | chr1:10584350-10586477 REVERSE LENGTH=406
c151812_g1	1.2499	0.0038771	1.1994	0.002883	2.0148e-07	LOC_Os03g57190.1	protein|TCP family transcription factor, putative, expressed	9.17693e-05	AT1G30210.2	| Symbols: TCP24 | TEOSINTE BRANCHED 1, cycloidea, and PCF family 24 | chr1:10628754-10629728 REVERSE LENGTH=324
c151697_g1	1.0282	0.00046416	1.5757	7.6488e-07	0	LOC_Os07g05640.1	protein|transporter family protein, putative, expressed	0	AT1G30220.1	| Symbols: ATINT2, INT2 | inositol transporter 2 | chr1:10632957-10635439 REVERSE LENGTH=580
c151697_g2	0.2829	0.6445	1.7116	4.6482e-06	1.89013e-57	LOC_Os07g05640.1	protein|transporter family protein, putative, expressed	2.39521e-49	AT1G30220.1	| Symbols: ATINT2, INT2 | inositol transporter 2 | chr1:10632957-10635439 REVERSE LENGTH=580
c142831_g2	-1.0667	0.00024609	0.48961	0.0037506	2.86991e-97	LOC_Os03g29260.2	protein|elongation factor protein, putative, expressed	6.84629e-82	AT1G30230.1	| Symbols: | Glutathione S-transferase, C-terminal-like;Translation elongation factor EF1B/ribosomal protein S6 | chr1:10639286-10640515 FORWARD LENGTH=231
c151469_g1	-0.28424	0.40988	-1.8337	1.9813e-06	0	LOC_Os07g05620.2	protein|CAMK_KIN1/SNF1/Nim1_like.28 - CAMK includes calcium/calmodulin depedent protein kinases, expressed	0	AT1G30270.1	| Symbols: CIPK23, SnRK3.23, ATCIPK23, LKS1 | CBL-interacting protein kinase 23 | chr1:10655270-10658524 FORWARD LENGTH=482
c147852_g1	1.1277	0.0039916	-0.078577	0.88555	0	LOC_Os12g42100.1	protein|phosphonate metabolism protein-related, putative, expressed	1.60295e-168	AT1G30300.1	| Symbols: | Metallo-hydrolase/oxidoreductase superfamily protein | chr1:10673084-10675061 FORWARD LENGTH=324
c146842_g1	-2.6539	8.3793e-06	-2.1068	0.00013602	0	LOC_Os04g57610.3	protein|auxin response factor, putative, expressed	1.69114e-162	AT1G30330.1	| Symbols: ARF6 | auxin response factor 6 | chr1:10686125-10690036 REVERSE LENGTH=933
c155309_g1	-0.15263	0.65302	-2.3428	4.8777e-05	0	LOC_Os06g46410.2	protein|auxin response factor, putative, expressed	1.01202e-174	AT1G30330.1	| Symbols: ARF6 | auxin response factor 6 | chr1:10686125-10690036 REVERSE LENGTH=933
c155309_g2	-0.25685	0.60294	-2.837	0.00019689	4.10365e-82	LOC_Os06g46410.1	protein|auxin response factor, putative, expressed	8.09077e-73	AT1G30330.1	| Symbols: ARF6 | auxin response factor 6 | chr1:10686125-10690036 REVERSE LENGTH=933
c155877_g1	0.28171	0.52619	-1.3675	0.0046154	0	LOC_Os12g41950.1	protein|auxin response factor, putative, expressed	0	AT1G30330.1	| Symbols: ARF6 | auxin response factor 6 | chr1:10686125-10690036 REVERSE LENGTH=933
c142702_g1	-0.75284	0.40736	-3.4918	0.010993	0	LOC_Os02g06910.1	protein|auxin response factor 6, putative, expressed	0	AT1G30330.2	| Symbols: ARF6 | auxin response factor 6 | chr1:10686125-10690036 REVERSE LENGTH=935
c146842_g3	-1.1461	0.2692	-3.1219	0.037076	9.01633e-85	LOC_Os04g57610.3	protein|auxin response factor, putative, expressed	8.92008e-70	AT1G30330.2	| Symbols: ARF6 | auxin response factor 6 | chr1:10686125-10690036 REVERSE LENGTH=935
c150322_g1	0.056231	0.853	-2.7721	9.0016e-07	4.72393e-121	LOC_Os06g46410.2	protein|auxin response factor, putative, expressed	2.94718e-71	AT1G30330.2	| Symbols: ARF6 | auxin response factor 6 | chr1:10686125-10690036 REVERSE LENGTH=935
c149041_g1	0.30834	0.46441	1.2362	1.3628e-24	0	LOC_Os07g05570.1	protein|ERD4 protein, putative, expressed	0	AT1G30360.1	| Symbols: ERD4 | Early-responsive to dehydration stress protein (ERD4) | chr1:10715892-10718799 FORWARD LENGTH=724
c132391_g1	-0.45945	0.044393	-1.4553	1.2722e-74	1.45394e-60	LOC_Os07g05480.1	protein|photosystem I reaction center subunit, chloroplast precursor, putative, expressed	3.85122e-39	AT1G30380.1	| Symbols: PSAK | photosystem I subunit K | chr1:10722325-10723013 FORWARD LENGTH=130
c178872_g1	#NAME?	0.97509	5.8833	0.0027042	3.63097e-41	LOC_Os07g05480.1	protein|photosystem I reaction center subunit, chloroplast precursor, putative, expressed	3.93434e-69	AT1G30380.1	| Symbols: PSAK | photosystem I subunit K | chr1:10722325-10723013 FORWARD LENGTH=130
c156490_g2	-1.3426	0.0072542	-0.43353	0.051894	0	LOC_Os04g52900.2	protein|ABC transporter family protein, putative, expressed	7.62757e-179	AT1G30400.2	| Symbols: ATMRP1, EST1, ABCC1 | multidrug resistance-associated protein 1 | chr1:10728139-10737697 FORWARD LENGTH=1622
c154281_g2	-1.2834	3.4137e-05	-0.81449	0.00037675	0	LOC_Os03g43990.1	protein|BTBN8 - Bric-a-Brac, Tramtrack, Broad Complex BTB domain with non-phototropic hypocotyl 3 NPH3 and coiled-coil domains, expressed	0	AT1G30440.1	| Symbols: | Phototropic-responsive NPH3 family protein | chr1:10759475-10762199 FORWARD LENGTH=665
c156513_g1	-0.9947	0.013758	-1.4656	0.00031963	0	LOC_Os08g23440.1	protein|amino acid permease family protein, putative, expressed	0	AT1G30450.2	| Symbols: CCC1, ATCCC1, HAP5 | cation-chloride co-transporter 1 | chr1:10762905-10769061 FORWARD LENGTH=975
c151661_g1	-0.66657	0.0086711	-1.501	3.7384e-15	0	LOC_Os05g51490.2	protein|SIT4 phosphatase-associated protein domain containing protein, expressed	0	AT1G30470.1	| Symbols: | SIT4 phosphatase-associated family protein | chr1:10779423-10786415 FORWARD LENGTH=811
c156484_g1	-0.99146	0.00033697	-1.8729	7.2061e-18	0	LOC_Os04g52940.1	protein|SIT4 phosphatase-associated protein domain containing protein, expressed	0	AT1G30470.1	| Symbols: | SIT4 phosphatase-associated family protein | chr1:10779423-10786415 FORWARD LENGTH=811
c141185_g1	0.46041	0.51779	-2.816	0.03375	-	-	-	0.0656853	AT1G30475.4	| Symbols: | FUNCTIONS IN: molecular_function unknown; INVOLVED IN: biological_process unknown; BEST Arabidopsis thaliana protein match is: embryo defective 1303 (TAIR:AT1G56200.1); Has 30201 Blast hits to 17322 proteins in 780 species: Archae - 12; Bacteria - 1396; Metazoa - 17338; Fungi - 3422; Plants - 5037; Viruses - 0; Other Eukaryotes - 2996 (source: NCBI BLink). | chr1:10788821-10789717 RE…
c152241_g1	0.93361	0.0036015	1.8883	3.1671e-17	3.06703e-134	LOC_Os01g34190.1	protein|G-patch domain containing protein, expressed	2.65554e-98	AT1G30480.1	| Symbols: DRT111 | D111/G-patch domain-containing protein | chr1:10790315-10792423 FORWARD LENGTH=387
c150280_g1	0.31645	0.38595	1.2062	2.1352e-05	4.09845e-92	LOC_Os12g41880.2	protein|nuclear transcription factor Y subunit, putative, expressed	3.64965e-34	AT1G30500.2	| Symbols: NF-YA7 | nuclear factor Y, subunit A7 | chr1:10804736-10805896 REVERSE LENGTH=190
c149062_g1	-0.92029	0.0012327	-1.9591	4.8804e-17	0	LOC_Os03g57120.1	protein|ferredoxin--NADP reductase, chloroplast precursor, putative, expressed	0	AT1G30510.2	| Symbols: ATRFNR2, RFNR2 | root FNR 2 | chr1:10807150-10808984 REVERSE LENGTH=382
c152630_g1	-0.76938	0.0019442	-1.6782	4.4907e-28	7.45412e-98	LOC_Os08g03630.1	protein|acyl-activating enzyme 14, putative, expressed	3.22323e-139	AT1G30520.1	| Symbols: AAE14 | acyl-activating enzyme 14 | chr1:10811039-10813546 FORWARD LENGTH=560
c144470_g2	-1.3153	0.00074928	-0.96004	0.0037605	0	LOC_Os09g04800.1	protein|ATPase BadF/BadG/BcrA/BcrD type, putative, expressed	2.56793e-136	AT1G30540.1	| Symbols: | Actin-like ATPase superfamily protein | chr1:10816951-10819172 REVERSE LENGTH=351
c144500_g1	4.6049	1.822e-33	4.8482	0	0	LOC_Os07g05370.1	protein|TKL_IRAK_CrRLK1L-1.15 - The CrRLK1L-1 subfamily has homology to the CrRLK1L homolog, expressed	0	AT1G30570.1	| Symbols: HERK2 | hercules receptor kinase 2 | chr1:10828933-10831482 FORWARD LENGTH=849
c151902_g1	-1.2376	1.0862e-06	-1.2406	2.2498e-15	0	LOC_Os01g48380.1	protein|PPR repeat domain containing protein, putative, expressed	0	AT1G30610.2	| Symbols: EMB2279 | pentatricopeptide (PPR) repeat-containing protein | chr1:10846676-10850517 FORWARD LENGTH=978
c151445_g1	-0.56669	0.043895	-1.5246	7.9544e-11	0	LOC_Os07g04690.2	protein|UDP-arabinose 4-epimerase 1, putative, expressed	0	AT1G30620.2	| Symbols: HSR8, MUR4, UXE1 | NAD(P)-binding Rossmann-fold superfamily protein | chr1:10855496-10857970 FORWARD LENGTH=419
c147928_g1	-1.3078	0.00021476	-0.04141	0.92284	0	LOC_Os04g52270.1	protein|coatomer subunit epsilon, putative, expressed	4.53077e-160	AT1G30630.1	| Symbols: | Coatomer epsilon subunit | chr1:10858546-10860173 REVERSE LENGTH=292
c148453_g1	-0.81506	0.52406	1.5026	0.0073711	0	LOC_Os06g45990.2	protein|patellin-5, putative, expressed	2.68334e-107	AT1G30690.2	| Symbols: | Sec14p-like phosphatidylinositol transfer family protein | chr1:10888284-10890085 FORWARD LENGTH=540
c135252_g1	2.8125	0.0016496	3.7209	0.003464	3.1404e-63	LOC_Os12g03440.1	protein|OsFBX436 - F-box domain containing protein, expressed	1.20908e-09	AT1G30790.1	| Symbols: | F-box and associated interaction domains-containing protein | chr1:10932713-10933912 FORWARD LENGTH=399
c120463_g2	-0.51125	0.56703	-2.519	0.032259	1.91624e-18	LOC_Os02g28970.2	protein|expressed protein	0.0012498	AT1G30800.1	| Symbols: | Fasciclin-like arabinogalactan family protein | chr1:10936995-10937714 FORWARD LENGTH=239
c146735_g1	0.10848	0.85344	-1.4061	0.010054	0	LOC_Os05g23670.1	protein|transcription factor jumonji, putative, expressed	0	AT1G30810.2	| Symbols: | Transcription factor jumonji (jmj) family protein / zinc finger (C5HC2 type) family protein | chr1:10938139-10941505 REVERSE LENGTH=819
c140596_g1	-1.1489	0.00010952	-1.6593	1.49e-12	4.11608e-83	LOC_Os01g31940.1	protein|purine permease, putative, expressed	3.73152e-24	AT1G30840.2	| Symbols: PUP4 | purine permease 4 | chr1:10974581-10975729 FORWARD LENGTH=382
c143967_g1	0.30872	0.72669	-4.1557	0.021136	2.76711e-07	LOC_Os04g52190.1	protein|vacuolar-sorting receptor precursor, putative, expressed	0.0480802	AT1G30900.1	| Symbols: VSR6, VSR3;3, BP80-3;3 | VACUOLAR SORTING RECEPTOR 6 | chr1:10997275-11000543 FORWARD LENGTH=631
c155511_g1	2.0995	1.3982e-14	2.759	3.7907e-52	0	LOC_Os06g45380.1	protein|vacuolar-sorting receptor precursor, putative, expressed	0	AT1G30900.1	| Symbols: VSR6, VSR3;3, BP80-3;3 | VACUOLAR SORTING RECEPTOR 6 | chr1:10997275-11000543 FORWARD LENGTH=631
c154452_g2	-0.50026	0.21914	1.5914	1.1721e-08	6.3109e-39	LOC_Os03g56440.1	protein|OsFBX110 - F-box domain containing protein, expressed	0.223086	AT1G30930.1	| Symbols: | F-box family protein | chr1:11014783-11015913 REVERSE LENGTH=376
c152253_g1	0.4044	0.20059	1.703	6.2204e-18	2.61367e-143	LOC_Os09g38790.3	protein|ZOS9-19 - C2H2 zinc finger protein, expressed	6.24062e-89	AT1G30970.1	| Symbols: SUF4 | zinc finger (C2H2 type) family protein | chr1:11040613-11043593 REVERSE LENGTH=367
c150651_g1	-0.6077	0.081838	-1.1439	0.00035593	0	LOC_Os08g10600.1	protein|UTP--glucose-1-phosphate uridylyltransferase, putative, expressed	0	AT1G31070.2	| Symbols: GlcNAc1pUT1 | N-acetylglucosamine-1-phosphate uridylyltransferase 1 | chr1:11084951-11088361 FORWARD LENGTH=505
c144378_g2	-0.46151	0.53224	-5.4457	1.6967e-05	0	LOC_Os04g52390.1	protein|potassium transporter, putative, expressed	0	AT1G31120.1	| Symbols: KUP10 | K+ uptake permease 10 | chr1:11104375-11107361 REVERSE LENGTH=796
c147313_g1	-0.46561	0.29033	-2.9285	2.876e-07	1.34393e-162	LOC_Os04g52390.1	protein|potassium transporter, putative, expressed	5.6256e-118	AT1G31120.1	| Symbols: KUP10 | K+ uptake permease 10 | chr1:11104375-11107361 REVERSE LENGTH=796
c128465_g1	0.43918	0.13007	1.4147	2.5126e-14	6.41396e-74	LOC_Os06g07760.1	protein|sulfiredoxin-1, putative, expressed	4.94718e-48	AT1G31170.2	| Symbols: ATSRX, SRX | sulfiredoxin | chr1:11133521-11134228 FORWARD LENGTH=125
c152211_g1	0.35091	0.24325	1.2196	8.0163e-10	2.34261e-143	LOC_Os08g39160.1	protein|formyl transferase, putative, expressed	7.16983e-106	AT1G31220.1	| Symbols: | Formyl transferase | chr1:11157064-11158408 FORWARD LENGTH=292
c134150_g1	3.2272	0.00018597	2.7739	0.0033265	4.4779e-80	LOC_Os04g52540.1	protein|retrotransposon protein, putative, unclassified, expressed	1.36819e-57	AT1G31280.1	| Symbols: AGO2 | Argonaute family protein | chr1:11181777-11185112 FORWARD LENGTH=1014
c141086_g1	-0.28456	0.59028	-3.7557	1.7183e-05	-	-	-	0.728638	AT1G31280.1	| Symbols: AGO2 | Argonaute family protein | chr1:11181777-11185112 FORWARD LENGTH=1014
c150503_g2	2.2763	0.010623	3.2004	4.7105e-06	3.26692e-44	LOC_Os04g52540.1	protein|retrotransposon protein, putative, unclassified, expressed	6.88359e-16	AT1G31280.1	| Symbols: AGO2 | Argonaute family protein | chr1:11181777-11185112 FORWARD LENGTH=1014
c150503_g3	3.3093	0.0010699	3.7645	1.5878e-06	3.28495e-62	LOC_Os04g52540.1	protein|retrotransposon protein, putative, unclassified, expressed	8.83227e-29	AT1G31280.1	| Symbols: AGO2 | Argonaute family protein | chr1:11181777-11185112 FORWARD LENGTH=1014
c98020_g1	#NAME?	0.73203	4.0022	0.0027861	5.96545e-07	LOC_Os04g30300.1	protein|retrotransposon protein, putative, unclassified, expressed	0.277736	AT1G31290.1	| Symbols: AGO3 | ARGONAUTE 3 | chr1:11188293-11192317 FORWARD LENGTH=1194
c149189_g1	-1.0076	0.002676	-2.2627	1.3244e-11	3.94269e-169	LOC_Os03g46410.1	protein|transmembrane protein 56, putative, expressed	7.0252e-122	AT1G31300.2	| Symbols: | TRAM, LAG1 and CLN8 (TLC) lipid-sensing domain containing protein | chr1:11194308-11195955 FORWARD LENGTH=278
c108396_g1	2.2447	8.2566e-12	2.5502	2.0133e-26	4.1502e-24	LOC_Os03g56782.1	protein|expressed protein	3.0111e-12	AT1G31335.1	| Symbols: | unknown protein; FUNCTIONS IN: molecular_function unknown; INVOLVED IN: biological_process unknown; LOCATED IN: plasma membrane; EXPRESSED IN: 20 plant structures; EXPRESSED DURING: 13 growth stages; Has 34 Blast hits to 34 proteins in 8 species: Archae - 0; Bacteria - 0; Metazoa - 0; Fungi - 0; Plants - 34; Viruses - 0; Other Eukaryotes - 0 (source: NCBI BLink). | chr1:11217117-1121…
c154491_g1	0.15918	0.66212	-1.5324	1.4813e-05	5.89438e-109	LOC_Os06g49750.1	protein|kelch motif family protein, expressed	9.46379e-46	AT1G31350.1	| Symbols: KUF1 | KAR-UP F-box 1 | chr1:11221519-11222706 REVERSE LENGTH=395
c150707_g2	-2.0355	0.030802	-1.635	0.078476	0	LOC_Os11g48090.5	protein|helicase conserved C-terminal domain containing protein, expressed	0	AT1G31360.1	| Symbols: RECQL2, ATRECQ2, MED34 | RECQ helicase L2 | chr1:11232422-11237412 FORWARD LENGTH=705
c156341_g1	1.5233	4.9219e-06	1.2364	2.1048e-10	0	LOC_Os08g01920.1	protein|SGR2, putative, expressed	0	AT1G31480.1	| Symbols: SGR2 | shoot gravitropism 2 (SGR2) | chr1:11266225-11271527 FORWARD LENGTH=933
c143135_g1	-2.8226	4.6917e-24	-4.2367	1.8793e-86	8.27491e-139	LOC_Os01g15709.1	protein|transferase family protein, putative, expressed	3.28383e-56	AT1G31490.1	| Symbols: | HXXXD-type acyl-transferase family protein | chr1:11271744-11273078 REVERSE LENGTH=444
c151538_g1	0.56662	0.17826	1.3649	1.5623e-06	2.92874e-180	LOC_Os06g05790.1	protein|transferase family domain containing protein, expressed	1.22104e-46	AT1G31490.1	| Symbols: | HXXXD-type acyl-transferase family protein | chr1:11271744-11273078 REVERSE LENGTH=444
c140130_g1	-4.0563	0.02232	-1.2445	0.36735	8.16263e-15	LOC_Os01g11660.1	protein|GDSL-like lipase/acylhydrolase, putative, expressed	3.66107e-06	AT1G31550.2	| Symbols: | GDSL-like Lipase/Acylhydrolase superfamily protein | chr1:11295635-11297284 REVERSE LENGTH=394
c145728_g1	-0.72673	0.40801	-3.0227	0.0048219	0	LOC_Os02g47420.3	protein|ATROPGEF7/ROPGEF7, putative, expressed	3.83849e-168	AT1G31650.1	| Symbols: ATROPGEF14, ROPGEF14 | RHO guanyl-nucleotide exchange factor 14 | chr1:11326474-11329767 REVERSE LENGTH=576
c148166_g2	0.098295	0.81155	1.9957	4.3467e-11	1.54533e-115	LOC_Os09g18320.1	protein|bystin, putative, expressed	5.76536e-67	AT1G31660.1	| Symbols: | CONTAINS InterPro DOMAIN/s: Bystin (InterPro:IPR007955); Has 475 Blast hits to 467 proteins in 210 species: Archae - 0; Bacteria - 9; Metazoa - 155; Fungi - 139; Plants - 55; Viruses - 0; Other Eukaryotes - 117 (source: NCBI BLink). | chr1:11331176-11333440 REVERSE LENGTH=444
c136537_g1	-1.3538	4.2338e-09	-0.22888	0.026423	0	LOC_Os06g23114.1	protein|copper methylamine oxidase precursor, putative, expressed	0	AT1G31690.1	| Symbols: | Copper amine oxidase family protein | chr1:11343980-11347767 FORWARD LENGTH=677
c138203_g1	-3.1484	3.1926e-05	-4.8714	9.6144e-07	4.64958e-97	LOC_Os08g07010.1	protein|ABC-2 type transporter domain containing protein, expressed	7.02793e-62	AT1G31770.1	| Symbols: ABCG14 | ATP-binding cassette 14 | chr1:11375252-11377644 REVERSE LENGTH=648
c145354_g1	-1.9964	5.9086e-05	-4.4427	1.125e-11	0	LOC_Os08g07010.1	protein|ABC-2 type transporter domain containing protein, expressed	0	AT1G31770.1	| Symbols: ABCG14 | ATP-binding cassette 14 | chr1:11375252-11377644 REVERSE LENGTH=648
c154773_g1	-1.2596	5.4329e-06	-1.118	1.1504e-08	0	LOC_Os02g57290.3	protein|cytochrome P450, putative, expressed	0	AT1G31800.1	| Symbols: CYP97A3, LUT5 | cytochrome P450, family 97, subfamily A, polypeptide 3 | chr1:11396440-11399470 FORWARD LENGTH=595
c153414_g1	-0.11627	0.75447	-1.4815	0.00039577	0	LOC_Os10g02980.1	protein|formin, putative, expressed	0	AT1G31810.1	| Symbols: AFH14 | Formin Homology 14 | chr1:11399922-11405761 REVERSE LENGTH=1230
c154270_g3	-1.0206	0.05486	-1.6639	0.0055519	9.96154e-47	LOC_Os06g08540.2	protein|formin-like protein 13, putative, expressed	3.83687e-91	AT1G31810.1	| Symbols: AFH14 | Formin Homology 14 | chr1:11399922-11405761 REVERSE LENGTH=1230
c124482_g1	-1.0069	1.4819e-05	-0.7222	5.0146e-12	4.98198e-43	LOC_Os08g06550.1	protein|acyl CoA binding protein, putative, expressed	1.36001e-36	AT1G31812.1	| Symbols: ACBP6, ACBP | acyl-CoA-binding protein 6 | chr1:11411132-11412099 REVERSE LENGTH=92
c149281_g2	-1.2862	0.017275	-1.0361	0.041725	1.91462e-125	LOC_Os02g47210.1	protein|amino acid permease family protein, putative, expressed	1.28363e-100	AT1G31830.1	| Symbols: | Amino acid permease family protein | chr1:11418875-11420362 REVERSE LENGTH=495
c149281_g3	-0.42292	0.33425	-1.1059	0.0060549	0	LOC_Os02g47210.1	protein|amino acid permease family protein, putative, expressed	0	AT1G31830.1	| Symbols: | Amino acid permease family protein | chr1:11418875-11420362 REVERSE LENGTH=495
c149554_g1	-1.3288	6.8505e-05	-1.888	6.9461e-21	0	LOC_Os03g37984.2	protein|amino acid permease family protein, putative, expressed	0	AT1G31830.1	| Symbols: | Amino acid permease family protein | chr1:11418875-11420362 REVERSE LENGTH=495
c154039_g1	0.78959	0.0232	2.4204	3.1116e-29	0	LOC_Os08g08080.1	protein|BUD13, putative, expressed	2.96095e-112	AT1G31870.2	| Symbols: | unknown protein; FUNCTIONS IN: molecular_function unknown; INVOLVED IN: biological_process unknown; LOCATED IN: cytosol, nucleus; EXPRESSED IN: 25 plant structures; EXPRESSED DURING: 15 growth stages; CONTAINS InterPro DOMAIN/s: Protein of unknown function DUF2050, pre-mRNA-splicing factor (InterPro:IPR018609); Has 35333 Blast hits to 34131 proteins in 2444 species: Archae - 798; Bac…
c136422_g1	1.1817	0.51291	2.6074	0.022656	1.67702e-05	LOC_Os03g63650.1	protein|brevis radix, putative, expressed	0.0157411	AT1G31880.1	| Symbols: NLM9, BRX | DZC (Disease resistance/zinc finger/chromosome condensation-like region) domain containing protein | chr1:11447804-11450053 FORWARD LENGTH=344
c155709_g2	-0.77615	0.0098178	-1.5514	2.0964e-11	0	LOC_Os06g02130.1	protein|G-protein alpha subunit, putative, expressed	0	AT1G31930.3	| Symbols: XLG3 | extra-large GTP-binding protein 3 | chr1:11465832-11468961 FORWARD LENGTH=848
c140240_g1	1.01	0.013207	0.31861	0.43498	3.74111e-167	LOC_Os11g10050.1	protein|G-protein alpha subunit, putative, expressed	4.2257e-126	AT1G31930.3	| Symbols: XLG3 | extra-large GTP-binding protein 3 | chr1:11465832-11468961 FORWARD LENGTH=848
c134788_g2	-1.7387	0.011837	-3.9639	4.0619e-05	5.95246e-111	LOC_Os04g27190.1	protein|terpene synthase, putative, expressed	2.08761e-37	AT1G31950.1	| Symbols: | Terpenoid cyclases/Protein prenyltransferases superfamily protein | chr1:11475807-11478194 FORWARD LENGTH=606
c155213_g1	1.522	0.025888	3.6669	3.1459e-19	1.83288e-40	LOC_Os07g45660.1	protein|retrotransposon protein, putative, Ty3-gypsy subclass, expressed	0.000931954	AT1G32010.1	| Symbols: | myosin heavy chain-related | chr1:11509341-11512040 REVERSE LENGTH=835
c141729_g1	-1.1996	7.0963e-08	-1.0828	1.5851e-42	0	LOC_Os02g47020.1	protein|phosphoribulokinase/Uridine kinase family protein, expressed	0	AT1G32060.1	| Symbols: PRK | phosphoribulokinase | chr1:11532668-11534406 FORWARD LENGTH=395
c44613_g1	#NAME?	0.97509	4.1349	0.036795	2.41309e-70	LOC_Os02g47020.1	protein|phosphoribulokinase/Uridine kinase family protein, expressed	2.87482e-76	AT1G32060.1	| Symbols: PRK | phosphoribulokinase | chr1:11532668-11534406 FORWARD LENGTH=395
c95934_g1	3.2924	0.00030712	3.8646	1.1389e-06	2.03445e-164	LOC_Os12g16410.1	protein|isoflavone reductase, putative, expressed	1.17094e-141	AT1G32100.1	| Symbols: ATPRR1, PRR1 | pinoresinol reductase 1 | chr1:11546472-11547953 REVERSE LENGTH=317
c156800_g1	-0.39808	0.42131	2.6463	2.994e-22	0	LOC_Os07g30650.1	protein|retrotransposon protein, putative, Ty3-gypsy subclass, expressed	2.04128e-20	AT1G32120.1	| Symbols: | FUNCTIONS IN: molecular_function unknown; INVOLVED IN: biological_process unknown; LOCATED IN: membrane; EXPRESSED IN: 14 plant structures; EXPRESSED DURING: 4 anthesis, C globular stage, F mature embryo stage, petal differentiation and expansion stage, E expanded cotyledon stage; CONTAINS InterPro DOMAIN/s: Aminotransferase-like, plant mobile domain (InterPro:IPR019557), Protein of …
c154512_g2	0.88645	0.014287	1.4989	1.6815e-08	8.10839e-95	LOC_Os01g05420.1	protein|IWS1 C-terminus family protein, putative, expressed	2.39554e-76	AT1G32130.1	| Symbols: IWS1, ATIWS1 | Transcription elongation factor (TFIIS) family protein | chr1:11559146-11561786 REVERSE LENGTH=502
c156162_g2	-0.6123	0.09388	-2.524	1.4592e-09	4.49826e-08	LOC_Os01g05420.1	protein|IWS1 C-terminus family protein, putative, expressed	0.16929	AT1G32130.1	| Symbols: IWS1, ATIWS1 | Transcription elongation factor (TFIIS) family protein | chr1:11559146-11561786 REVERSE LENGTH=502
c150003_g2	-0.093793	0.78562	1.5058	2.7176e-11	9.09418e-77	LOC_Os01g05420.1	protein|IWS1 C-terminus family protein, putative, expressed	3.72497e-47	AT1G32130.2	| Symbols: IWS1 | Transcription elongation factor (TFIIS) family protein | chr1:11559146-11561786 REVERSE LENGTH=493
c149647_g1	-0.2356	0.4675	-1.876	2.4707e-06	8.00704e-166	LOC_Os12g13170.2	protein|transcription factor, putative, expressed	3.56993e-77	AT1G32150.1	| Symbols: bZIP68, AtbZIP68 | basic region/leucine zipper transcription factor 68 | chr1:11566022-11568317 FORWARD LENGTH=389
c155363_g1	-0.1003	0.72288	-1.7255	2.8876e-10	0	LOC_Os03g63770.2	protein|RCD1, putative, expressed	3.7186e-73	AT1G32230.3	| Symbols: AtRCD1 | WWE protein-protein interaction domain protein family | chr1:11613427-11615748 FORWARD LENGTH=570
c148395_g1	-0.33182	0.60183	-2.1386	0.0060041	6.65119e-52	LOC_Os08g06370.1	protein|MYB family transcription factor, putative, expressed	6.76918e-42	AT1G32240.1	| Symbols: KAN2 | Homeodomain-like superfamily protein | chr1:11625882-11630355 REVERSE LENGTH=388
c142633_g1	0.24729	0.59074	1.1969	0.00011258	1.27742e-108	LOC_Os02g03560.1	protein|expressed protein	5.2863e-49	AT1G32260.1	| Symbols: | unknown protein; FUNCTIONS IN: molecular_function unknown; INVOLVED IN: biological_process unknown; LOCATED IN: mitochondrion; EXPRESSED IN: 22 plant structures; EXPRESSED DURING: 13 growth stages; BEST Arabidopsis thaliana protein match is: unknown protein (TAIR:AT2G35480.1); Has 48 Blast hits to 48 proteins in 14 species: Archae - 0; Bacteria - 0; Metazoa - 0; Fungi - 0; Plants - 4…
c142961_g2	3.4484	2.3274e-12	3.5568	3.9196e-53	8.48515e-163	LOC_Os03g12370.2	protein|HSF-type DNA-binding domain containing protein, expressed	3.22859e-67	AT1G32330.1	| Symbols: ATHSFA1D, HSFA1D | heat shock transcription factor A1D | chr1:11657265-11660234 REVERSE LENGTH=485
c146225_g1	-1.0059	0.022366	1.1432	3.8066e-05	2.89729e-79	LOC_Os02g13800.1	protein|HSF-type DNA-binding domain containing protein, expressed	6.37488e-53	AT1G32330.1	| Symbols: ATHSFA1D, HSFA1D | heat shock transcription factor A1D | chr1:11657265-11660234 REVERSE LENGTH=485
c141686_g1	1.8018	0.0051859	2.3775	1.7718e-05	2.00948e-172	LOC_Os04g50720.1	protein|ara54-like RING finger protein, putative, expressed	3.68816e-158	AT1G32340.1	| Symbols: NHL8 | NDR1/HIN1-like 8 | chr1:11663462-11666037 REVERSE LENGTH=688
c147441_g1	-0.25008	0.6743	-3.1781	2.632e-05	0	LOC_Os04g50760.1	protein|ara54-like RING finger protein, putative, expressed	5.44837e-137	AT1G32340.1	| Symbols: NHL8 | NDR1/HIN1-like 8 | chr1:11663462-11666037 REVERSE LENGTH=688
c133784_g1	2.1896	0.2732	4.1854	0.00043676	1.8242e-58	LOC_Os04g11790.1	protein|OsFBX120 - F-box domain containing protein, expressed	1.88873e-05	AT1G32420.1	| Symbols: | F-box and associated interaction domains-containing protein | chr1:11701995-11702903 FORWARD LENGTH=302
c150735_g1	-0.5535	0.045753	1.3531	3.2889e-18	0	LOC_Os10g42100.1	protein|pyruvate kinase, putative, expressed	0	AT1G32440.1	| Symbols: PKp3 | plastidial pyruvate kinase 3 | chr1:11712205-11714963 FORWARD LENGTH=571
c142584_g1	5.7157	2.0635e-07	5.9207	1.746e-08	2.0192e-142	LOC_Os02g48570.2	protein|peptide transporter PTR2, putative, expressed	2.17233e-90	AT1G32450.1	| Symbols: NRT1.5 | nitrate transporter 1.5 | chr1:11715337-11719807 REVERSE LENGTH=614
c142584_g2	3.5552	0.00025395	2.4072	0.073259	6.20457e-128	LOC_Os02g48570.2	protein|peptide transporter PTR2, putative, expressed	2.4576e-82	AT1G32450.1	| Symbols: NRT1.5 | nitrate transporter 1.5 | chr1:11715337-11719807 REVERSE LENGTH=614
c151987_g1	-0.86932	0.091962	-3.3888	5.1689e-07	9.57677e-21	LOC_Os08g24760.1	protein|ATP-dependent RNA helicase, putative, expressed	1.27006e-12	AT1G32490.2	| Symbols: ESP3 | RNA helicase family protein | chr1:11742356-11749286 REVERSE LENGTH=1034
c139195_g1	-0.015553	1	-2.3881	0.00017791	9.97591e-32	LOC_Os03g49360.1	protein|expressed protein	0.0676135	AT1G32530.1	| Symbols: | RING/U-box superfamily protein | chr1:11759666-11762386 REVERSE LENGTH=711
c150245_g1	-0.0096525	1	-1.8309	0.022119	2.17387e-105	LOC_Os05g49630.1	protein|expressed protein	0.00200716	AT1G32530.1	| Symbols: | RING/U-box superfamily protein | chr1:11759666-11762386 REVERSE LENGTH=711
c133550_g1	1.1703	0.18674	1.9407	0.0091997	0.00293178	LOC_Os08g06280.7	protein|LSD1 zinc finger domain containing protein, expressed	0.0659747	AT1G32540.1	| Symbols: LOL1 | lsd one like 1 | chr1:11768253-11769591 FORWARD LENGTH=187
c137934_g1	-1.9534	1.4933e-07	-2.1867	4.0852e-11	2.70651e-22	LOC_Os08g03610.1	protein|LSD1 zinc finger domain containing protein, expressed	7.83824e-11	AT1G32540.1	| Symbols: LOL1 | lsd one like 1 | chr1:11768253-11769591 FORWARD LENGTH=187
c146966_g3	-0.98436	0.00043076	-1.8887	3.1913e-19	1.40709e-64	LOC_Os08g06280.7	protein|LSD1 zinc finger domain containing protein, expressed	3.65234e-54	AT1G32540.1	| Symbols: LOL1 | lsd one like 1 | chr1:11768253-11769591 FORWARD LENGTH=187
c146966_g2	-1.3795	1.0049e-07	-2.5436	2.5423e-44	9.80947e-63	LOC_Os08g06280.7	protein|LSD1 zinc finger domain containing protein, expressed	2.71131e-52	AT1G32540.3	| Symbols: LOL1 | lsd one like 1 | chr1:11768043-11769591 FORWARD LENGTH=154
c138878_g1	0.036978	0.85352	-2.2823	1.1326e-27	1.35543e-10	LOC_Os06g02040.1	protein|late embryogenesis abundant group 1, putative, expressed	3.16833e-05	AT1G32560.1	| Symbols: | Late embryogenesis abundant protein, group 1 protein | chr1:11774528-11775032 FORWARD LENGTH=134
c127983_g1	1.9045	0.11944	3.8425	5.4777e-07	2.18752e-11	LOC_Os04g51280.1	protein|DAG protein, chloroplast precursor, putative, expressed	1.89412e-10	AT1G32580.1	| Symbols: | plastid developmental protein DAG, putative | chr1:11784108-11785430 FORWARD LENGTH=229
c144018_g1	0.4746	0.59351	1.5488	0.024719	2.67405e-49	LOC_Os06g02600.1	protein|DAG protein, chloroplast precursor, putative, expressed	7.55896e-47	AT1G32580.1	| Symbols: | plastid developmental protein DAG, putative | chr1:11784108-11785430 FORWARD LENGTH=229
c155439_g1	0.70288	0.52352	2.9475	2.9646e-06	5.44863e-14	LOC_Os10g05360.1	protein|retrotransposon protein, putative, unclassified, expressed	0.236125	AT1G32690.1	| Symbols: | unknown protein; FUNCTIONS IN: molecular_function unknown; INVOLVED IN: biological_process unknown; LOCATED IN: plasma membrane; EXPRESSED IN: 21 plant structures; EXPRESSED DURING: 11 growth stages; BEST Arabidopsis thaliana protein match is: unknown protein (TAIR:AT2G35200.1); Has 45 Blast hits to 45 proteins in 8 species: Archae - 0; Bacteria - 0; Metazoa - 0; Fungi - 0; Plants - …
c153410_g1	0.49744	0.14303	1.0879	1.3604e-05	3.69451e-84	LOC_Os04g50120.1	protein|zinc-binding protein, putative, expressed	6.97745e-63	AT1G32700.1	| Symbols: | PLATZ transcription factor family protein | chr1:11827588-11829444 FORWARD LENGTH=213
c142469_g1	-1.9623	1.0096e-07	-1.7316	2.2502e-08	0	LOC_Os10g07229.1	protein|dehydrogenase, putative, expressed	1.73327e-150	AT1G32780.1	| Symbols: | GroES-like zinc-binding dehydrogenase family protein | chr1:11869977-11872595 REVERSE LENGTH=394
c133768_g1	1.839	6.5029e-05	0.38552	0.49669	7.07683e-78	LOC_Os02g14760.1	protein|CID11, putative, expressed	2.72615e-63	AT1G32790.1	| Symbols: CID11 | CTC-interacting domain 11 | chr1:11875174-11877188 REVERSE LENGTH=358
c149655_g1	-1.3632	2.2136e-06	-1.0774	6.1294e-08	0	LOC_Os07g22930.2	protein|starch synthase, putative, expressed	0	AT1G32900.1	| Symbols: | UDP-Glycosyltransferase superfamily protein | chr1:11920582-11923506 REVERSE LENGTH=610
c121335_g1	-1.9224	0.10134	-3.0713	0.035353	3.10297e-87	LOC_Os04g51980.1	protein|transferase family domain containing protein, expressed	3.73281e-52	AT1G32910.1	| Symbols: | HXXXD-type acyl-transferase family protein | chr1:11925426-11926908 FORWARD LENGTH=464
c150960_g1	-2.374	7.816e-08	-4.904	1.5854e-16	4.08369e-130	LOC_Os04g51990.1	protein|transferase family domain containing protein, expressed	3.26476e-75	AT1G32910.1	| Symbols: | HXXXD-type acyl-transferase family protein | chr1:11925426-11926908 FORWARD LENGTH=464
c137410_g1	-2.6311	1.8982e-08	-4.9512	1.072e-16	2.62579e-06	LOC_Os04g02880.1	protein|expressed protein	3.64479e-05	AT1G32920.1	| Symbols: | unknown protein; FUNCTIONS IN: molecular_function unknown; INVOLVED IN: response to wounding; LOCATED IN: endomembrane system; EXPRESSED IN: 23 plant structures; EXPRESSED DURING: 13 growth stages; BEST Arabidopsis thaliana protein match is: unknown protein (TAIR:AT1G32928.1); Has 42 Blast hits to 42 proteins in 8 species: Archae - 0; Bacteria - 0; Metazoa - 0; Fungi - 0; Plants - 42…
c136249_g1	4.2971	1.638e-06	0.81929	0.32416	6.9459e-20	LOC_Os06g04230.1	protein|expressed protein	0.0247827	AT1G32920.1	| Symbols: | unknown protein; FUNCTIONS IN: molecular_function unknown; INVOLVED IN: response to wounding; LOCATED IN: endomembrane system; EXPRESSED IN: 23 plant structures; EXPRESSED DURING: 13 growth stages; BEST Arabidopsis thaliana protein match is: unknown protein (TAIR:AT1G32928.1); Has 42 Blast hits to 42 proteins in 8 species: Archae - 0; Bacteria - 0; Metazoa - 0; Fungi - 0; Plants - 42…
c136249_g2	4.3994	3.7284e-10	0.57546	0.43336	5.85558e-25	LOC_Os06g04230.1	protein|expressed protein	0.00284548	AT1G32920.1	| Symbols: | unknown protein; FUNCTIONS IN: molecular_function unknown; INVOLVED IN: response to wounding; LOCATED IN: endomembrane system; EXPRESSED IN: 23 plant structures; EXPRESSED DURING: 13 growth stages; BEST Arabidopsis thaliana protein match is: unknown protein (TAIR:AT1G32928.1); Has 42 Blast hits to 42 proteins in 8 species: Archae - 0; Bacteria - 0; Metazoa - 0; Fungi - 0; Plants - 42…
c140916_g1	3.9867	6.9986e-09	4.6206	1.6163e-43	4.9134e-18	LOC_Os06g04230.1	protein|expressed protein	0.00967724	AT1G32928.1	| Symbols: | unknown protein; BEST Arabidopsis thaliana protein match is: unknown protein (TAIR:AT1G32920.1); Has 35333 Blast hits to 34131 proteins in 2444 species: Archae - 798; Bacteria - 22429; Metazoa - 974; Fungi - 991; Plants - 531; Viruses - 0; Other Eukaryotes - 9610 (source: NCBI BLink). | chr1:11931332-11931586 FORWARD LENGTH=84
c156530_g2	0.81468	0.0022424	1.1238	5.2922e-12	0	LOC_Os05g35266.1	protein|galactosyltransferase, putative, expressed	1.69496e-156	AT1G32930.1	| Symbols: | Galactosyltransferase family protein | chr1:11931980-11934399 REVERSE LENGTH=399
c135927_g2	-2.4516	0.013519	-4.8025	0.0012905	3.06429e-102	LOC_Os01g58240.1	protein|OsSub6 - Putative Subtilisin homologue, expressed	7.85668e-57	AT1G32940.1	| Symbols: ATSBT3.5, SBT3.5 | Subtilase family protein | chr1:11937634-11940856 FORWARD LENGTH=774
c134213_g1	-3.0888	0.01443	#NAME?	0.0020721	1.98407e-69	LOC_Os01g58270.1	protein|OsSub7 - Putative Subtilisin homologue, expressed	8.74505e-36	AT1G32940.1	| Symbols: ATSBT3.5, SBT3.5 | Subtilase family protein | chr1:11937634-11940856 FORWARD LENGTH=774
c147124_g1	-1.2855	0.0063926	0.43354	0.078531	3.89582e-109	LOC_Os09g31180.1	protein|ribosomal protein L6, putative, expressed	4.00055e-96	AT1G33140.1	| Symbols: PGY2 | Ribosomal protein L6 family | chr1:12023360-12024502 FORWARD LENGTH=194
c144793_g1	-1.7831	2.5682e-05	-2.1314	1.1661e-07	0	LOC_Os10g37260.1	protein|fringe-related protein, putative, expressed	0	AT1G33250.1	| Symbols: | Protein of unknown function (DUF604) | chr1:12057524-12059346 REVERSE LENGTH=548
c149405_g1	-0.5891	0.074011	1.1365	3.3758e-06	1.56518e-106	LOC_Os03g02190.1	protein|protein kinase domain containing protein, expressed	1.58615e-64	AT1G33260.2	| Symbols: | Protein kinase superfamily protein | chr1:12064796-12066114 FORWARD LENGTH=348
c143830_g1	0.067805	0.84857	1.0148	3.5472e-05	2.76679e-34	LOC_Os04g48840.1	protein|expressed protein	7.22834e-19	AT1G33265.1	| Symbols: | Transmembrane proteins 14C | chr1:12066662-12067820 FORWARD LENGTH=177
c145645_g1	-1.3	0.011001	-1.9086	0.00051795	4.23214e-111	LOC_Os11g14000.1	protein|ANTH domain containing protein, expressed	2.10147e-28	AT1G33340.1	| Symbols: | ENTH/ANTH/VHS superfamily protein | chr1:12087628-12088752 FORWARD LENGTH=374
c145368_g1	-0.58598	0.31387	-2.1195	0.0051272	0	LOC_Os10g36250.1	protein|tetratricopeptide repeat, putative, expressed	0	AT1G33400.1	| Symbols: TPR9 | Tetratricopeptide repeat (TPR)-like superfamily protein | chr1:12104891-12109488 REVERSE LENGTH=798
c151926_g2	2.1662	4.8589e-13	4.0687	1.3396e-149	0	LOC_Os11g12650.1	protein|PHD-finger domain containing protein, putative, expressed	2.8216e-103	AT1G33420.1	| Symbols: | RING/FYVE/PHD zinc finger superfamily protein | chr1:12121063-12123346 REVERSE LENGTH=697
c130248_g1	3.7259	0.086316	7.4089	2.9143e-19	7.12891e-54	LOC_Os05g35266.1	protein|galactosyltransferase, putative, expressed	1.51417e-46	AT1G33430.1	| Symbols: | Galactosyltransferase family protein | chr1:12124438-12126052 REVERSE LENGTH=395
c146775_g1	-1.6191	0.016254	-2.5257	0.00095811	7.35666e-133	LOC_Os04g36040.1	protein|peptide transporter PTR2, putative, expressed	5.75539e-108	AT1G33440.1	| Symbols: | Major facilitator superfamily protein | chr1:12127712-12130327 REVERSE LENGTH=601
c153849_g1	-1.714	2.608e-07	-2.9603	1.2889e-19	1.54987e-134	LOC_Os01g65550.2	protein|RNA recognition motif containing protein, putative, expressed	1.47706e-55	AT1G33470.2	| Symbols: | RNA-binding (RRM/RBD/RNP motifs) family protein | chr1:12144632-12146040 FORWARD LENGTH=244
c146228_g1	1.6374	8.0328e-07	1.6709	4.4588e-10	1.17617e-81	LOC_Os08g23140.1	protein|expressed protein	1.4009e-13	AT1G33500.1	| Symbols: | unknown protein; Has 30201 Blast hits to 17322 proteins in 780 species: Archae - 12; Bacteria - 1396; Metazoa - 17338; Fungi - 3422; Plants - 5037; Viruses - 0; Other Eukaryotes - 2996 (source: NCBI BLink). | chr1:12152774-12154680 FORWARD LENGTH=276
c145576_g1	-0.0192	0.94081	-1.5663	0.0048668	2.65221e-13	LOC_Os08g01930.1	protein|KH domain-containing protein, putative, expressed	7.59394e-10	AT1G33680.1	| Symbols: | KH domain-containing protein | chr1:12204056-12208282 FORWARD LENGTH=763
c135355_g1	4.5164	0.0083817	6.5803	7.1063e-11	1.86969e-86	LOC_Os12g23770.1	protein|retrotransposon protein, putative, LINE subclass, expressed	4.27289e-11	AT1G33710.1	| Symbols: | RNA-directed DNA polymerase (reverse transcriptase)-related family protein | chr1:12219657-12220289 FORWARD LENGTH=210
c138038_g2	0.70264	0.22918	-2.7832	0.0042256	3.27488e-35	LOC_Os06g46620.1	protein|retrotransposon protein, putative, unclassified	1.73294e-09	AT1G33710.1	| Symbols: | RNA-directed DNA polymerase (reverse transcriptase)-related family protein | chr1:12219657-12220289 FORWARD LENGTH=210
c140944_g1	-0.57101	0.1537	-2.9654	3.7711e-08	5.60296e-13	LOC_Os01g57599.1	protein|retrotransposon protein, putative, unclassified, expressed	0.0700173	AT1G33710.1	| Symbols: | RNA-directed DNA polymerase (reverse transcriptase)-related family protein | chr1:12219657-12220289 FORWARD LENGTH=210
c146029_g2	-1.6337	0.0019483	-2.2526	7.0149e-05	9.05312e-86	LOC_Os09g26960.1	protein|cytochrome P450, putative, expressed	1.46128e-45	AT1G33730.1	| Symbols: CYP76C5 | cytochrome P450, family 76, subfamily C, polypeptide 5 | chr1:12227279-12228460 FORWARD LENGTH=368
c152686_g2	-0.80566	0.26117	-2.209	0.00038248	1.65942e-103	LOC_Os08g02050.1	protein|protein kinase family protein, putative, expressed	2.66978e-61	AT1G33770.1	| Symbols: | Protein kinase superfamily protein | chr1:12242126-12244462 FORWARD LENGTH=614
c126679_g1	0.3397	0.52453	-1.9115	0.0059098	1.80108e-37	LOC_Os07g16750.1	protein|retrotransposon protein, putative, unclassified, expressed	3.31233e-06	AT1G34070.1	| Symbols: | CONTAINS InterPro DOMAIN/s: Retrotransposon gag protein (InterPro:IPR005162); BEST Arabidopsis thaliana protein match is: unknown protein (TAIR:AT5G48050.1); Has 648 Blast hits to 647 proteins in 29 species: Archae - 0; Bacteria - 0; Metazoa - 16; Fungi - 25; Plants - 607; Viruses - 0; Other Eukaryotes - 0 (source: NCBI BLink). | chr1:12402283-12403209 FORWARD LENGTH=308
c144918_g1	-0.50598	0.093065	-1.3822	1.9498e-05	2.39046e-71	LOC_Os02g01840.1	protein|retrotransposon protein, putative, unclassified, expressed	5.87109e-11	AT1G34070.1	| Symbols: | CONTAINS InterPro DOMAIN/s: Retrotransposon gag protein (InterPro:IPR005162); BEST Arabidopsis thaliana protein match is: unknown protein (TAIR:AT5G48050.1); Has 648 Blast hits to 647 proteins in 29 species: Archae - 0; Bacteria - 0; Metazoa - 16; Fungi - 25; Plants - 607; Viruses - 0; Other Eukaryotes - 0 (source: NCBI BLink). | chr1:12402283-12403209 FORWARD LENGTH=308
c145530_g1	3.164	5.9054e-05	1.0632	0.081131	1.46345e-30	LOC_Os08g39720.1	protein|retrotransposon protein, putative, Ty1-copia subclass, expressed	7.48026e-20	AT1G34070.1	| Symbols: | CONTAINS InterPro DOMAIN/s: Retrotransposon gag protein (InterPro:IPR005162); BEST Arabidopsis thaliana protein match is: unknown protein (TAIR:AT5G48050.1); Has 648 Blast hits to 647 proteins in 29 species: Archae - 0; Bacteria - 0; Metazoa - 16; Fungi - 25; Plants - 607; Viruses - 0; Other Eukaryotes - 0 (source: NCBI BLink). | chr1:12402283-12403209 FORWARD LENGTH=308
c152119_g1	-0.47132	0.4457	-4.7442	4.7622e-06	1.01379e-134	LOC_Os01g51890.1	protein|endonuclease/exonuclease/phosphatase family domain containing protein, expressed	3.38221e-144	AT1G34120.1	| Symbols: IP5PI, AT5P1, ATIP5PI, AT5PTASE1 | inositol polyphosphate 5-phosphatase I | chr1:12426831-12429526 FORWARD LENGTH=586
c153865_g2	0.80755	0.80592	2.5115	0.029462	2.26918e-18	LOC_Os04g57890.1	protein|oligosaccharyl transferase, putative, expressed	6.12807e-16	AT1G34130.1	| Symbols: STT3B | staurosporin and temperature sensitive 3-like b | chr1:12430000-12432985 FORWARD LENGTH=735
c154975_g1	0.46967	0.2787	1.745	7.4118e-10	0	LOC_Os04g57890.1	protein|oligosaccharyl transferase, putative, expressed	0	AT1G34130.1	| Symbols: STT3B | staurosporin and temperature sensitive 3-like b | chr1:12430000-12432985 FORWARD LENGTH=735
c153087_g1	-0.68416	0.17446	-1.9941	0.0081346	2.57597e-05	LOC_Os03g26440.1	protein|tRNA pseudouridine synthase family protein, putative, expressed	0.000415186	AT1G34150.1	| Symbols: | Pseudouridine synthase family protein | chr1:12436086-12439237 FORWARD LENGTH=446
c134895_g1	-1.8586	0.025679	-3.9574	0.00054073	0	LOC_Os04g59540.1	protein|phosphatidylinositol-4-phosphate 5-Kinase, putative, expressed	5.57525e-111	AT1G34260.1	| Symbols: FAB1D | FORMS APLOID AND BINUCLEATE CELLS 1A | chr1:12485967-12491799 FORWARD LENGTH=1456
c137823_g2	-0.70421	0.11855	-1.1635	0.01246	0	LOC_Os01g47810.1	protein|S-locus-like receptor protein kinase, putative, expressed	1.01452e-110	AT1G34300.1	| Symbols: | lectin protein kinase family protein | chr1:12503450-12505939 FORWARD LENGTH=829
c151900_g1	-0.63378	0.41333	-2.5775	0.0067123	2.7577e-24	LOC_Os03g62180.1	protein|lectin protein kinase family protein, putative, expressed	8.24664e-11	AT1G34300.1	| Symbols: | lectin protein kinase family protein | chr1:12503450-12505939 FORWARD LENGTH=829
c152147_g1	1.8718	1.0214e-05	1.8666	1.1762e-06	0	LOC_Os01g47840.1	protein|S-locus-like receptor protein kinase, putative, expressed	1.15646e-109	AT1G34300.1	| Symbols: | lectin protein kinase family protein | chr1:12503450-12505939 FORWARD LENGTH=829
c155573_g1	-1.2616	0.00098818	-1.153	0.00062359	0	LOC_Os03g62180.1	protein|lectin protein kinase family protein, putative, expressed	0	AT1G34300.1	| Symbols: | lectin protein kinase family protein | chr1:12503450-12505939 FORWARD LENGTH=829
c147394_g1	-0.81009	0.068893	-1.7129	0.00044431	3.94399e-107	LOC_Os05g35530.1	protein|expressed protein	1.03541e-59	AT1G34320.1	| Symbols: | Protein of unknown function (DUF668) | chr1:12520713-12524046 FORWARD LENGTH=657
c147394_g2	-0.82485	0.15766	-1.3915	0.030949	5.38153e-140	LOC_Os05g35530.1	protein|expressed protein	1.26599e-111	AT1G34320.1	| Symbols: | Protein of unknown function (DUF668) | chr1:12520713-12524046 FORWARD LENGTH=657
c154044_g1	-1.9033	4.3548e-05	-3.4369	1.0626e-08	1.86028e-169	LOC_Os04g35410.3	protein|expressed protein	8.68463e-108	AT1G34320.1	| Symbols: | Protein of unknown function (DUF668) | chr1:12520713-12524046 FORWARD LENGTH=657
c139707_g4	-1.2446	0.11132	-1.8144	0.049569	1.04322e-116	LOC_Os05g35730.2	protein|hydrolase, alpha/beta fold family domain containing protein, expressed	1.51088e-82	AT1G34340.1	| Symbols: | alpha/beta-Hydrolases superfamily protein | chr1:12530936-12534031 FORWARD LENGTH=530
c153510_g1	-1.8489	3.2368e-11	-2.4612	3.9484e-33	0	LOC_Os01g65070.1	protein|hydrolase, alpha/beta fold family domain containing protein, expressed	0	AT1G34340.1	| Symbols: | alpha/beta-Hydrolases superfamily protein | chr1:12530936-12534031 FORWARD LENGTH=530
c153857_g1	-0.8385	0.00076001	-2.4667	1.0816e-39	0	LOC_Os01g65080.2	protein|ZOS1-18 - C2H2 zinc finger protein, expressed	1.66477e-141	AT1G34370.1	| Symbols: STOP1 | C2H2 and C2HC zinc fingers superfamily protein | chr1:12551002-12552501 FORWARD LENGTH=499
c147814_g1	1.9379	9.2488e-08	2.1564	2.5997e-27	3.00705e-144	LOC_Os02g36360.3	protein|ZOS2-11 - C2H2 zinc finger protein, expressed	3.15735e-64	AT1G34370.3	| Symbols: STOP1 | C2H2 and C2HC zinc fingers superfamily protein | chr1:12551449-12552501 FORWARD LENGTH=350
c141580_g2	-1.4617	0.0020621	-2.4435	1.901e-06	0	LOC_Os04g37970.1	protein|transporter family protein, putative, expressed	1.09374e-137	AT1G34580.1	| Symbols: | Major facilitator superfamily protein | chr1:12660631-12663553 FORWARD LENGTH=506
c147133_g2	0.77745	0.10661	1.7983	1.1668e-06	0	LOC_Os04g38026.1	protein|transporter family protein, putative, expressed	1.0809e-140	AT1G34580.1	| Symbols: | Major facilitator superfamily protein | chr1:12660631-12663553 FORWARD LENGTH=506
c147133_g4	-1.4038	0.05398	-2.5346	0.0050018	6.3441e-54	LOC_Os04g37970.1	protein|transporter family protein, putative, expressed	5.02571e-36	AT1G34580.1	| Symbols: | Major facilitator superfamily protein | chr1:12660631-12663553 FORWARD LENGTH=506
c154225_g1	3.6929	1.4334e-11	2.7107	0.0031402	3.4456e-135	LOC_Os02g36490.2	protein|expressed protein	2.11891e-20	AT1G34580.1	| Symbols: | Major facilitator superfamily protein | chr1:12660631-12663553 FORWARD LENGTH=506
c142861_g1	-1.5778	0.0047228	-0.32769	0.51323	0	LOC_Os04g38220.1	protein|transporter family protein, putative, expressed	7.70855e-173	AT1G34580.1	| Symbols: | Major facilitator superfamily protein | chr1:12660631-12663553 FORWARD LENGTH=506
c149916_g1	2.006	2.619e-11	2.4002	2.8417e-32	2.40543e-119	LOC_Os03g09090.1	protein|expressed protein	1.88572e-98	AT1G34630.2	| Symbols: | FUNCTIONS IN: molecular_function unknown; INVOLVED IN: biological_process unknown; LOCATED IN: cellular_component unknown; EXPRESSED IN: 25 plant structures; EXPRESSED DURING: 15 growth stages; BEST Arabidopsis thaliana protein match is: Mitochondrial import inner membrane translocase subunit Tim17/Tim22/Tim23 family protein (TAIR:AT5G51150.1); Has 30201 Blast hits to 17322 proteins …
c128416_g1	0.35338	0.52382	1.3316	0.00038228	7.44693e-21	LOC_Os07g43010.1	protein|expressed protein	4.11321e-10	AT1G34640.1	| Symbols: | peptidases | chr1:12687706-12688427 REVERSE LENGTH=110
c139441_g1	1.4835	0.00015027	0.12888	0.76336	1.77848e-96	LOC_Os04g52000.1	protein|protein phosphatase 2C, putative, expressed	1.66763e-65	AT1G34750.1	| Symbols: | Protein phosphatase 2C family protein | chr1:12736386-12737727 REVERSE LENGTH=282
c102327_g1	0.6293	0.12388	1.5758	6.8668e-08	1.18693e-09	LOC_Os01g11110.2	protein|14-3-3 protein, putative, expressed	1.05193e-10	AT1G34760.2	| Symbols: GRF11, GF14 OMICRON, RHS5 | general regulatory factor 11 | chr1:12743981-12745603 REVERSE LENGTH=252
c151704_g1	0.35294	0.16868	1.5294	2.4949e-24	2.87605e-171	LOC_Os02g51850.1	protein|OsAPRL3 adenosine 5'-phosphosulfate reductase-like OsAPRL3, expressed	2.77752e-79	AT1G34780.1	| Symbols: ATAPRL4, APRL4 | APR-like 4 | chr1:12748835-12750124 REVERSE LENGTH=310
c148442_g1	0.0049744	0.98919	-1.7691	8.8861e-19	6.95696e-151	LOC_Os01g09300.2	protein|oxidoreductase, putative, expressed	1.22899e-107	AT1G35190.1	| Symbols: | 2-oxoglutarate (2OG) and Fe(II)-dependent oxygenase superfamily protein | chr1:12890544-12892632 FORWARD LENGTH=329
c138670_g1	0.5898	0.068884	1.6909	5.5656e-17	3.00643e-33	LOC_Os03g08970.1	protein|expressed protein	0.0424782	AT1G35210.1	| Symbols: | unknown protein; FUNCTIONS IN: molecular_function unknown; INVOLVED IN: biological_process unknown; LOCATED IN: chloroplast; EXPRESSED IN: 14 plant structures; EXPRESSED DURING: 9 growth stages; CONTAINS InterPro DOMAIN/s: Protein of unknown function DUF740 (InterPro:IPR008004); BEST Arabidopsis thaliana protein match is: unknown protein (TAIR:AT1G22470.1); Has 83 Blast hits to 83 pr…
c153022_g1	1.4713	8.6175e-05	1.3002	9.3322e-05	0	LOC_Os01g19760.1	protein|expressed protein	0	AT1G35220.1	| Symbols: | unknown protein; FUNCTIONS IN: molecular_function unknown; INVOLVED IN: biological_process unknown; LOCATED IN: cellular_component unknown; EXPRESSED IN: 22 plant structures; EXPRESSED DURING: 13 growth stages; Has 313 Blast hits to 185 proteins in 75 species: Archae - 0; Bacteria - 0; Metazoa - 200; Fungi - 0; Plants - 67; Viruses - 0; Other Eukaryotes - 46 (source: NCBI BLink). | c…
c148842_g2	0.48428	0.10357	1.2716	1.0004e-11	0	LOC_Os02g35070.1	protein|SPRY-domain containing protein, putative, expressed	1.73912e-160	AT1G35470.2	| Symbols: | SPla/RYanodine receptor (SPRY) domain-containing protein | chr1:13051636-13054922 REVERSE LENGTH=467
c154804_g1	1.9235	0.11787	2.4995	0.018394	3.07702e-74	LOC_Os11g07870.1	protein|DEAD/DEAH box helicase domain containing protein, expressed	6.02842e-103	AT1G35530.1	| Symbols: | DEAD/DEAH box RNA helicase family protein | chr1:13089994-13097078 FORWARD LENGTH=1324
c154804_g3	1.5911	0.0047132	0.39385	0.62998	0	LOC_Os11g07870.1	protein|DEAD/DEAH box helicase domain containing protein, expressed	4.31285e-75	AT1G35530.2	| Symbols: | DEAD/DEAH box RNA helicase family protein | chr1:13089994-13097078 FORWARD LENGTH=1390
c145838_g6	-0.28738	0.77845	-2.7547	0.02077	-	-	-	0.0695783	AT1G35537.1	| Symbols: | Defensin-like (DEFL) family protein | chr1:13105206-13105570 REVERSE LENGTH=81
c147300_g1	-1.6507	0.034461	-1.7101	0.035884	1.04238e-10	LOC_Os04g35280.1	protein|neutral/alkaline invertase, putative, expressed	1.72864e-05	AT1G35580.2	| Symbols: CINV1 | cytosolic invertase 1 | chr1:13122460-13124808 REVERSE LENGTH=551
c156263_g1	3.0235	8.9298e-30	2.8692	3.3266e-81	0	LOC_Os01g65320.1	protein|expressed protein	0	AT1G35660.1	| Symbols: | unknown protein; FUNCTIONS IN: molecular_function unknown; INVOLVED IN: biological_process unknown; LOCATED IN: plasma membrane; EXPRESSED IN: 19 plant structures; EXPRESSED DURING: 11 growth stages; Has 309 Blast hits to 256 proteins in 99 species: Archae - 0; Bacteria - 11; Metazoa - 192; Fungi - 12; Plants - 36; Viruses - 0; Other Eukaryotes - 58 (source: NCBI BLink). | chr1:13192…
c149319_g1	-0.66827	0.044721	-1.1159	0.00015738	0	LOC_Os11g07040.1	protein|CAMK_CAMK_like.43 - CAMK includes calcium/calmodulin depedent protein kinases, expressed	0	AT1G35670.1	| Symbols: ATCDPK2, CPK11, ATCPK11, CDPK2 | calcium-dependent protein kinase 2 | chr1:13205456-13208058 FORWARD LENGTH=495
c156085_g1	1.0935	0.038761	1.4321	0.0014813	0	LOC_Os10g33040.1	protein|receptor-like protein kinase precursor, putative, expressed	0	AT1G35710.1	| Symbols: | Protein kinase family protein with leucine-rich repeat domain | chr1:13220940-13224386 FORWARD LENGTH=1120
c145603_g1	-1.104	5.7822e-06	-0.71799	3.013e-08	0	LOC_Os02g51750.1	protein|annexin, putative, expressed	3.34565e-124	AT1G35720.1	| Symbols: ANNAT1, OXY5, ATOXY5 | annexin 1 | chr1:13225304-13226939 FORWARD LENGTH=317
c152288_g1	0.74619	0.13172	1.5755	6.1047e-05	0	LOC_Os04g38340.1	protein|endoplasmic reticulum-Golgi intermediate compartment protein 3, putative, expressed	0	AT1G36050.2	| Symbols: | Endoplasmic reticulum vesicle transporter protein | chr1:13450467-13453055 FORWARD LENGTH=386
c141361_g1	-1.3722	1.3445e-06	-2.2735	3.5459e-23	1.62522e-158	LOC_Os10g21910.2	protein|acetyl-CoA carboxylase, putative, expressed	1.5465e-99	AT1G36160.2	| Symbols: ACC1 | acetyl-CoA carboxylase 1 | chr1:13534196-13543773 FORWARD LENGTH=2254
c156128_g1	-1.9602	2.6222e-15	-2.4438	1.0332e-75	0	LOC_Os10g21910.1	protein|acetyl-CoA carboxylase, putative, expressed	0	AT1G36160.2	| Symbols: ACC1 | acetyl-CoA carboxylase 1 | chr1:13534196-13543773 FORWARD LENGTH=2254
c156540_g2	-2.0326	1.2005e-08	-2.5407	4.9939e-30	0	LOC_Os10g21910.1	protein|acetyl-CoA carboxylase, putative, expressed	0	AT1G36160.2	| Symbols: ACC1 | acetyl-CoA carboxylase 1 | chr1:13534196-13543773 FORWARD LENGTH=2254
c156540_g1	-1.5104	4.7767e-10	-1.8512	2.2992e-44	0	LOC_Os05g22940.1	protein|acetyl-CoA carboxylase, putative, expressed	0	AT1G36180.1	| Symbols: ACC2 | acetyl-CoA carboxylase 2 | chr1:13546047-13558339 FORWARD LENGTH=2355
c143791_g1	-0.11936	0.59469	1.2326	3.7568e-26	5.1613e-125	LOC_Os04g35180.2	protein|co-chaperone GrpE protein, putative, expressed	2.57657e-63	AT1G36390.2	| Symbols: | Co-chaperone GrpE family protein | chr1:13701811-13703524 REVERSE LENGTH=279
c147465_g1	-0.33423	0.42767	-1.7036	0.00053775	8.72632e-37	LOC_Os12g18920.1	protein|expressed protein	0.183496	AT1G36970.1	| Symbols: | Domain of unknown function (DUF1985) | chr1:14016385-14018356 REVERSE LENGTH=439
c139614_g1	0.083442	0.75572	1.4476	5.1887e-24	3.47593e-72	LOC_Os09g27960.1	protein|transmembrane protein 50A, putative, expressed	6.5531e-60	AT1G36980.1	| Symbols: | unknown protein; CONTAINS InterPro DOMAIN/s: Uncharacterised protein family UPF0220 (InterPro:IPR007919); Has 424 Blast hits to 424 proteins in 159 species: Archae - 0; Bacteria - 0; Metazoa - 228; Fungi - 120; Plants - 62; Viruses - 0; Other Eukaryotes - 14 (source: NCBI BLink). | chr1:14025084-14026727 FORWARD LENGTH=135
c147463_g2	1.1017	0.87226	5.5628	1.1986e-06	-	-	-	0.559161	AT1G37113.1	| Symbols: | unknown protein; LOCATED IN: chloroplast; Has 24 Blast hits to 24 proteins in 7 species: Archae - 0; Bacteria - 0; Metazoa - 4; Fungi - 0; Plants - 14; Viruses - 6; Other Eukaryotes - 0 (source: NCBI BLink). | chr1:14136413-14138245 FORWARD LENGTH=414
c139432_g2	-1.9787	0.036257	-1.8422	0.044256	1.67743e-71	LOC_Os12g22810.2	protein|transposon protein, putative, CACTA, En/Spm sub-class, expressed	1.86936e-13	AT1G40087.1	| Symbols: | Plant transposase (Ptta/En/Spm family) | chr1:14999762-15001868 REVERSE LENGTH=390
c156830_g3	1.2127	0.00018232	0.12538	0.69213	3.72744e-109	LOC_Os05g15030.1	protein|retrotransposon protein, putative, unclassified, expressed	0.000123559	AT1G40129.1	| Symbols: | unknown protein; BEST Arabidopsis thaliana protein match is: unknown protein (TAIR:AT4G07350.1); Has 91 Blast hits to 77 proteins in 25 species: Archae - 0; Bacteria - 6; Metazoa - 5; Fungi - 5; Plants - 59; Viruses - 0; Other Eukaryotes - 16 (source: NCBI BLink). | chr1:15240553-15244036 FORWARD LENGTH=567
c136638_g4	-0.66393	0.91879	2.5518	0.046704	2.06161e-72	LOC_Os07g02490.1	protein|retrotransposon protein, putative, unclassified, expressed	1.07548e-06	AT1G40390.1	| Symbols: | DNAse I-like superfamily protein | chr1:15432576-15434674 REVERSE LENGTH=426
c144430_g2	0.65054	0.48464	1.9464	0.0024968	3.21432e-69	LOC_Os07g02490.1	protein|retrotransposon protein, putative, unclassified, expressed	3.84617e-05	AT1G40390.1	| Symbols: | DNAse I-like superfamily protein | chr1:15432576-15434674 REVERSE LENGTH=426
c145565_g2	-0.54415	0.31714	-1.2449	0.039736	7.87019e-43	LOC_Os07g02490.1	protein|retrotransposon protein, putative, unclassified, expressed	1.18597e-09	AT1G40390.1	| Symbols: | DNAse I-like superfamily protein | chr1:15432576-15434674 REVERSE LENGTH=426
c145671_g1	2.4869	0.02845	4.0353	2.8578e-07	7.25472e-40	LOC_Os10g21070.1	protein|retrotransposon protein, putative, unclassified, expressed	0.969175	AT1G40390.1	| Symbols: | DNAse I-like superfamily protein | chr1:15432576-15434674 REVERSE LENGTH=426
c151615_g2	0.85105	0.40607	3.7514	2.0615e-13	4.19701e-47	LOC_Os09g14150.1	protein|retrotransposon protein, putative, LINE subclass	0.194707	AT1G40390.1	| Symbols: | DNAse I-like superfamily protein | chr1:15432576-15434674 REVERSE LENGTH=426
c153112_g2	1.2447	0.02908	1.161	0.038181	8.64448e-63	LOC_Os10g13370.1	protein|retrotransposon protein, putative, unclassified, expressed	0.00137796	AT1G40390.1	| Symbols: | DNAse I-like superfamily protein | chr1:15432576-15434674 REVERSE LENGTH=426
c174713_g1	1.7013	0.26992	2.97	0.012348	3.49033e-92	LOC_Os10g37170.1	protein|retrotransposon protein, putative, unclassified, expressed	1.63465e-12	AT1G40390.1	| Symbols: | DNAse I-like superfamily protein | chr1:15432576-15434674 REVERSE LENGTH=426
c143296_g2	2.0674	4.5129e-05	0.52351	0.44998	1.89906e-83	LOC_Os10g37170.1	protein|retrotransposon protein, putative, unclassified, expressed	4.97341e-15	AT1G40390.1	| Symbols: | DNAse I-like superfamily protein | chr1:15432576-15434674 REVERSE LENGTH=426
c153830_g2	-0.2448	0.86096	2.474	4.7578e-07	0	ChrSy.fgenesh.mRNA.57	protein|expressed protein	0.000289912	AT1G42190.1	| Symbols: | GAG/POL/ENV polyprotein | chr1:15761082-15761276 FORWARD LENGTH=64
c111403_g1	3.0649	0.0093078	1.3314	0.53536	4.65161e-39	LOC_Os03g26010.1	protein|retrotransposon protein, putative, unclassified, expressed	0.000444452	AT1G42190.1	| Symbols: | GAG/POL/ENV polyprotein | chr1:15761082-15761276 FORWARD LENGTH=64
c142375_g2	2.141	0.016323	-0.1083	1	5.26996e-25	LOC_Os12g31470.1	protein|retrotransposon protein, putative, unclassified, expressed	0.18191	AT1G42190.1	| Symbols: | GAG/POL/ENV polyprotein | chr1:15761082-15761276 FORWARD LENGTH=64
c153175_g1	0.34579	0.7141	1.4812	1.4922e-07	0	LOC_Os11g19250.1	protein|AARP2CN domain containing protein, expressed	0	AT1G42440.1	| Symbols: | FUNCTIONS IN: molecular_function unknown; INVOLVED IN: ribosome biogenesis; LOCATED IN: nucleus; EXPRESSED IN: 22 plant structures; EXPRESSED DURING: 13 growth stages; CONTAINS InterPro DOMAIN/s: AARP2CN (InterPro:IPR012948), Protein of unknown function DUF663 (InterPro:IPR007034); BEST Arabidopsis thaliana protein match is: P-loop containing nucleoside triphosphate hydrolases superf…
c4481_g1	-1.3953	1.8958e-08	-1.6139	8.6109e-29	-	-	-	0.389413	AT1G42470.1	| Symbols: | Patched family protein | chr1:15926987-15935128 FORWARD LENGTH=1272
c147525_g1	0.82908	0.091772	2.8178	1.5745e-20	3.89002e-87	LOC_Os02g02524.1	protein|canopy homolog 2 precursor, putative, expressed	1.78597e-55	AT1G42480.1	| Symbols: | unknown protein; FUNCTIONS IN: molecular_function unknown; INVOLVED IN: biological_process unknown; LOCATED IN: endomembrane system; EXPRESSED IN: 24 plant structures; EXPRESSED DURING: 13 growth stages; CONTAINS InterPro DOMAIN/s: Protein of unknown function DUF3456 (InterPro:IPR021852); Has 177 Blast hits to 177 proteins in 59 species: Archae - 0; Bacteria - 0; Metazoa - 140; Fungi…
c154079_g2	-1.0021	0.025936	-1.7397	0.0003419	0	LOC_Os02g02540.1	protein|glutamate receptor, putative, expressed	0	AT1G42540.1	| Symbols: ATGLR3.3, GLR3.3 | glutamate receptor 3.3 | chr1:15973489-15976703 FORWARD LENGTH=933
c155783_g1	-0.93576	0.00025745	-1.6212	4.6523e-22	0	LOC_Os04g49570.2	protein|glutamate receptor, putative, expressed	0	AT1G42540.1	| Symbols: ATGLR3.3, GLR3.3 | glutamate receptor 3.3 | chr1:15973489-15976703 FORWARD LENGTH=933
c146416_g1	0.78167	0.0059447	2.1874	8.3089e-47	9.91306e-95	LOC_Os06g41770.1	protein|bZIP transcription factor domain containing protein, expressed	1.86971e-14	AT1G42990.1	| Symbols: ATBZIP60, BZIP60 | basic region/leucine zipper motif 60 | chr1:16136062-16137459 REVERSE LENGTH=295
c142028_g1	0.77274	0.2007	1.9075	4.3793e-05	2.20327e-08	LOC_Os01g14760.1	protein|expressed protein	0.0288898	AT1G43000.1	| Symbols: | PLATZ transcription factor family protein | chr1:16140816-16141655 FORWARD LENGTH=216
c137553_g3	3.9519	0.023476	2.6483	0.014193	2.87603e-06	LOC_Os09g26420.4	protein|AP2 domain containing protein, expressed	6.40742e-11	AT1G43160.1	| Symbols: RAP2.6 | related to AP2 6 | chr1:16263989-16264663 FORWARD LENGTH=192
c150454_g1	-1.1326	8.4717e-05	0.18263	0.22432	0	LOC_Os11g06750.1	protein|ribosomal protein L3, putative, expressed	0	AT1G43170.8	| Symbols: RP1 | ribosomal protein 1 | chr1:16266992-16268631 FORWARD LENGTH=389
c152225_g1	0.029335	0.98438	-1.5017	0.010987	4.58161e-11	LOC_Os08g31620.1	protein|expressed protein	1.98777e-06	AT1G43190.3	| Symbols: PTB3 | polypyrimidine tract-binding protein 3 | chr1:16275432-16278185 REVERSE LENGTH=430
c142117_g2	0.48195	0.62219	1.5258	0.021234	4.68606e-32	LOC_Os04g59140.1	protein|expressed protein	4.95123e-26	AT1G43630.1	| Symbols: | Protein of unknown function (DUF793) | chr1:16436445-16437686 REVERSE LENGTH=413
c132618_g1	-0.88389	0.1706	-2.6924	0.0011659	1.61833e-23	LOC_Os08g18870.1	protein|expressed protein	0.00183578	AT1G43640.1	| Symbols: AtTLP5, TLP5 | tubby like protein 5 | chr1:16439619-16441253 REVERSE LENGTH=429
c151602_g1	-1.5299	1.9459e-11	-1.6835	2.8155e-75	0	LOC_Os01g64660.2	protein|fructose-1,6-bisphosphatase, putative, expressed	0	AT1G43670.1	| Symbols: | Inositol monophosphatase family protein | chr1:16468184-16470347 FORWARD LENGTH=341
c137574_g2	1.1197	0.024204	-1.4319	0.069021	0.00129847	LOC_Os08g41390.2	protein|peptidyl-prolyl isomerase, putative, expressed	0.0142394	AT1G43690.1	| Symbols: | ubiquitin interaction motif-containing protein | chr1:16478519-16482589 FORWARD LENGTH=599
c141878_g1	1.3113	0.019431	0.97553	0.086642	2.74039e-134	LOC_Os05g51760.1	protein|transposon protein, putative, CACTA, En/Spm sub-class, expressed	8.78413e-52	AT1G43722.1	| Symbols: | unknown protein; BEST Arabidopsis thaliana protein match is: unknown protein (TAIR:AT5G28730.1); Has 924 Blast hits to 912 proteins in 109 species: Archae - 0; Bacteria - 0; Metazoa - 222; Fungi - 31; Plants - 661; Viruses - 0; Other Eukaryotes - 10 (source: NCBI BLink). | chr1:16496403-16497377 FORWARD LENGTH=324
c137099_g1	0.71607	0.62744	2.1158	0.034853	1.6887e-27	LOC_Os09g23810.1	protein|retrotransposon protein, putative, unclassified	4.9957e-09	AT1G43730.1	| Symbols: | RNA-directed DNA polymerase (reverse transcriptase)-related family protein | chr1:16508723-16509784 REVERSE LENGTH=320
c112382_g1	2.6141	0.099506	4.0696	0.00033216	6.43399e-138	LOC_Os12g08725.1	protein|retrotransposon protein, putative, unclassified, expressed	2.00746e-26	AT1G43760.1	| Symbols: | DNAse I-like superfamily protein | chr1:16528880-16531065 REVERSE LENGTH=626
c122453_g1	3.7413	0.085104	4.047	0.04861	0	LOC_Os04g50830.1	protein|retrotransposon protein, putative, LINE subclass, expressed	4.1277e-29	AT1G43760.1	| Symbols: | DNAse I-like superfamily protein | chr1:16528880-16531065 REVERSE LENGTH=626
c123253_g1	0.34636	0.72214	1.7035	0.00087289	0	LOC_Os07g02490.1	protein|retrotransposon protein, putative, unclassified, expressed	6.84178e-34	AT1G43760.1	| Symbols: | DNAse I-like superfamily protein | chr1:16528880-16531065 REVERSE LENGTH=626
c123335_g1	4.8167	7.6289e-05	3.3986	3.3886e-54	0	LOC_Os06g28980.1	protein|retrotransposon protein, putative, unclassified, expressed	9.35682e-35	AT1G43760.1	| Symbols: | DNAse I-like superfamily protein | chr1:16528880-16531065 REVERSE LENGTH=626
c131482_g1	4.7537	0.00057766	4.7218	0.00092248	1.55803e-92	LOC_Os09g04850.1	protein|retrotransposon protein, putative, unclassified, expressed	7.40583e-06	AT1G43760.1	| Symbols: | DNAse I-like superfamily protein | chr1:16528880-16531065 REVERSE LENGTH=626
c135114_g1	4.6323	0.034527	4.6549	0.0012874	7.78402e-53	LOC_Os06g28980.1	protein|retrotransposon protein, putative, unclassified, expressed	6.43114e-12	AT1G43760.1	| Symbols: | DNAse I-like superfamily protein | chr1:16528880-16531065 REVERSE LENGTH=626
c136250_g1	5.1592	4.3121e-09	3.333	0.014367	0	LOC_Os09g29920.1	protein|retrotransposon protein, putative, unclassified, expressed	8.50636e-30	AT1G43760.1	| Symbols: | DNAse I-like superfamily protein | chr1:16528880-16531065 REVERSE LENGTH=626
c137002_g1	0.57887	0.40969	1.278	0.035636	0	LOC_Os07g02490.1	protein|retrotransposon protein, putative, unclassified, expressed	2.82735e-28	AT1G43760.1	| Symbols: | DNAse I-like superfamily protein | chr1:16528880-16531065 REVERSE LENGTH=626
c138179_g2	0.19897	0.73255	1.6827	0.0011277	0	LOC_Os12g24510.1	protein|retrotransposon protein, putative, unclassified, expressed	3.70481e-20	AT1G43760.1	| Symbols: | DNAse I-like superfamily protein | chr1:16528880-16531065 REVERSE LENGTH=626
c138429_g2	0.49828	1	4.251	0.00080287	2.3511e-65	LOC_Os07g02490.1	protein|retrotransposon protein, putative, unclassified, expressed	4.9448e-06	AT1G43760.1	| Symbols: | DNAse I-like superfamily protein | chr1:16528880-16531065 REVERSE LENGTH=626
c138710_g1	-3.1948	0.0060083	-4.7788	0.0015762	2.63301e-66	LOC_Os08g44890.1	protein|retrotransposon protein, putative, unclassified, expressed	2.27118e-11	AT1G43760.1	| Symbols: | DNAse I-like superfamily protein | chr1:16528880-16531065 REVERSE LENGTH=626
c139298_g4	-1.4062	0.00037967	-5.6946	2.7625e-19	0	LOC_Os11g05030.1	protein|expressed protein	7.72372e-25	AT1G43760.1	| Symbols: | DNAse I-like superfamily protein | chr1:16528880-16531065 REVERSE LENGTH=626
c141113_g3	1.4962	0.029663	2.2375	9.5283e-05	0	LOC_Os07g02490.1	protein|retrotransposon protein, putative, unclassified, expressed	3.72532e-22	AT1G43760.1	| Symbols: | DNAse I-like superfamily protein | chr1:16528880-16531065 REVERSE LENGTH=626
c142221_g4	0.53302	0.46932	1.5145	0.0048781	2.38028e-73	LOC_Os07g02490.1	protein|retrotransposon protein, putative, unclassified, expressed	1.93666e-07	AT1G43760.1	| Symbols: | DNAse I-like superfamily protein | chr1:16528880-16531065 REVERSE LENGTH=626
c142862_g1	2.7703	3.4091e-08	-4.467	0.0402	1.35342e-103	LOC_Os07g02490.1	protein|retrotransposon protein, putative, unclassified, expressed	1.14402e-18	AT1G43760.1	| Symbols: | DNAse I-like superfamily protein | chr1:16528880-16531065 REVERSE LENGTH=626
c143200_g1	0.58506	0.54777	1.7759	0.00025687	0	LOC_Os11g44750.1	protein|retrotransposon protein, putative, unclassified, expressed	1.61536e-24	AT1G43760.1	| Symbols: | DNAse I-like superfamily protein | chr1:16528880-16531065 REVERSE LENGTH=626
c143591_g2	1.2575	0.044606	2.0783	3.759e-05	1.06952e-144	LOC_Os11g44750.1	protein|retrotransposon protein, putative, unclassified, expressed	5.36195e-21	AT1G43760.1	| Symbols: | DNAse I-like superfamily protein | chr1:16528880-16531065 REVERSE LENGTH=626
c144296_g1	1.2549	0.39645	1.2687	0.000956	0	LOC_Os11g44750.1	protein|retrotransposon protein, putative, unclassified, expressed	2.28221e-28	AT1G43760.1	| Symbols: | DNAse I-like superfamily protein | chr1:16528880-16531065 REVERSE LENGTH=626
c144704_g2	2.9279	0.20403	4.5097	0.0030489	5.95145e-75	LOC_Os12g23770.1	protein|retrotransposon protein, putative, LINE subclass, expressed	1.74076e-17	AT1G43760.1	| Symbols: | DNAse I-like superfamily protein | chr1:16528880-16531065 REVERSE LENGTH=626
c145811_g1	3.3756	0.016442	7.0401	5.3564e-27	1.65066e-116	LOC_Os03g39900.1	protein|retrotransposon protein, putative, unclassified, expressed	5.01561e-22	AT1G43760.1	| Symbols: | DNAse I-like superfamily protein | chr1:16528880-16531065 REVERSE LENGTH=626
c146006_g1	-0.018685	1	2.4282	0.00097847	1.14369e-107	LOC_Os12g23770.1	protein|retrotransposon protein, putative, LINE subclass, expressed	2.81797e-20	AT1G43760.1	| Symbols: | DNAse I-like superfamily protein | chr1:16528880-16531065 REVERSE LENGTH=626
c146159_g4	0.080129	1	2.7142	0.0071094	3.22047e-82	LOC_Os07g02490.1	protein|retrotransposon protein, putative, unclassified, expressed	1.96048e-17	AT1G43760.1	| Symbols: | DNAse I-like superfamily protein | chr1:16528880-16531065 REVERSE LENGTH=626
c146276_g1	1.9883	0.019969	3.5367	2.0253e-09	0	LOC_Os12g23770.1	protein|retrotransposon protein, putative, LINE subclass, expressed	1.31167e-20	AT1G43760.1	| Symbols: | DNAse I-like superfamily protein | chr1:16528880-16531065 REVERSE LENGTH=626
c146321_g2	0.6975	0.082374	1.6249	4.7239e-06	0	LOC_Os06g07320.1	protein|retrotransposon protein, putative, unclassified, expressed	6.33033e-30	AT1G43760.1	| Symbols: | DNAse I-like superfamily protein | chr1:16528880-16531065 REVERSE LENGTH=626
c146321_g3	3.3494	0.20113	2.5205	0.0018756	0	LOC_Os12g24510.1	protein|retrotransposon protein, putative, unclassified, expressed	2.38866e-21	AT1G43760.1	| Symbols: | DNAse I-like superfamily protein | chr1:16528880-16531065 REVERSE LENGTH=626
c146378_g1	4.392	7.7698e-05	6.9634	4.7818e-28	2.60459e-154	LOC_Os07g45530.1	protein|retrotransposon protein, putative, unclassified, expressed	1.77517e-22	AT1G43760.1	| Symbols: | DNAse I-like superfamily protein | chr1:16528880-16531065 REVERSE LENGTH=626
c147288_g1	2.5124	0.00072801	3.2842	1.2275e-07	3.04923e-132	LOC_Os12g08725.1	protein|retrotransposon protein, putative, unclassified, expressed	1.96358e-24	AT1G43760.1	| Symbols: | DNAse I-like superfamily protein | chr1:16528880-16531065 REVERSE LENGTH=626
c147574_g2	1.5085	0.56148	5.8204	2.6343e-13	5.85582e-125	LOC_Os12g23770.1	protein|retrotransposon protein, putative, LINE subclass, expressed	2.16355e-15	AT1G43760.1	| Symbols: | DNAse I-like superfamily protein | chr1:16528880-16531065 REVERSE LENGTH=626
c147673_g1	0.047822	0.96072	-1.3526	0.017104	6.69622e-159	LOC_Os03g39900.1	protein|retrotransposon protein, putative, unclassified, expressed	1.06272e-28	AT1G43760.1	| Symbols: | DNAse I-like superfamily protein | chr1:16528880-16531065 REVERSE LENGTH=626
c149678_g3	-0.27659	0.68772	1.5421	0.0005876	0	LOC_Os12g23770.1	protein|retrotransposon protein, putative, LINE subclass, expressed	1.60856e-18	AT1G43760.1	| Symbols: | DNAse I-like superfamily protein | chr1:16528880-16531065 REVERSE LENGTH=626
c149956_g2	1.5214	0.0082698	1.9252	0.00019977	4.00833e-95	LOC_Os07g02490.1	protein|retrotransposon protein, putative, unclassified, expressed	1.28401e-11	AT1G43760.1	| Symbols: | DNAse I-like superfamily protein | chr1:16528880-16531065 REVERSE LENGTH=626
c150920_g1	3.4715	4.2572e-24	4.2041	1.6393e-19	6.41199e-111	LOC_Os07g02490.1	protein|retrotransposon protein, putative, unclassified, expressed	3.00173e-17	AT1G43760.1	| Symbols: | DNAse I-like superfamily protein | chr1:16528880-16531065 REVERSE LENGTH=626
c150924_g1	1.2095	0.27917	2.0488	0.026886	8.39943e-154	LOC_Os07g02490.1	protein|retrotransposon protein, putative, unclassified, expressed	4.27347e-17	AT1G43760.1	| Symbols: | DNAse I-like superfamily protein | chr1:16528880-16531065 REVERSE LENGTH=626
c152022_g2	-0.051867	0.93335	-3.2597	9.7576e-10	0	LOC_Os11g05030.1	protein|expressed protein	9.65392e-20	AT1G43760.1	| Symbols: | DNAse I-like superfamily protein | chr1:16528880-16531065 REVERSE LENGTH=626
c152092_g1	2.9072	1.8095e-05	3.1276	1.1652e-10	0	LOC_Os10g37170.1	protein|retrotransposon protein, putative, unclassified, expressed	3.39022e-46	AT1G43760.1	| Symbols: | DNAse I-like superfamily protein | chr1:16528880-16531065 REVERSE LENGTH=626
c152591_g2	2.7102	0.39915	4.9813	0.0012467	3.28004e-79	LOC_Os04g20890.1	protein|retrotransposon protein, putative, unclassified, expressed	3.26358e-20	AT1G43760.1	| Symbols: | DNAse I-like superfamily protein | chr1:16528880-16531065 REVERSE LENGTH=626
c152591_g3	-0.42041	0.61673	1.9092	2.8485e-05	1.17285e-101	LOC_Os06g07320.1	protein|retrotransposon protein, putative, unclassified, expressed	7.80568e-25	AT1G43760.1	| Symbols: | DNAse I-like superfamily protein | chr1:16528880-16531065 REVERSE LENGTH=626
c153119_g1	2.2077	2.5425e-07	1.2535	0.0083543	3.73243e-176	LOC_Os02g29630.1	protein|retrotransposon protein, putative, unclassified, expressed	1.19439e-11	AT1G43760.1	| Symbols: | DNAse I-like superfamily protein | chr1:16528880-16531065 REVERSE LENGTH=626
c154877_g3	5.6896	4.1666e-07	5.65	3.1587e-31	1.64771e-158	LOC_Os04g50830.1	protein|retrotransposon protein, putative, LINE subclass, expressed	4.06386e-15	AT1G43760.1	| Symbols: | DNAse I-like superfamily protein | chr1:16528880-16531065 REVERSE LENGTH=626
c155976_g1	1.9135	8.3478e-09	-1.55	0.0007475	0	LOC_Os07g02490.1	protein|retrotransposon protein, putative, unclassified, expressed	3.24014e-23	AT1G43760.1	| Symbols: | DNAse I-like superfamily protein | chr1:16528880-16531065 REVERSE LENGTH=626
c156219_g1	3.4987	4.7352e-25	4.1121	4.1228e-73	5.90581e-171	LOC_Os06g28980.1	protein|retrotransposon protein, putative, unclassified, expressed	1.68135e-27	AT1G43760.1	| Symbols: | DNAse I-like superfamily protein | chr1:16528880-16531065 REVERSE LENGTH=626
c156543_g3	-0.6763	0.41478	2.1357	3.7656e-05	1.02362e-119	LOC_Os07g02490.1	protein|retrotransposon protein, putative, unclassified, expressed	3.42687e-30	AT1G43760.1	| Symbols: | DNAse I-like superfamily protein | chr1:16528880-16531065 REVERSE LENGTH=626
c156673_g1	1.3481	0.00074328	2.7311	7.7927e-15	0	LOC_Os11g44750.1	protein|retrotransposon protein, putative, unclassified, expressed	1.80757e-23	AT1G43760.1	| Symbols: | DNAse I-like superfamily protein | chr1:16528880-16531065 REVERSE LENGTH=626
c156679_g2	0.72091	0.12015	2.4042	1.6128e-14	0	LOC_Os07g02490.1	protein|retrotransposon protein, putative, unclassified, expressed	2.75603e-29	AT1G43760.1	| Symbols: | DNAse I-like superfamily protein | chr1:16528880-16531065 REVERSE LENGTH=626
c156792_g2	0.71269	0.086078	1.0793	0.0017292	0	LOC_Os11g44750.1	protein|retrotransposon protein, putative, unclassified, expressed	8.0937e-23	AT1G43760.1	| Symbols: | DNAse I-like superfamily protein | chr1:16528880-16531065 REVERSE LENGTH=626
c83905_g1	1.3808	0.24697	2.1017	0.032647	8.17643e-45	LOC_Os10g21070.1	protein|retrotransposon protein, putative, unclassified, expressed	1.32241e-09	AT1G43760.1	| Symbols: | DNAse I-like superfamily protein | chr1:16528880-16531065 REVERSE LENGTH=626
c135573_g1	-1.9059	0.027783	#NAME?	9.0611e-05	7.30921e-124	LOC_Os11g20760.1	protein|retrotransposon protein, putative, unclassified, expressed	1.4239e-09	AT1G43760.1	| Symbols: | DNAse I-like superfamily protein | chr1:16528880-16531065 REVERSE LENGTH=626
c143296_g9	4.4495	0.010704	2.6328	0.46314	1.79488e-65	LOC_Os01g47510.1	protein|retrotransposon protein, putative, unclassified, expressed	3.41225e-21	AT1G43760.1	| Symbols: | DNAse I-like superfamily protein | chr1:16528880-16531065 REVERSE LENGTH=626
c116572_g1	3.3645	0.024032	0.3013	1	1.50292e-15	LOC_Os01g47510.1	protein|retrotransposon protein, putative, unclassified, expressed	0.0529125	AT1G43760.1	| Symbols: | DNAse I-like superfamily protein | chr1:16528880-16531065 REVERSE LENGTH=626
c149994_g1	-1.5454	1.1406e-05	-2.3504	4.0415e-12	4.31141e-42	LOC_Os08g01690.1	protein|retrotransposon protein, putative, unclassified, expressed	2.44836e-07	AT1G43790.1	| Symbols: TED6 | tracheary element differentiation-related 6 | chr1:16575952-16576302 FORWARD LENGTH=116
c143264_g1	-0.32515	0.19419	-2.0082	7.5114e-24	0	LOC_Os11g10070.1	protein|transcriptional corepressor SEUSS, putative, expressed	3.50082e-148	AT1G43850.2	| Symbols: SEU | SEUSS transcriptional co-regulator | chr1:16617872-16621596 FORWARD LENGTH=877
c144089_g1	-0.69366	0.012963	-3.0479	6.2598e-30	1.4561e-23	LOC_Os11g10060.1	protein|transcriptional corepressor SEUSS, putative, expressed	0.00905284	AT1G43850.2	| Symbols: SEU | SEUSS transcriptional co-regulator | chr1:16617872-16621596 FORWARD LENGTH=877
c122147_g1	0.88667	0.25928	1.7834	0.005082	0.00121004	LOC_Os08g01620.1	protein|shwachman-Bodian-Diamond syndrome protein, putative, expressed	0.000312782	AT1G43860.1	| Symbols: | sequence-specific DNA binding transcription factors | chr1:16622244-16624385 REVERSE LENGTH=370
c145499_g1	-0.61832	0.016209	-1.4798	4.9668e-22	6.00544e-72	LOC_Os04g59610.2	protein|expressed protein	3.15712e-54	AT1G44000.1	| Symbols: | unknown protein; BEST Arabidopsis thaliana protein match is: unknown protein (TAIR:AT4G11911.1); Has 216 Blast hits to 212 proteins in 76 species: Archae - 0; Bacteria - 96; Metazoa - 0; Fungi - 0; Plants - 118; Viruses - 0; Other Eukaryotes - 2 (source: NCBI BLink). | chr1:16708201-16709521 REVERSE LENGTH=260
c154389_g1	-0.92001	0.0017885	-1.3518	4.2482e-09	3.8361e-11	LOC_Os03g30740.1	protein|expressed protein	0.00777559	AT1G44110.1	| Symbols: CYCA1;1 | Cyclin A1;1 | chr1:16775035-16777182 REVERSE LENGTH=460
c146455_g1	2.6657	0.001659	1.727	6.7367e-14	2.48022e-41	LOC_Os05g35970.1	protein|expressed protein	1.17039e-28	AT1G44414.1	| Symbols: | unknown protein; Has 29 Blast hits to 29 proteins in 12 species: Archae - 0; Bacteria - 4; Metazoa - 0; Fungi - 0; Plants - 25; Viruses - 0; Other Eukaryotes - 0 (source: NCBI BLink). | chr1:16847781-16848086 FORWARD LENGTH=101
c137256_g1	-1.3687	1.4901e-09	-0.94838	1.416e-31	1.39767e-106	LOC_Os01g64960.1	protein|chlorophyll A-B binding protein, putative, expressed	2.71162e-87	AT1G44575.1	| Symbols: NPQ4, PSBS | Chlorophyll A-B binding family protein | chr1:16871768-16873194 FORWARD LENGTH=265
c148558_g1	-0.64803	0.12143	-1.25	0.0024637	3.27839e-172	LOC_Os04g49757.1	protein|purine permease, putative, expressed	9.28072e-81	AT1G44750.2	| Symbols: ATPUP11, PUP11 | purine permease 11 | chr1:16893825-16895168 FORWARD LENGTH=367
c150589_g4	1.8199	0.0015786	1.0479	0.10632	4.22562e-05	LOC_Os11g29380.1	protein|MCM2 - Putative minichromosome maintenance MCM complex subunit 2, expressed	5.02838e-06	AT1G44900.1	| Symbols: MCM2, ATMCM2 | minichromosome maintenance (MCM2/3/5) family protein | chr1:16970291-16974457 FORWARD LENGTH=936
c133859_g1	1.6724	0.040136	0.27817	0.86347	0.00014026	LOC_Os01g74340.1	protein|RNA recognition motif containing protein, putative, expressed	0.00180511	AT1G44900.1	| Symbols: MCM2, ATMCM2 | minichromosome maintenance (MCM2/3/5) family protein | chr1:16970291-16974457 FORWARD LENGTH=936
c135707_g1	3.3326	2.5596e-07	2.4457	0.0013884	3.4851e-05	LOC_Os11g29380.1	protein|MCM2 - Putative minichromosome maintenance MCM complex subunit 2, expressed	1.77e-05	AT1G44900.2	| Symbols: MCM2 | minichromosome maintenance (MCM2/3/5) family protein | chr1:16970291-16974457 FORWARD LENGTH=934
c147077_g1	-0.020956	0.98372	-3.2462	0.00018131	2.29712e-14	LOC_Os11g29380.1	protein|MCM2 - Putative minichromosome maintenance MCM complex subunit 2, expressed	4.23043e-11	AT1G44900.2	| Symbols: MCM2 | minichromosome maintenance (MCM2/3/5) family protein | chr1:16970291-16974457 FORWARD LENGTH=934
c141327_g1	-0.35319	0.61348	-2.8099	0.0053243	2.42038e-07	LOC_Os11g33100.1	protein|SNARE associated Golgi protein, putative, expressed	3.55154e-06	AT1G44960.1	| Symbols: | SNARE associated Golgi protein family | chr1:16999576-17001447 FORWARD LENGTH=261
c147549_g1	1.5562	8.11e-05	1.2735	0.0024753	9.1103e-132	LOC_Os11g33100.1	protein|SNARE associated Golgi protein, putative, expressed	1.76013e-86	AT1G44960.1	| Symbols: | SNARE associated Golgi protein family | chr1:16999576-17001447 FORWARD LENGTH=261
c141389_g1	-0.84111	0.0099863	-1.7694	4.0528e-10	2.12354e-28	LOC_Os06g37560.1	protein|beta-galactosidase precursor, putative, expressed	2.14336e-23	AT1G45130.1	| Symbols: BGAL5 | beta-galactosidase 5 | chr1:17065447-17069110 FORWARD LENGTH=732
c152180_g2	-2.2792	0.0072745	-1.7687	0.028595	5.2947e-126	LOC_Os03g06940.2	protein|beta-galactosidase, putative, expressed	8.18592e-111	AT1G45130.1	| Symbols: BGAL5 | beta-galactosidase 5 | chr1:17065447-17069110 FORWARD LENGTH=732
c134048_g1	3.2095	0.030086	1.5408	0.62516	-	-	-	0.615574	AT1G45130.1	| Symbols: BGAL5 | beta-galactosidase 5 | chr1:17065447-17069110 FORWARD LENGTH=732
c124942_g1	-1.2291	0.064388	-1.781	0.014366	0	LOC_Os09g28300.2	protein|remorin C-terminal domain containing protein, putative, expressed	1.96939e-57	AT1G45207.2	| Symbols: | Remorin family protein | chr1:17130703-17133548 REVERSE LENGTH=555
c139669_g2	-2.0325	0.056449	-2.4324	0.045141	2.19198e-111	LOC_Os08g36760.1	protein|remorin C-terminal domain containing protein, putative, expressed	8.39874e-22	AT1G45207.2	| Symbols: | Remorin family protein | chr1:17130703-17133548 REVERSE LENGTH=555
c151295_g2	1.272	0.50103	3.1245	0.0049867	9.53249e-31	LOC_Os02g52780.2	protein|bZIP transcription factor, putative, expressed	1.43899e-11	AT1G45249.2	| Symbols: ABF2, AREB1, ATAREB1 | abscisic acid responsive elements-binding factor 2 | chr1:17166189-17167415 REVERSE LENGTH=408
c152345_g1	-1.1229	0.0054255	-3.8163	4.4038e-10	4.61139e-77	LOC_Os01g04070.1	protein|verticillium wilt disease resistance protein, putative, expressed	7.39648e-19	AT1G45616.1	| Symbols: AtRLP6, RLP6 | receptor like protein 6 | chr1:17183550-17186534 REVERSE LENGTH=994
c149565_g1	-1.1802	0.00049852	0.16509	0.45764	1.24897e-137	LOC_Os06g06780.1	protein|harpin-induced protein, putative, expressed	1.88243e-45	AT1G45688.1	| Symbols: | unknown protein; FUNCTIONS IN: molecular_function unknown; INVOLVED IN: biological_process unknown; LOCATED IN: plasma membrane; EXPRESSED IN: 22 plant structures; EXPRESSED DURING: 13 growth stages; BEST Arabidopsis thaliana protein match is: unknown protein (TAIR:AT5G42860.1); Has 258 Blast hits to 242 proteins in 39 species: Archae - 0; Bacteria - 11; Metazoa - 10; Fungi - 14; Pla…
c145089_g2	2.1862	0.00036707	3.5798	8.8677e-27	1.33479e-19	LOC_Os06g07030.1	protein|AP2 domain containing protein, expressed	4.73924e-17	AT1G46768.1	| Symbols: RAP2.1 | related to AP2 1 | chr1:17266046-17266507 REVERSE LENGTH=153
c149694_g1	0.93562	0.015058	2.1266	1.142e-15	1.73018e-111	LOC_Os04g42670.1	protein|OsFBL19 - F-box domain and LRR containing protein, expressed	1.58575e-127	AT1G47056.1	| Symbols: VFB1 | VIER F-box proteine 1 | chr1:17276103-17277659 REVERSE LENGTH=518
c128810_g1	1.5061	1.8703e-06	1.5798	3.9867e-11	6.08141e-31	LOC_Os10g22170.2	protein|expressed protein	0.142739	AT1G47128.1	| Symbols: RD21, RD21A | Granulin repeat cysteine protease family protein | chr1:17283139-17285609 REVERSE LENGTH=462
c151503_g1	-1.9433	1.1005e-16	-0.46147	3.2843e-07	0	LOC_Os04g57440.1	protein|oryzain beta chain precursor, putative, expressed	0	AT1G47128.1	| Symbols: RD21, RD21A | Granulin repeat cysteine protease family protein | chr1:17283139-17285609 REVERSE LENGTH=462
c137132_g1	0.45879	0.25138	1.574	1.9509e-07	9.31808e-25	LOC_Os03g11060.1	protein|MFP1 attachment factor 1, putative, expressed	1.15503e-13	AT1G47200.1	| Symbols: WPP2 | WPP domain protein 2 | chr1:17298181-17298723 REVERSE LENGTH=180
c152320_g1	0.69327	0.25714	1.1506	0.04492	2.00405e-43	LOC_Os03g41100.1	protein|cyclin, putative, expressed	1.46742e-36	AT1G47230.2	| Symbols: CYCA3;4 | CYCLIN A3;4 | chr1:17306752-17308587 FORWARD LENGTH=370
c144300_g6	-1.8827	0.090686	-2.0844	0.04248	4.08859e-07	LOC_Os12g39180.1	protein|natural resistance-associated macrophage protein, putative, expressed	0.000752604	AT1G47240.1	| Symbols: NRAMP2, ATNRAMP2 | NRAMP metal ion transporter 2 | chr1:17309043-17311308 REVERSE LENGTH=530
c147289_g1	-0.094096	0.66995	-1.2598	9.9265e-10	0	LOC_Os03g11010.1	protein|natural resistance-associated macrophage protein, putative, expressed	0	AT1G47240.1	| Symbols: NRAMP2, ATNRAMP2 | NRAMP metal ion transporter 2 | chr1:17309043-17311308 REVERSE LENGTH=530
c153025_g1	1.8815	5.141e-06	3.1118	1.6923e-27	0	LOC_Os12g39180.1	protein|natural resistance-associated macrophage protein, putative, expressed	0	AT1G47240.1	| Symbols: NRAMP2, ATNRAMP2 | NRAMP metal ion transporter 2 | chr1:17309043-17311308 REVERSE LENGTH=530
c143743_g1	1.692	0.064218	2.9009	7.1185e-07	5.40282e-05	LOC_Os02g04100.1	protein|peptidase, T1 family, putative, expressed	0.0135299	AT1G47250.1	| Symbols: PAF2 | 20S proteasome alpha subunit F2 | chr1:17319220-17320900 FORWARD LENGTH=277
c154093_g2	-1.7881	0.0028945	-2.5167	0.00043801	9.60293e-164	LOC_Os02g47640.1	protein|OsFBT4 - F-box and tubby domain containing protein, expressed	3.5273e-71	AT1G47270.2	| Symbols: TLP6 | tubby like protein 6 | chr1:17326828-17328564 FORWARD LENGTH=412
c143745_g4	2.5969	0.035613	3.551	0.0003607	-	-	-	0.194661	AT1G47317.1	| Symbols: | Encodes a defensin-like (DEFL) family protein. | chr1:17347094-17347515 FORWARD LENGTH=103
c128658_g1	9.709	1.427e-56	10.494	5.7436e-146	3.73722e-15	LOC_Os02g23820.1	protein|retrotransposon protein, putative, unclassified, expressed	0.177092	AT1G47350.1	| Symbols: | F-box associated ubiquitination effector family protein | chr1:17358447-17360722 REVERSE LENGTH=528
c153751_g1	5.6872	8.8605e-13	4.8742	1.6739e-07	6.64889e-102	LOC_Os05g17830.1	protein|retrotransposon protein, putative, unclassified, expressed	3.45035e-14	AT1G47350.1	| Symbols: | F-box associated ubiquitination effector family protein | chr1:17358447-17360722 REVERSE LENGTH=528
c153751_g3	5.1013	0.00048769	4.3904	0.015442	5.15263e-84	LOC_Os11g21960.1	protein|retrotransposon protein, putative, unclassified, expressed	2.83244e-13	AT1G47350.1	| Symbols: | F-box associated ubiquitination effector family protein | chr1:17358447-17360722 REVERSE LENGTH=528
c138621_g2	-0.10272	0.89981	-4.7648	0.0027496	0	LOC_Os03g27780.1	protein|protein phosphotase protein, putative, expressed	0	AT1G47380.1	| Symbols: | Protein phosphatase 2C family protein | chr1:17373004-17375305 REVERSE LENGTH=428
c144065_g1	1.0766	0.0052565	1.7852	8.6554e-05	0	LOC_Os04g37660.1	protein|protein phosphotase protein, putative, expressed	4.61665e-176	AT1G47380.1	| Symbols: | Protein phosphatase 2C family protein | chr1:17373004-17375305 REVERSE LENGTH=428
c137709_g1	1.741	0.0028937	0.31685	0.74727	0	LOC_Os09g28560.1	protein|protein phosphotase protein, putative, expressed	0	AT1G47380.1	| Symbols: | Protein phosphatase 2C family protein | chr1:17373004-17375305 REVERSE LENGTH=428
c136190_g1	-0.16105	0.68545	-1.061	1.6322e-06	1.28575e-55	LOC_Os09g28630.1	protein|gibberellin receptor, putative, expressed	3.9464e-18	AT1G47480.1	| Symbols: | alpha/beta-Hydrolases superfamily protein | chr1:17417623-17419296 FORWARD LENGTH=314
c145174_g3	-1.095	0.041908	-2.0425	0.0011463	3.93885e-80	LOC_Os08g37060.1	protein|gibberellin receptor GID1L2, putative, expressed	1.57126e-35	AT1G47480.1	| Symbols: | alpha/beta-Hydrolases superfamily protein | chr1:17417623-17419296 FORWARD LENGTH=314
c143612_g1	0.50362	0.1198	-1.6897	5.5014e-06	1.3697e-100	LOC_Os03g42810.1	protein|endonuclease/exonuclease/phosphatase family domain containing protein, expressed	1.29426e-58	AT1G47510.1	| Symbols: AT5PTASE11, 5PTASE11 | inositol polyphosphate 5-phosphatase 11 | chr1:17435991-17438296 REVERSE LENGTH=334
c121408_g1	-0.78498	0.48761	-3.0207	0.043123	4.09335e-25	LOC_Os08g44870.1	protein|MATE efflux family protein, putative, expressed	3.79453e-15	AT1G47530.1	| Symbols: | MATE efflux family protein | chr1:17451724-17454110 FORWARD LENGTH=484
c137511_g1	-1.0548	0.00055649	-2.1241	2.0079e-16	6.8427e-14	LOC_Os03g47034.1	protein|expressed protein	4.65369e-07	AT1G47578.1	| Symbols: | Biotin/lipoate A/B protein ligase family | chr1:17484365-17485470 FORWARD LENGTH=280
c143697_g1	0.28892	0.54997	1.4329	4.1224e-05	1.26804e-157	LOC_Os03g55730.1	protein|SSA2 - 2S albumin seed storage family protein precursor, putative, expressed	6.23262e-133	AT1G47640.1	| Symbols: | unknown protein; FUNCTIONS IN: molecular_function unknown; INVOLVED IN: biological_process unknown; LOCATED IN: mitochondrion; EXPRESSED IN: 23 plant structures; EXPRESSED DURING: 13 growth stages; CONTAINS InterPro DOMAIN/s: Protein of unknown function DUF2053, membrane (InterPro:IPR019164); Has 204 Blast hits to 204 proteins in 84 species: Archae - 0; Bacteria - 0; Metazoa - 127; F…
c145563_g1	-1.9012	0.0029734	-1.1753	0.040256	4.76222e-156	LOC_Os12g30040.1	protein|transmembrane amino acid transporter protein, putative, expressed	4.95189e-138	AT1G47670.1	| Symbols: | Transmembrane amino acid transporter family protein | chr1:17536834-17539486 REVERSE LENGTH=519
c142338_g2	0.5594	0.37764	1.2375	0.019009	7.10469e-41	LOC_Os03g41530.4	protein|single-stranded DNA-binding protein, putative, expressed	9.46304e-29	AT1G47720.1	| Symbols: OSB1 | Primosome PriB/single-strand DNA-binding | chr1:17561514-17562859 REVERSE LENGTH=261
c145105_g3	0.17658	0.87484	1.9864	0.001368	1.21277e-142	LOC_Os03g43420.1	protein|single-stranded DNA-binding protein, putative, expressed	2.22309e-25	AT1G47720.1	| Symbols: OSB1 | Primosome PriB/single-strand DNA-binding | chr1:17561514-17562859 REVERSE LENGTH=261
c146630_g1	-0.55993	0.05456	-1.6198	5.251e-11	4.23739e-75	LOC_Os03g10200.1	protein|ethylene-responsive element-binding protein, putative, expressed	2.65505e-68	AT1G47740.2	| Symbols: | PPPDE putative thiol peptidase family protein | chr1:17567903-17569035 FORWARD LENGTH=279
c126574_g1	-1.0893	0.011357	-3.0157	2.0422e-09	6.34368e-93	LOC_Os08g41750.1	protein|OsFBX303 - F-box domain containing protein, expressed	0.000384846	AT1G47790.1	| Symbols: | F-box and associated interaction domains-containing protein | chr1:17600004-17601173 REVERSE LENGTH=389
c143604_g1	-0.15509	0.79856	-2.5798	2.9824e-05	1.41152e-78	LOC_Os10g41650.1	protein|OsFBX392 - F-box domain containing protein, expressed	6.24121e-09	AT1G47790.1	| Symbols: | F-box and associated interaction domains-containing protein | chr1:17600004-17601173 REVERSE LENGTH=389
c146851_g1	2.452	0.00013544	2.0003	0.028225	2.37334e-05	LOC_Os12g10560.1	protein|clathrin adaptor complex small chain domain containing protein, expressed	0.0046099	AT1G47830.1	| Symbols: | SNARE-like superfamily protein | chr1:17613346-17614784 REVERSE LENGTH=142
c156158_g1	1.1979	0.023803	0.34797	0.57544	5.89741e-111	LOC_Os11g06910.3	protein|myosin heavy chain-related, putative, expressed	1.46564e-10	AT1G47900.2	| Symbols: | Plant protein of unknown function (DUF869) | chr1:17647340-17651035 REVERSE LENGTH=1052
c144359_g1	0.15896	0.63594	-2.1565	5.054e-07	2.10203e-10	LOC_Os01g22990.1	protein|acidic leucine-rich nuclear phosphoprotein 32-related protein 1, putative, expressed	4.78731e-08	AT1G47970.1	| Symbols: | unknown protein; FUNCTIONS IN: molecular_function unknown; INVOLVED IN: biological_process unknown; LOCATED IN: cytosol; EXPRESSED IN: 21 plant structures; EXPRESSED DURING: 11 growth stages; Has 93717 Blast hits to 40765 proteins in 1891 species: Archae - 1046; Bacteria - 16276; Metazoa - 26677; Fungi - 16127; Plants - 6028; Viruses - 1519; Other Eukaryotes - 26044 (source: NCBI BLi…
c147831_g1	-1.9093	1.6127e-16	-2.4397	9.4863e-138	0	LOC_Os01g22520.1	protein|dihydrolipoyl dehydrogenase 1, mitochondrial precursor, putative, expressed	0	AT1G48030.2	| Symbols: mtLPD1 | mitochondrial lipoamide dehydrogenase 1 | chr1:17717432-17719141 REVERSE LENGTH=507
c156389_g2	-0.64098	0.10993	-1.0828	0.0063063	0	LOC_Os03g63920.1	protein|KAP-2, putative, expressed	0	AT1G48050.1	| Symbols: KU80, ATKU80 | Ku80 family protein | chr1:17723498-17726859 FORWARD LENGTH=680
c134243_g4	3.6579	0.10463	4.8547	0.0023572	4.63732e-23	LOC_Os07g02890.1	protein|OsFBX209 - F-box domain containing protein, expressed	0.00437221	AT1G48060.1	| Symbols: | F-box and associated interaction domains-containing protein | chr1:17728295-17729448 FORWARD LENGTH=353
c155286_g1	1.5897	0.000571	3.2002	5.4648e-22	0	LOC_Os01g22630.2	protein|ECT protein, putative, expressed	1.11703e-79	AT1G48110.2	| Symbols: ECT7 | evolutionarily conserved C-terminal region 7 | chr1:17770339-17772806 REVERSE LENGTH=639
c134387_g1	-0.40825	0.53104	1.0917	0.036274	5.99366e-30	LOC_Os03g29880.1	protein|transposon protein, putative, unclassified, expressed	7.49752e-11	AT1G48120.1	| Symbols: | hydrolases;protein serine/threonine phosphatases | chr1:17774238-17779624 REVERSE LENGTH=1340
c135536_g2	-1.0081	0.23159	-1.7834	0.038639	1.70848e-95	LOC_Os04g10610.1	protein|transposon protein, putative, unclassified, expressed	4.13014e-30	AT1G48120.1	| Symbols: | hydrolases;protein serine/threonine phosphatases | chr1:17774238-17779624 REVERSE LENGTH=1340
c135681_g2	-0.089212	0.89856	-3.2081	0.0011263	2.143e-68	LOC_Os01g34670.1	protein|transposon protein, putative, unclassified, expressed	1.72445e-98	AT1G48120.1	| Symbols: | hydrolases;protein serine/threonine phosphatases | chr1:17774238-17779624 REVERSE LENGTH=1340
c136797_g1	2.4614	0.49299	4.7238	0.0043794	8.46566e-21	LOC_Os10g17710.1	protein|transposon protein, putative, unclassified, expressed	1.39763e-14	AT1G48120.1	| Symbols: | hydrolases;protein serine/threonine phosphatases | chr1:17774238-17779624 REVERSE LENGTH=1340
c152683_g1	4.488	2.9595e-21	3.0588	7.733e-08	3.71594e-65	LOC_Os04g10610.1	protein|transposon protein, putative, unclassified, expressed	7.19702e-46	AT1G48120.1	| Symbols: | hydrolases;protein serine/threonine phosphatases | chr1:17774238-17779624 REVERSE LENGTH=1340
c156801_g1	2.213	0.016999	5.2157	1.1107e-28	4.22907e-95	LOC_Os01g16050.1	protein|transposon protein, putative, unclassified, expressed	4.29572e-45	AT1G48120.1	| Symbols: | hydrolases;protein serine/threonine phosphatases | chr1:17774238-17779624 REVERSE LENGTH=1340
c156836_g1	0.68659	0.13157	4.6491	1.8523e-114	0	LOC_Os01g47000.1	protein|transposon protein, putative, unclassified, expressed	1.86678e-28	AT1G48120.1	| Symbols: | hydrolases;protein serine/threonine phosphatases | chr1:17774238-17779624 REVERSE LENGTH=1340
c153653_g1	-1.4243	0.0039338	-3.3647	1.2828e-09	3.12211e-08	LOC_Os07g44430.1	protein|peroxiredoxin, putative, expressed	0.000126017	AT1G48130.1	| Symbols: ATPER1, PER1 | 1-cysteine peroxiredoxin 1 | chr1:17780610-17781500 FORWARD LENGTH=216
c138613_g1	-0.07189	0.99668	1.681	1.3006e-05	3.30082e-35	LOC_Os06g05670.1	protein|expressed protein	0.0722664	AT1G48200.1	| Symbols: | unknown protein; FUNCTIONS IN: molecular_function unknown; INVOLVED IN: biological_process unknown; LOCATED IN: endomembrane system; EXPRESSED IN: 22 plant structures; EXPRESSED DURING: 13 growth stages; Has 30 Blast hits to 30 proteins in 12 species: Archae - 0; Bacteria - 0; Metazoa - 0; Fungi - 0; Plants - 30; Viruses - 0; Other Eukaryotes - 0 (source: NCBI BLink). | chr1:17797070…
c134169_g5	-1.1527	0.11193	-1.845	0.018876	6.90812e-85	LOC_Os07g44350.1	protein|sec20 domain containing protein, expressed	1.50814e-63	AT1G48240.1	| Symbols: ATNPSN12, NPSN12 | novel plant snare 12 | chr1:17809223-17811656 REVERSE LENGTH=265
c152618_g1	-0.74881	0.078486	-2.4468	1.7507e-06	2.60646e-11	LOC_Os06g40370.1	protein|CAMK_KIN1/SNF1/Nim1_like.27 - CAMK includes calcium/calmodulin depedent protein kinases, expressed	3.00537e-11	AT1G48260.1	| Symbols: CIPK17, SnRK3.21 | CBL-interacting protein kinase 17 | chr1:17814226-17817226 REVERSE LENGTH=432
c148609_g1	-0.38969	0.20558	-1.5367	1.1925e-09	2.81509e-64	LOC_Os12g01449.1	protein|chloroplast unusual positioning protein, putative, expressed	9.69407e-71	AT1G48280.1	| Symbols: | hydroxyproline-rich glycoprotein family protein | chr1:17835196-17837553 FORWARD LENGTH=558
c142080_g1	0.21065	0.35399	1.2345	4.0429e-30	1.02789e-38	LOC_Os05g04620.1	protein|expressed protein	1.40651e-14	AT1G48300.1	| Symbols: | unknown protein; FUNCTIONS IN: molecular_function unknown; INVOLVED IN: biological_process unknown; LOCATED IN: endomembrane system; EXPRESSED IN: 24 plant structures; EXPRESSED DURING: 15 growth stages; Has 96 Blast hits to 87 proteins in 37 species: Archae - 0; Bacteria - 2; Metazoa - 12; Fungi - 2; Plants - 65; Viruses - 0; Other Eukaryotes - 15 (source: NCBI BLink). | chr1:178473…
c139151_g1	-0.82796	0.0015431	-1.0313	1.4153e-09	6.36135e-72	LOC_Os03g48480.1	protein|thioesterase family protein, putative, expressed	1.32232e-59	AT1G48320.1	| Symbols: | Thioesterase superfamily protein | chr1:17855024-17855577 REVERSE LENGTH=156
c144603_g1	-2.3504	0.0012308	-4.7203	2.2988e-06	0	LOC_Os02g45070.1	protein|PINHEAD, putative, expressed	2.79217e-126	AT1G48410.1	| Symbols: AGO1 | Stabilizer of iron transporter SufD / Polynucleotidyl transferase | chr1:17886285-17891892 REVERSE LENGTH=1048
c146619_g1	-2.2636	2.0415e-10	-2.3901	2.5319e-14	0	LOC_Os06g51310.2	protein|PAZ domain containing protein, putative, expressed	0	AT1G48410.1	| Symbols: AGO1 | Stabilizer of iron transporter SufD / Polynucleotidyl transferase | chr1:17886285-17891892 REVERSE LENGTH=1048
c146619_g3	-1.7752	0.03917	-4.8778	0.00080305	1.13199e-151	LOC_Os06g51310.2	protein|PAZ domain containing protein, putative, expressed	2.94855e-125	AT1G48410.1	| Symbols: AGO1 | Stabilizer of iron transporter SufD / Polynucleotidyl transferase | chr1:17886285-17891892 REVERSE LENGTH=1048
[truncated: 8,406 more rows]
