# Supplementary material for: Transcriptomic profiling of tall fescue in response to heat stress and improved thermotolerance by melatonin and 24-epibrassinolide
Source: BMC Genomics. 2018 Mar 27;19:224. doi: 10.1186/s12864-018-4588-y (PMC5870388; doi:10.1186/s12864-018-4588-y)
Supplement: Supplementary file 6 — Table S4. List of genes used for cluster analysis. (XLSX 563 kb) [file 12864_2018_4588_MOESM6_ESM.xlsx]

## Sheet: Sheet1
ID	Heat-2h	pval	Heat-12h	pval
c148551_g2	-2.0851	1.6466e-08	-1.7568	9.496e-09
c155757_g1	0	0.14547	-2.3753	7.3263e-07
c134315_g1	-1.9137	0.00029116	-1.9416	0.00016779
c152052_g1	-0.50808	0.031463	-1.5725	1.4186e-07
c150822_g1	-1.7123	2.1607e-11	-2.6082	3.1923e-54
c156618_g1	-0.64277	0.029748	-1.3356	8.866e-08
c149615_g1	1.6537	2.3591e-07	2.2814	7.4141e-25
c150231_g1	0	0.13699	1.0015	2.2316e-06
c130142_g2	-2.0418	0.00016648	-3.3861	4.4375e-08
c156692_g1	-1.2422	5.1742e-08	-2.2163	3.2192e-88
c130804_g1	0	0.13546	2.5037	9.9346e-11
c144358_g1	0	0.091426	1.7408	1.1134e-07
c132629_g2	3.6703	0.043161	0	0.087504
c134170_g2	1.4115	0.03904	0	0.13441
c123711_g1	0	0.16275	-4.187	0.02021
c137500_g1	2.4288	6.9201e-08	4.2936	8.7381e-53
c140174_g1	-1.1571	0.00027902	-2.505	5.654e-16
c145900_g1	2.1823	4.0096e-06	3.547	9.8919e-62
c145794_g1	0	0.12136	-3.6599	4.2868e-05
c147356_g1	-0.72006	0.008504	-3.7389	5.2395e-44
c137560_g2	-4.1177	0.020857	0	0.20562
c137560_g3	0	0.50612	-3.3075	0.019283
c143452_g1	-2.6848	0.012882	0	0.61223
c156121_g1	-1.2416	2.2994e-05	-0.77146	9.0272e-05
c139899_g2	0	0.12796	-1.5687	0.00011692
c143952_g1	-1.6744	2.1763e-06	-3.2299	5.8251e-20
c139899_g1	-1.325	0.0098988	0	0.30848
c149981_g3	-1.311	5.2797e-07	-0.66951	9.7497e-06
c153879_g3	1.4797	0.0013844	2.1661	1.166e-08
c126819_g2	0	1	-3.1814	0.023281
c150305_g1	0	0.24324	1.1306	3.4348e-08
c134817_g2	2.6249	0.043565	0	0.058805
c152939_g1	1.2327	2.0197e-05	0	0.79599
c147223_g1	2.1131	0.0335	0	0.36672
c154911_g1	0	0.34357	-2.1555	3.5156e-09
c156588_g1	-1.1633	1.8447e-06	-1.8544	2.4034e-34
c144147_g2	2.939	0.00034265	3.0351	0.00014177
c118012_g1	-2.054	0.022773	-5.0492	0.00032461
c147355_g1	1.3987	1.4485e-05	0	0.053669
c151050_g2	0	0.84585	-2.1125	0.0042752
c154673_g1	0	0.54702	-1.4424	0.00053418
c136973_g1	2.0722	2.5097e-08	3.3415	1.463e-42
c146355_g1	2.4601	0.0051632	1.6007	0.039479
c146355_g2	1.6394	0.0019732	2.4158	6.8443e-30
c137679_g3	-2.3941	0.025632	-4.3508	0.0048388
c144100_g1	0	0.86252	-2.2377	0.0048453
c144783_g1	0.81305	0.0081225	-1.4709	1.2343e-05
c151358_g1	0	0.22503	-1.4398	0.0015956
c156612_g1	0	0.70805	-1.9141	5.5697e-12
c146102_g2	-1.2753	0.026923	0	0.58873
c140752_g1	0	0.25138	1.9764	6.973e-27
c146659_g1	0	0.091112	-1.9224	0.008946
c150762_g1	-1.2766	2.1528e-06	-0.73018	7.3843e-06
c136529_g1	0	0.12831	1.259	2.6352e-05
c135669_g1	0	0.16205	-1.2929	0.013649
c149464_g1	0	0.082929	-2.7022	0.0024885
c149464_g3	-1.408	3.2679e-08	-1.8798	2.8912e-31
c134805_g1	-2.3601	3.0196e-06	0	0.95263
c120885_g1	6.3365	4.4638e-19	6.3475	1.1346e-46
c156569_g1	4.2464	6.923e-56	5.7446	0
c139684_g2	0	0.1533	1.9068	0.0001925
c131283_g1	-2.5633	1.044e-07	-3.0609	9.5482e-10
c139475_g1	-1.5676	9.5407e-06	-1.9987	2.0475e-09
c155457_g1	-1.5311	5.355e-10	-1.9864	2.2401e-49
c131755_g1	-1.4872	0.009377	0	0.44789
c154509_g1	-1.2733	4.0958e-06	-0.98476	8.4714e-08
c151511_g1	0	0.71804	-3.1099	0.0006012
c130394_g1	0	0.5563	-4.1921	0.017397
c146918_g1	-1.2384	9.3121e-08	-0.5204	2.265e-07
c148778_g1	-3.1149	2.2588e-09	-1.9187	9.7809e-06
c143372_g1	-1.5788	0.020698	-4.5571	9.7402e-06
c145853_g2	1.0023	0.0024896	0.9772	0.00036917
c152607_g1	-1.2007	0.0012801	0	0.051297
c155747_g1	1.2837	3.614e-06	-1.0027	0.026932
c147384_g1	5.4666	3.6575e-09	4.7034	4.5704e-215
c150272_g1	1.2408	2.8994e-05	0.96046	9.1925e-07
c145976_g1	-0.90836	0.0013607	-1.0268	3.1e-07
c148685_g1	-3.4329	7.8184e-43	-4.0943	3.5168e-277
c139904_g2	-1.3661	8.7432e-05	-1.3165	5.108e-06
c149470_g2	-1.32	5.5144e-05	-2.1238	6.1768e-13
c127920_g2	1.4213	0.031545	1.5732	0.013055
c156353_g1	-0.99986	0.00013664	-1.248	3.2876e-21
c131600_g1	-1.3376	0.020367	0	0.54085
c156444_g1	-0.81732	0.0077521	-1.5937	1.5867e-09
c127824_g1	0	0.97509	4.7945	0.0031939
c138252_g3	0	0.13559	2.4485	1.3072e-05
c156825_g1	-0.83842	0.0023277	-2.1564	1.0244e-21
c136904_g1	0	0.11914	2.1604	2.0766e-39
c144458_g1	5.1116	5.9316e-78	4.7081	0
c150545_g1	0.56135	0.046274	1.621	3.0666e-23
c155743_g1	0	0.1124	-1.4929	0.030334
c156682_g1	0	0.065505	-2.1366	6.4679e-13
c132354_g1	2.3897	0.032593	0	0.3433
c142053_g1	1.0949	0.04957	0	0.066648
c154636_g1	1.8327	7.978e-13	0	0.20009
c142898_g1	5.8217	2.7223e-32	6.2813	2.5406e-155
c142898_g2	6.2597	8.611e-06	5.4214	2.1408e-58
c142898_g3	5.6858	1.6305e-34	6.3952	2.2584e-81
c148048_g1	0	0.11767	2.093	4.2903e-41
c134683_g1	1.355	0.0001757	0.97228	0.0030057
c156438_g1	-0.97917	4.4502e-05	-1.8018	7.397e-41
c139867_g1	0	0.097407	-2.5795	0.0010876
c133343_g1	0	1	7.6062	1.3253e-13
c141821_g1	0	0.61718	1.1938	1.7431e-18
c145202_g3	-1.5734	8.2799e-06	-0.52952	0.043895
c143021_g1	-0.94237	0.00087047	-1.2761	2.4309e-09
c153541_g1	0	0.23202	2.9162	4.6566e-12
c154709_g1	-0.63315	0.018846	-2.3218	1.0741e-22
c138690_g1	0	0.29476	1.2105	0.001189
c121598_g1	0	0.16039	4.4161	0.0043457
c146028_g1	0	0.92557	2.0341	0.0042594
c136676_g1	6.9879	1.7157e-13	6.7963	1.2383e-10
c133203_g1	0	0.87498	6.5388	8.3403e-06
c138117_g1	0	0.58309	2.682	0.017391
c156023_g1	0	0.062175	-1.8865	0.020074
c156023_g2	-1.326	0.0062269	0	0.30055
c156467_g1	-0.90887	0.00017622	-1.416	1.3191e-24
c147949_g1	0	0.11319	3.0716	0.00036109
c152014_g1	1.8848	3.5351e-07	1.1232	1.53e-06
c130531_g2	0	0.25982	-1.4422	0.001002
c146187_g1	-1.6858	0.00062496	-1.6823	0.00032887
c151890_g2	0	0.80875	1.1592	9.9039e-07
c104254_g1	0	0.10791	4.3161	0.006185
c142534_g1	2.2331	0.0021405	2.1956	0.0049306
c154092_g1	0	0.49804	-1.2681	0.023753
c154932_g1	-1.8785	8.0294e-10	-3.8763	4.8244e-39
c154932_g2	-1.2654	0.0014685	-4.978	6.2146e-18
c139299_g1	0	0.59268	1.6309	0.043261
c155248_g1	-1.0907	0.0088817	-1.2623	0.0017133
c119621_g1	-2.2032	0.013114	0	0.49145
c134433_g1	-3.2536	0.00019132	-2.49	0.0028045
c146776_g3	2.39	0.0052796	2.0149	0.0084366
c141772_g1	0	0.6268	-2.3715	0.020076
c144662_g1	1.0302	0.0089284	1.4282	5.5727e-06
c146886_g1	-0.69562	0.020497	-1.0513	8.8254e-06
c145161_g2	0	0.17066	2.3685	0.00014356
c149384_g1	-1.3694	4.3364e-07	0	0.050038
c140172_g1	2.1356	8.099e-10	2.3296	2.5566e-17
c153371_g2	0	0.11544	-1.5	0.0077378
c156289_g1	0	0.084119	1.0717	3.2299e-11
c155744_g1	-1.1268	0.00045006	-1.3188	6.4408e-07
c133456_g1	1.8453	2.7859e-07	0	0.089814
c156088_g1	0.77296	0.0087937	2.1512	2.4466e-38
c138488_g1	-1.0051	8.3631e-05	-1.4419	8.7452e-13
c146320_g1	-1.5337	9.8184e-08	-2.4052	5.0039e-26
c137942_g3	0	0.97509	4.2289	0.027484
c133539_g1	-1.0099	0.035912	-2.9551	3.6964e-06
c136738_g1	0	0.16747	-5.1424	0.00013801
c137134_g1	-1.772	0.0089245	-2.9697	0.00044847
c148876_g3	0	0.46026	-2.8868	0.023583
c143165_g3	-1.2706	0.00023312	-1.2983	5.7634e-06
c134124_g1	0	0.22203	-2.0497	0.045083
c151112_g1	0	0.097218	-1.1578	3.9358e-05
c149636_g1	0	0.70622	-1.921	4.3771e-09
c153014_g1	0	0.17996	-1.2724	5.2526e-07
c135081_g1	0	0.37393	1.2139	5.945e-06
c147150_g2	0	0.097364	-2.5477	0.0011089
c156356_g1	1.4922	0.00021632	0	0.17043
c140898_g1	0	0.45898	-1.7817	1.2189e-06
c155297_g1	1.6342	1.4913e-10	0.51301	0.013435
c142338_g1	0	0.4267	-2.4152	0.030776
c139005_g1	0	0.10145	-1.2636	0.0056681
c148278_g2	0	0.95346	1.6071	0.00023771
c148105_g1	1.449	0.045947	0	0.51902
c144280_g1	0.71259	0.038661	2.1495	1.211e-24
c138310_g1	5.8941	9.0359e-07	6.7892	1.4222e-12
c155997_g1	-1.3523	1.0035e-06	-2.0398	4.5368e-22
c151319_g1	0	0.49935	-1.1699	0.038093
c147784_g1	0	0.12699	-1.2427	0.0088981
c57740_g1	4.0965	0.012496	0	0.96007
c148438_g1	0	0.22979	1.1924	0.0099359
c134137_g1	0	1	3.1623	0.023103
c138763_g2	0	0.4176	2.1213	5.6264e-40
c138763_g3	0	0.12763	1.5471	2.277e-14
c149525_g1	-1.3232	0.00034187	0.93171	1.4458e-05
c149382_g1	0	0.39513	-1.7087	0.0047965
c154437_g2	0	0.32441	-1.5427	0.040771
c141597_g1	2.1932	1.5652e-17	1.1401	6.0335e-12
c156454_g1	1.2342	0.037942	0	0.2715
c156454_g2	1.5488	0.024953	0	0.73351
c140713_g1	0	0.059731	-1.3547	0.00044953
c145308_g1	1.96	0.030239	2.6505	0.00054265
c148901_g2	-1.6049	9.2859e-09	-0.78588	1.1911e-05
c144727_g1	0	0.3481	3.9924	8.1572e-12
c151179_g1	2.7052	4.7268e-27	3.6613	9.1566e-148
c143318_g1	-1.3224	0.00056806	-3.8073	1.711e-15
c142074_g1	-1.1402	0.021789	-1.3906	0.0033073
c148327_g1	-1.3761	0.041166	-1.0036	0.037391
c148327_g2	-2.5149	0.02129	0	0.39384
c154633_g1	0.98092	0.0042079	1.7797	1.9457e-13
c146660_g1	1.9935	2.9186e-06	2.6261	1.6979e-15
c152903_g1	-1.4715	0.00048371	-2.0813	1.0213e-06
c149687_g1	0	0.27045	1.4088	3.9848e-12
c155351_g1	-1.4966	1.2138e-09	-1.2467	6.2578e-20
c131572_g2	-2.1356	0.013624	0	0.54618
c142718_g3	-1.6691	7.9675e-06	-0.62783	0.034122
c142718_g2	-1.4939	0.00081518	0	0.064494
c142718_g1	-1.9953	0.00826	0	0.15515
c134025_g1	0	0.58397	1.3173	1.5635e-08
c133810_g1	0	0.47355	1.4431	0.022244
c131551_g1	-1.7014	0.0055991	-2.4593	0.00058313
c146106_g4	0	0.78125	2.7019	0.013635
c131017_g1	0	0.11355	-2.4398	0.045862
c140787_g3	0	0.8965	3.0804	0.00068497
c128946_g1	-2.345	0.024481	0	0.061741
c135514_g1	-1.2261	0.0041185	-0.95658	0.00089099
c142796_g1	0	0.16271	-3.3733	4.227e-08
c154554_g1	0	0.42079	1.1192	3.7237e-08
c133756_g1	0	0.23622	-2.2594	0.048828
c133110_g2	0	0.40561	-2.7649	0.029086
c139445_g2	0	0.13405	-4.2267	7.6887e-05
c29351_g1	-3.7921	0.010816	#NAME?	0.0026889
c137735_g1	0	0.46534	-2.3341	0.029249
c143207_g1	0	0.53225	-1.6681	0.033434
c154344_g3	2.1203	0.0055428	2.1856	2.9488e-07
c150882_g2	0	0.76243	-2.5589	0.01639
c147014_g1	1.579	2.8798e-05	1.5419	2.5707e-06
c138250_g1	0	0.59796	1.3469	1.8782e-09
c154960_g1	0	0.15332	-1.3808	6.0799e-05
c155835_g1	-0.97746	0.0086863	-1.9072	6.4935e-07
c142836_g1	2.4702	0.0034116	2.4566	0.002428
c152712_g1	0	0.79321	1.0172	0.018022
c147125_g1	0	0.48692	1.0481	0.012979
c150950_g1	1.1823	2.1189e-06	3.2933	8.6364e-37
c150809_g1	0	0.06015	1.1895	5.7659e-10
c145191_g1	0	0.72603	-1.8172	0.022523
c149649_g2	1.9915	0.0031691	1.2665	0.0038478
c154029_g1	-0.91375	0.0013271	-1.3962	3.5478e-10
c140231_g1	0	0.10608	2.4331	1.3765e-07
c147361_g1	-0.92381	0.032553	-2.2515	5.1689e-06
c156328_g1	0	0.061082	1.7644	1.0155e-07
c145908_g1	3.7431	7.9466e-08	2.7205	7.3269e-36
c151031_g1	0	0.1256	1.6334	4.7558e-08
c153860_g1	0	0.67018	-1.9598	0.00018757
c141946_g1	-1.4953	0.00023505	-2.2636	2.12e-08
c146857_g1	2.3201	8.7032e-21	1.4036	1.3524e-24
c132258_g1	0	0.065257	-2.5534	7.3445e-05
c142149_g1	-0.79108	0.0070722	-1.0595	6.4393e-06
c137648_g1	0	0.36327	3.1829	2.2964e-28
c153368_g2	0.79538	0.0054728	2.2172	2.1336e-42
c155740_g1	0	0.46979	-1.282	0.0046514
c155740_g2	0	0.65439	-1.7942	3.2808e-22
c153697_g1	1.2596	0.016862	0	0.94121
c138960_g2	0	0.084344	-3.272	0.0012178
c152470_g1	0	0.38175	-3.8397	1.0577e-07
c122373_g1	-4.0563	0.027025	0	0.41303
c140474_g1	-1.8001	0.0086275	0	0.7946
c154655_g1	0.67113	0.023021	1.8802	5.8721e-26
c146706_g1	1.965	1.0492e-14	2.017	1.3926e-70
c124497_g1	-1.5393	2.7949e-06	-3.6712	3.0162e-26
c145230_g2	0	0.093938	-1.9034	0.00026921
c153439_g1	-1.2555	7.1568e-07	-0.7297	3.1449e-07
c156279_g1	0	0.95303	1.0632	0.0098284
c149553_g1	0	0.36101	1.2854	0.0038092
c152695_g1	0	0.050778	-1.2483	3.7874e-05
c152026_g1	-1.5399	0.0095464	0	0.63042
c155431_g1	-1.3674	2.1e-07	-2.8103	5.7906e-44
c156455_g1	-0.89661	0.00084464	-1.395	4.7269e-12
c143549_g1	0	0.64568	-1.6726	0.028855
c152350_g1	-1.4309	0.0023063	-1.125	0.0083808
c137814_g1	0	0.27111	-2.7385	0.011509
c148066_g1	0	0.15411	1.6793	1.1244e-10
c150491_g2	0	0.0566	-1.2237	0.0027729
c146297_g1	0	0.30279	1.4504	0.0093766
c149335_g1	1.6668	7.6631e-05	1.2581	0.0024198
c144011_g2	3.1153	0.020538	3.1638	0.027075
c142752_g1	0	0.94614	1.328	2.8782e-15
c153771_g4	0	0.80292	-2.123	0.0094441
c154162_g2	-1.431	3.3297e-06	1.4418	6.9538e-20
c150098_g1	-1.476	0.016293	0	0.37595
c135010_g1	1.3868	0.00032548	3.0062	3.4019e-34
c140447_g1	0	0.25565	1.268	4.8229e-06
c146823_g1	2.2833	2.1685e-19	3.0116	1.3311e-127
c150746_g1	0.70976	0.020523	1.9381	1.609e-20
c144988_g1	-0.80886	0.010446	-1.1644	4.3689e-06
c142358_g1	1.1999	0.0012139	1.8093	1.6837e-10
c150012_g2	0	0.11211	2.9719	1.1406e-37
c132547_g1	0	0.60817	-1.3902	1.692e-06
c144371_g2	0	0.97349	1.266	2.1919e-09
c126056_g1	0	0.24854	1.9079	0.030013
c133229_g1	0	0.91306	3.9547	0.0036491
c153092_g1	0	0.073425	2.1296	3.6539e-07
c155428_g1	2.1094	3.5537e-15	2.5971	5.532e-65
c155567_g1	-1.0359	0.0001079	-2.6936	8.3827e-36
c142953_g1	0	0.071095	1.9037	1.2595e-08
c147517_g1	0	0.50063	-1.0168	7.4335e-05
c147894_g2	0	0.25155	1.2609	0.022435
c156419_g1	-1.3579	0.0039511	-3.4544	1.4612e-08
c156419_g2	-1.63	0.021809	-3.519	0.0001179
c124818_g1	4.4215	0.035772	5.3455	1.0732e-05
c134970_g2	0	0.085931	3.6244	0.015
c114707_g1	2.4826	0.010744	0	0.58646
c144664_g1	-2.0044	0.00075362	0	0.059743
c142707_g1	4.1228	0.00030816	4.0297	2.7502e-05
c87835_g1	-2.6927	0.013476	-2.9927	0.012332
c138766_g1	0	0.41176	-1.6621	2.7868e-05
c141836_g1	0	0.56268	1.1896	0.0037499
c151341_g1	0	0.47455	2.6514	0.00032795
c136307_g2	-2.965	0.016459	0	0.082387
c118694_g2	0	0.40598	2.3793	2.8769e-26
c118694_g1	0	0.5672	3.1188	0.0050291
c142361_g2	0	0.054587	4.3482	0.019764
c152821_g1	4.6476	1.0322e-07	5.7565	6.7474e-18
c135506_g1	3.0459	0.0051706	2.7593	0.00082846
c148537_g1	0	0.15385	1.3156	0.014544
c153275_g1	2.0303	0.0044771	2.398	0.00026196
c134985_g1	2.9402	1.8231e-10	1.8116	0.00072081
c116297_g1	0	0.061734	-3.2573	0.03079
c141938_g1	-1.6527	9.8121e-10	-3.1339	1.3515e-49
c149583_g1	0	0.11415	-1.3872	0.026318
c155577_g1	2.9356	1.808e-24	1.7581	1.2027e-14
c151500_g1	-1.3501	0.0019986	0	0.39399
c154262_g2	0	0.25543	-1.4542	0.022178
c131478_g1	4.316	0.017152	0	0.26844
c152212_g1	0	0.70079	1.5451	0.0011699
c137831_g1	0	0.87699	2.1937	3.4982e-08
c145069_g1	0	0.82024	1.4051	4.8556e-30
c150754_g1	0	0.24005	1.3997	1.3848e-08
c133500_g3	-0.66373	0.0033097	-2.0438	3.9901e-139
c148015_g2	0	0.59718	2.1973	0.027319
c148389_g1	1.4678	0.0086848	2.2953	2.0986e-07
c152075_g1	0	0.63042	-1.3528	0.036813
c152754_g1	0	0.085562	1.4067	7.3401e-05
c155518_g2	0	0.064849	1.2883	0.00090502
c131739_g1	0	0.27553	-1.9494	0.030131
c145941_g1	0	0.84854	1.1871	0.0010064
c143324_g1	-1.9834	7.856e-05	-1.0896	0.012277
c148485_g1	0	0.3709	-1.0457	0.041016
c148719_g1	0	0.21611	-2.7228	0.00088539
c150479_g1	1.0988	9.0605e-06	0	0.12481
c152698_g1	-1.1111	6.1842e-06	-0.86144	3.6197e-15
c151585_g1	-0.84676	0.0010758	-1.3469	5.6891e-10
c151527_g1	-0.93319	0.00015573	-1.7169	4.6653e-30
c139548_g2	-0.91946	0.035552	-4.5881	1.3601e-08
c139548_g1	0	0.31618	-5.2254	4.426e-29
c155810_g1	-0.5983	0.042879	-1.0176	2.0218e-05
c150709_g1	1.8044	0.028031	0	0.1766
c149050_g1	0	0.86749	-1.0602	4.0432e-06
c148910_g1	0	0.63194	1.2009	1.101e-12
c140460_g1	0	0.07982	2.4597	2.3455e-06
c147875_g1	2.2398	0.00072777	4.9927	1.8564e-203
c153607_g1	-1.4505	0.039982	-1.7213	0.021927
c155964_g1	-0.57393	0.033998	-1.0406	4.4315e-07
c150473_g1	1.4416	0.0024075	1.0607	0.028545
c154676_g1	0	0.29096	-3.6124	0.0004184
c154676_g2	0	0.098349	-1.394	0.00069651
c153762_g1	-0.93185	0.036279	-1.3082	0.0032795
c131707_g2	4.105	2.9938e-08	3.5855	1.3416e-05
c131707_g1	3.847	0.026688	0	0.95976
c146768_g2	0	0.36535	2.9576	6.6142e-06
c128237_g2	-1.979	0.019191	-2.1094	0.019439
c139740_g1	0	0.14377	1.2167	0.045599
c147035_g1	0.94341	0.010404	1.2509	5.0123e-13
c147035_g2	0	0.40532	2.3145	6.4416e-25
c150253_g1	-1.2867	8.1475e-06	-2.2051	1.0098e-21
c123947_g1	0	0.69285	2.4125	0.035735
c154583_g1	-1.0591	0.0016071	-1.3391	3.6659e-06
c155591_g2	0	0.45158	2.0753	0.0081623
c145840_g1	1.0056	0.001616	-0.72204	0.016772
c145657_g1	0	0.56972	1.3225	0.0066335
c130920_g1	-1.3443	4.0186e-07	-1.4773	7.0188e-18
c144440_g1	0	0.33517	1.476	0.004336
c143650_g1	-1.2546	1.8651e-08	-0.85448	2.1309e-26
c147752_g2	0	0.97693	1.2522	0.038058
c143930_g4	-1.1296	2.043e-05	0	0.27655
c151204_g1	1.2866	0.0094898	0	0.76882
c150511_g2	-1.1806	0.0045681	-0.69656	0.04838
c154816_g2	-1.0176	0.0087199	-0.98991	0.0052279
c152414_g1	-1.2313	0.0012272	-0.87227	0.0082446
c139994_g1	-1.7385	9.1158e-05	-2.17	5.3172e-07
c152192_g2	1.3513	0.010285	0	0.18454
c149241_g1	0	0.35395	1.5184	0.0067171
c150251_g2	-0.93987	0.032657	-1.424	0.00071931
c155477_g1	-0.53814	0.027014	-2.2216	1.9193e-46
c147341_g1	-1.6882	0.024609	0	0.077207
c145535_g1	-2.5188	1.3929e-06	-3.9944	2.005e-10
c146200_g1	0	0.5525	1.2707	1.092e-10
c152686_g1	0	0.37697	-3.1623	3.3959e-08
c144249_g1	-1.6806	4.8055e-12	-0.91786	4.3399e-12
c99396_g1	0	0.71847	-4.8025	0.0012905
c150908_g1	0	0.14526	1.1798	1.3245e-08
c143716_g1	0	0.47427	1.698	0.040145
c133296_g1	0	0.082545	-2.668	0.037348
c141689_g2	3.883	0.038644	3.986	9.2727e-08
c71924_g1	0	0.14812	-1.7801	0.0011546
c146380_g1	0	0.18232	-2.2058	0.008028
c152812_g1	0	0.76502	-2.1603	0.0010208
c156458_g2	0	0.2828	-1.6506	0.0001354
c144313_g1	0	0.2494	1.1127	1.817e-05
c156700_g1	1.5411	0.00083343	0.41675	0.047933
c152201_g1	0	0.091925	-1.7383	1.7478e-06
c147455_g4	0	0.88605	-2.7988	0.0040948
c152409_g1	1.3008	0.019324	1.8296	1.6864e-11
c152748_g1	-0.95719	0.00090257	-1.4752	7.0685e-10
c141766_g3	4.5176	0.0018303	5.6766	1.1218e-10
c144190_g3	0	0.34894	-2.1604	0.012965
c127041_g1	0	0.27024	3.68	5.0257e-12
c139265_g1	0	0.45656	2.3048	1.2289e-31
c155047_g1	2.0608	9.6477e-13	1.069	4.7214e-06
c150627_g1	-2.5854	1.6794e-09	-2.8228	1.1551e-11
c151709_g1	0	0.45093	1.0177	1.0885e-05
c126502_g1	0	0.71795	3.6127	0.0045599
c128543_g1	0	0.39207	1.7735	0.020205
c156413_g1	2.3464	2.0807e-14	3.9081	4.7047e-114
c148959_g1	-1.1799	0.0060664	-1.6859	1.5551e-11
c148328_g2	-2.0491	0.0001453	0	0.31499
c149240_g1	1.8111	0.003318	1.43	0.033047
c127907_g1	2.5115	0.019759	0	0.13109
c154793_g1	-1.5589	0.026106	0	0.96999
c151330_g1	0	0.29946	1.1745	1.8223e-08
c150121_g2	-0.70419	0.0095349	-1.2237	1.2486e-09
c155604_g1	0	0.057044	-1.1739	0.0094357
c124692_g1	0	0.21968	-3.0119	0.0061765
c135565_g1	-1.1805	1.0739e-06	-2.1485	1.3191e-68
c141181_g2	0	0.37871	-1.4644	0.023559
c150779_g1	-0.60916	0.027172	-1.9668	2.7876e-09
c130722_g1	-1.8336	1.3018e-07	-4.9925	1.2231e-29
c135009_g1	-2.3124	0.011427	-2.4246	0.0087741
c141181_g1	-1.9795	6.4767e-07	-5.8895	3.4136e-23
c143209_g3	-1.2051	0.0071596	-3.0903	2.3024e-08
c129310_g1	2.9035	0.0086453	0	0.25527
c141346_g2	0	0.93894	-2.897	0.0051325
c123327_g1	0	0.56578	-2.427	0.038678
c149638_g2	0	0.235	-2.0033	0.045098
c155355_g1	1.2984	4.0203e-06	0.77517	0.00032487
c137793_g2	-2.308	5.828e-06	-2.7426	2.7098e-07
c142099_g1	0	0.37291	1.0828	1.5842e-25
c140010_g1	0	0.8719	1.21	4.126e-05
c155824_g1	0	1	4.2875	1.8377e-10
c151259_g1	1.0676	0.0032155	1.6234	3.8123e-06
c142673_g1	-0.71308	0.012393	-2.7947	3.0931e-10
c147075_g1	0	0.10306	-3.4151	0.014295
c148062_g1	0	0.55423	-1.8501	5.9409e-05
c154890_g1	0	0.22269	-1.8811	0.00093408
c151307_g1	2.0712	4.1483e-09	2.3121	7.6466e-23
c129339_g1	4.7814	2.3495e-13	5.1637	1.4288e-19
c156678_g1	-1.2773	7.1758e-08	-1.3497	2.3098e-30
c150725_g1	0	0.93613	1.8214	0.0060588
c147790_g1	0	0.34648	1.1479	9.4167e-16
c137317_g1	0	0.44929	1.9024	1.9459e-06
c147053_g1	-0.71088	0.038891	-1.2549	0.0001423
c155274_g2	-1.24	0.00060607	0	0.064352
c130393_g2	1.9433	0.0079799	0	0.058306
c141155_g1	0	0.49703	1.0812	0.0017585
c150758_g1	-1.0582	0.034782	0	0.89
c152924_g1	0	0.80271	-2.1477	5.0764e-08
c129787_g1	0	0.57018	-2.7129	0.0020672
c115562_g1	0	0.97509	5.028	0.00092996
c141891_g2	0	0.23059	-1.0945	0.044398
c97471_g1	0	0.72439	2.3485	0.035119
c140580_g2	4.1747	5.1819e-17	3.655	5.171e-06
c147309_g1	-1.8158	6.7739e-07	-0.9435	0.00079665
c147386_g1	0	0.24919	-1.4651	9.3699e-08
c150481_g1	-1.2328	4.2926e-06	1.1639	6.7013e-14
c145640_g3	-1.323	0.0095029	0	0.074446
c147184_g1	0	0.14479	-1.9931	0.033186
c155789_g1	0	0.62053	-1.9067	3.644e-09
c156188_g1	0	0.48368	-1.5078	0.0028463
c154318_g2	-1.7608	3.9069e-12	-2.8374	1.1884e-65
c148917_g1	1.1333	3.4139e-06	1.7217	3.47e-45
c148917_g2	0.77906	0.024869	1.5707	1.3718e-09
c142332_g4	0	0.70156	-3.213	1.4571e-09
c153094_g1	1.1416	0.023625	3.6086	2.2849e-30
c145708_g1	0	0.17738	1.392	7.3549e-05
c146476_g1	0	0.090494	1.5528	2.2339e-12
c129893_g1	0	0.18635	1.5059	1.2496e-05
c185230_g1	0	0.9751	3.8586	0.035308
c152439_g1	0	0.10522	1.3948	1.4335e-08
c136479_g1	0	0.41141	-2.008	0.00013167
c141032_g1	-2.3354	0.017466	-3.1279	0.0065479
c127413_g1	0	0.090835	-3.0219	0.047645
c148976_g1	0	0.22001	-4.413	7.3759e-05
c149701_g1	-1.5873	0.00062675	-0.89657	0.025356
c145238_g1	0	0.14231	2.372	1.3501e-16
c152205_g1	0	0.47943	1.1165	0.026086
c153703_g2	0	0.32414	-1.1744	2.2705e-06
c133874_g1	0	0.074588	2.6398	1.1713e-25
c137691_g1	0	0.34141	2.6337	0.00058813
c143864_g2	0	0.73447	-2.4026	0.047734
c154516_g1	0	0.66325	-1.2897	0.0005797
c150142_g1	0	0.2182	1.3922	5.3892e-08
c156339_g1	0	0.071495	1.0526	0.00021238
c129201_g1	0	0.088017	-1.557	0.0020834
c146680_g1	-0.79628	0.00040891	-1.2934	9.6838e-54
c145457_g1	0	0.90818	-1.5075	0.039076
c139382_g2	0	1	-3.3698	0.0015418
c125961_g2	0	0.22666	-1.6677	2.3358e-05
c153789_g2	0	0.93078	1.6695	3.9154e-75
c153941_g1	-2.6034	1.168e-09	-1.5483	9.6132e-06
c149408_g1	-1.038	0.0063086	0.60007	0.021964
c152486_g1	-1.2284	5.8033e-05	-0.75436	0.00060048
c143653_g2	0	0.49948	-1.7772	0.0095443
c150307_g1	0	0.38095	-1.1347	9.0578e-06
c155390_g1	-1.8524	2.4238e-07	-1.1093	3.1499e-05
c136745_g1	0	0.30531	-1.9244	1.7719e-05
c136745_g7	-0.83895	0.0035401	-1.3711	1.7004e-09
c130362_g1	-1.237	0.0054687	0	0.753
c155892_g1	-0.87154	0.0173	-1.7575	1.8964e-06
c139345_g1	1.0629	0.011133	0	0.21392
c142603_g1	-1.1688	0.0018569	0	0.99391
c155484_g1	-1.0853	3.6012e-05	0	0.60709
c141080_g2	0	0.51299	-2.5586	7.0945e-06
c136105_g1	0	0.19026	-2.8941	0.005893
c140712_g1	-1.1978	0.00012499	-1.6571	1.8624e-10
c145702_g1	0	0.63198	-1.0236	0.00026772
c143536_g1	0	0.78715	1.9194	0.01474
c150557_g1	1.8462	6.3111e-08	2.9265	1.055e-17
c147986_g2	0	0.36931	-1.6185	0.023155
c151530_g1	2.7341	2.0229e-06	1.8171	0.0079074
c140025_g2	0	0.19786	-2.3032	3.0318e-06
c141272_g1	2.3756	0.00014293	2.2145	1.1335e-06
c155266_g1	0	0.058556	1.2942	1.8373e-10
c155266_g3	2.2759	0.0019223	0	0.24647
c154922_g1	-1.2812	0.0092554	0	0.71934
c148092_g1	1.5584	1.7352e-08	2.1011	4.1944e-70
c141884_g2	6.0251	4.2594e-09	6.2169	7.2976e-34
c142230_g1	0	0.25947	1.5405	1.2947e-07
c151477_g1	0	0.078131	1.1433	6.0704e-06
c140230_g2	0	0.11534	-3.2816	0.00014145
c145808_g1	0	0.15801	1.3857	0.0063672
c152046_g1	1.4205	0.00085413	2.1194	8.2964e-10
c149345_g2	1.4187	0.0010047	0	0.43454
c142315_g3	0	0.84528	-2.4319	0.0018419
c143567_g2	0	0.22294	-2.3723	0.001909
c151053_g1	0.78679	0.003215	1.5306	8.8399e-23
c146869_g1	1.1014	2.25e-05	1.7523	2.1297e-31
c140169_g2	2.8672	6.0592e-08	4.9173	6.6778e-54
c142940_g1	3.1239	1.9159e-05	2.8601	0.00044737
c125360_g1	0	0.65454	-3.575	0.025304
c141868_g1	-1.0177	4.309e-06	-0.24914	0.00098653
c139765_g4	0	0.11948	3.4481	0.020536
c146870_g1	0.90291	0.00096404	1.3892	1.783e-17
c148430_g1	2.1964	3.0082e-10	3.7924	3.6047e-115
c156500_g8	0	0.74896	-1.2589	0.049104
c155321_g1	-1.3406	0.015576	0	0.056686
c137915_g2	-1.8026	0.0018494	-2.3808	0.00060978
c149590_g1	-1.7629	0.0001716	-2.186	8.1371e-05
c151411_g1	1.5848	1.7248e-05	1.8387	5.9375e-10
c131669_g1	0	1	3.1384	0.043791
c135721_g1	0	0.61476	-2.4506	0.010187
c149996_g1	0	0.22827	1.4351	0.02181
c136076_g1	1.8586	6.4383e-05	1.6644	0.0001943
c120775_g1	-1.3497	0.040459	-7.0058	1.398e-07
c141295_g1	0	0.55324	1.5402	3.8592e-08
c147428_g1	0	0.40546	1.7704	6.6443e-18
c152093_g1	-1.3142	0.0027289	-0.86458	0.0251
c141123_g1	0	0.8754	1.444	0.0026059
c153290_g2	0	0.88811	-1.2622	0.0046416
c138583_g1	-0.93133	0.00026673	-2.074	6.1887e-33
c54978_g1	0	0.71577	2.5041	0.0070466
c151241_g1	0	0.5581	1.1162	0.00030991
c148157_g1	0	0.64791	1.4952	0.0061957
c136478_g1	0	0.070203	-2.5414	9.5418e-29
c148080_g1	-1.6213	6.03e-06	-2.2837	9.1329e-12
c142167_g1	3.3163	0.00010759	4.7237	8.9618e-15
c145687_g1	1.2426	0.0029298	1.0245	0.0075832
c146727_g1	1.4552	0.020851	3.2731	2.8755e-08
c148875_g1	0	0.30667	-3.3986	4.2093e-05
c149348_g10	0	0.47472	4.251	0.026842
c153811_g1	1.0613	0.021987	1.0194	0.020117
c146408_g1	2.5953	7.6522e-08	0	0.16571
c147045_g1	0	0.27959	-3.186	0.0039861
c147281_g1	0	0.24466	-1.1197	0.00085563
c149354_g1	-1.1172	0.00027394	-4.654	1.3632e-35
c142333_g1	-2.3438	2.3104e-11	-5.1189	9.7046e-37
c145815_g1	0	0.14772	1.7297	5.3174e-05
c137834_g1	0	0.39801	-1.5895	0.0061559
c146362_g1	-1.0795	0.00048537	-1.7095	4.8338e-11
c147312_g1	-1.0827	8.6534e-06	-1.2907	1.1078e-22
c154183_g1	0	0.37443	-2.2252	1.3768e-12
c143875_g1	0	0.62979	-2.0032	0.00020346
c156527_g1	0	0.60054	-2.0694	4.4317e-06
c156527_g2	0	0.069293	-1.508	0.032975
c141527_g1	-1.6445	0.00043559	-2.9093	3.8692e-08
c154928_g1	0	0.10135	-1.58	0.010793
c146707_g1	1.7438	5.2495e-06	2.7445	4.0116e-24
c148280_g1	-1.0869	8.7472e-05	-1.4673	7.1823e-13
c149432_g2	0	0.37221	-1.7519	0.00039951
c155748_g1	0	0.06189	-2.0899	0.00053659
c151779_g1	-1.2252	1.5519e-05	-1.399	1.9897e-11
c142350_g2	0	0.27329	4.0852	1.5723e-05
c155541_g2	-1.4982	0.0023927	0	0.10247
c134769_g1	-1.664	0.027909	-1.8255	0.022859
c141360_g1	1.6382	0.014199	0	0.23613
c141799_g1	-1.3667	8.6845e-09	-1.0181	6.5594e-23
c153441_g2	0	1	-1.5161	0.032559
c135665_g2	2.8722	0.017733	0	0.5612
c147482_g1	-1.0073	0.0012127	-1.3757	5.6815e-06
c139766_g1	0.74021	0.029779	1.4723	1.1612e-07
c132672_g1	0	0.11251	1.1555	0.0060324
c135651_g1	-1.1889	2.0984e-06	-1.9367	1.6101e-40
c145097_g1	1.9819	6.3602e-10	2.5077	6.2044e-29
c155893_g3	-1.7374	0.00017632	0	0.39229
c137860_g1	0	0.1328	-3.3893	0.00045835
c136919_g2	-1.9053	0.0064041	-5.528	1.5286e-06
c152822_g1	-1.5041	4.3052e-06	-2.9533	1.6043e-20
c129394_g1	0	0.75848	3.1623	0.023103
c140359_g4	0	0.1662	-3.1396	0.0081889
c148717_g2	-1.4147	9.4722e-06	-1.8552	1.1567e-11
c139134_g1	1.2037	2.148e-06	-0.39658	0.03043
c149463_g1	1.0043	0.00081727	1.3845	1.1301e-10
c156585_g1	-1.0304	0.011589	0	0.17272
c153684_g1	-1.3348	4.5059e-06	-3.2448	5.6686e-31
c155015_g1	-0.75155	0.010465	-1.4903	1.3078e-09
c141557_g1	-1.859	0.042971	0	0.24988
c145710_g2	0	0.20989	1.0215	0.021441
c155900_g1	-1.5287	0.0030307	-1.1179	0.019065
c135513_g2	0	0.71116	-2.0743	0.042356
c155712_g1	2.0405	0.0017328	0	0.49198
c144552_g1	0	0.81568	1.5501	0.0028531
c152303_g1	4.6681	7.9571e-26	3.4022	5.8141e-35
c113042_g1	-2.1187	0.0014262	0	0.65899
c149952_g1	0	0.74421	-1.0988	0.0012439
c8630_g1	0	1	4.6412	0.0060741
c144578_g1	3.0722	3.4763e-24	4.2428	1.4855e-102
c145255_g1	-1.154	0.00018876	-0.62526	0.0042525
c154258_g1	1.168	0.00014092	1.346	8.6021e-10
c145995_g2	0	0.08665	-1.5806	8.9746e-05
c141548_g1	-1.0367	0.042784	-1.368	0.0067005
c150043_g1	-1.7677	0.0016838	-4.911	8.5539e-09
c127919_g1	0	0.34567	-4.1921	0.00034703
c137144_g1	0.66703	0.020447	1.3478	1.9632e-12
c131961_g2	0	0.56254	1.3955	0.03193
c151926_g1	0	0.30578	3.6058	3.0518e-05
c149982_g1	1.0687	0.00028365	1.2107	7.0104e-09
c146518_g2	2.2637	0.00013683	1.7954	6.351e-07
c131317_g1	0	0.27962	1.2414	1.6872e-25
c156775_g1	-1.3826	8.142e-10	-2.1637	3.3528e-117
c151302_g1	0.78563	0.0017782	1.8537	2.1774e-54
c144209_g1	0	0.3067	-1.1829	0.00037914
c131216_g1	0	0.56319	1.6622	0.0018274
c146959_g1	2.8096	7.4369e-20	-2.7675	3.5502e-07
c152122_g1	1.8807	0.010581	3.6248	3.1412e-20
c133319_g1	0	0.42327	1.6006	0.00021979
c141683_g1	0	0.13318	-4.928	0.00060939
c155644_g1	0	0.13647	-1.9582	0.027389
c137557_g1	0	0.40609	1.5391	2.1985e-15
c143195_g1	0	0.13927	-2.9747	0.0018046
c153841_g2	0	0.5718	1.3416	0.0031359
c150387_g1	-1.7537	2.468e-06	-4.3237	1.0488e-19
c151402_g1	0	0.79028	-1.5013	0.033719
c151402_g2	-1.6863	0.0032262	-1.1873	0.023727
c156589_g2	-0.94287	0.002368	-1.8499	2.869e-10
c156589_g1	-2.0795	0.029777	0	0.40619
c153971_g1	-1.5151	1.8079e-11	-3.2687	3.504e-255
c129957_g2	1.8085	0.0061419	0	0.55482
c142475_g2	0	0.68084	1.6438	0.035346
c150984_g2	0	0.90501	1.4856	0.019161
c142114_g1	-0.74237	0.022845	-2.6906	1.3619e-14
c142766_g1	-1.702	4.429e-08	-3.5858	8.9906e-31
c152190_g1	-1.1727	3.8001e-06	-2.8884	1.0762e-57
c152558_g2	0	0.51442	1.4564	0.010396
c141832_g1	0	0.63935	1.4954	0.039371
c146634_g2	0	0.38292	1.5365	0.0013878
c154242_g1	-1.2342	0.0047043	-1.5622	0.00031359
c140542_g1	2.1595	0.0092275	2.7039	0.00027867
c142988_g2	-1.5515	0.00036251	-2.7115	4.6116e-09
c149880_g1	-0.91365	0.001213	-1.5797	1.1413e-12
c152152_g1	0	0.052806	-1.8563	0.0010788
c143814_g1	-0.97526	1.7888e-05	-1.2906	1.4477e-44
c149142_g1	1.1008	0.0085721	1.2775	0.00046695
c149142_g3	0	0.093661	1.452	1.4828e-07
c153781_g1	-0.89794	0.016525	-1.9804	7.8598e-07
c136434_g1	0	0.6037	-3.9982	1.8684e-05
c151923_g1	-1.4109	0.026703	-1.3039	0.037052
c153845_g1	0	0.9868	1.0313	0.04607
c142126_g1	1.2178	4.6182e-05	1.3523	3.5021e-10
c155508_g1	-0.61706	0.011074	-1.0703	8.7226e-13
c151077_g1	0	0.34469	1.084	0.049077
c146068_g1	0	0.86164	2.4229	1.3331e-32
c149247_g1	0	0.2701	1.3516	1.4876e-07
c152462_g1	1.0579	0.028827	2.311	2.3595e-11
c145717_g2	0	0.44701	1.2216	0.036501
c153322_g2	-1.8616	0.0023073	-1.3444	0.022958
c154625_g1	0	0.1835	-1.1224	0.0056286
c149911_g1	-0.94827	3.8063e-05	-1.6287	1.074e-50
c124949_g1	0	1	4.0173	0.020099
c155058_g2	0	0.6071	-1.0316	0.0024756
c136252_g1	0	0.59731	1.557	9.306e-21
c141283_g1	0	0.2851	1.3393	0.0038679
c143686_g1	1.9384	3.0524e-12	3.1717	1.5729e-98
c145529_g1	0.85343	0.015459	1.2405	1.2021e-08
c152861_g2	0	0.083622	-2.6421	0.0085913
c153120_g1	0	0.22261	-1.4866	0.0021738
c154782_g1	-0.81589	0.02249	-2.0572	1.0286e-07
c144072_g1	-0.8861	8.557e-05	-1.0634	7.4292e-38
c133684_g1	0	0.20811	-3.0689	0.015257
c140850_g2	-1.3046	3.172e-06	-1.5492	1.4308e-14
c153204_g1	2.3536	1.1664e-14	2.7633	1.25e-41
c149348_g3	2.8387	5.6632e-08	4.0005	2.5341e-25
c153147_g3	1.5499	8.3222e-05	0	0.55342
c113265_g1	-1.0118	1.4346e-05	-2.6196	1.7671e-87
c145926_g1	0	0.057381	-1.2357	0.0047835
c146733_g1	0	0.13254	-2.6832	0.00015275
c154799_g1	1.2961	1.9653e-05	2.6669	1.0987e-49
c154799_g2	0	0.66836	2.6911	2.8994e-09
c142407_g1	0	0.067195	1.2434	1.2987e-06
c136518_g1	0	0.40666	1.3328	2.2307e-10
c143825_g1	0	0.084897	1.3884	6.0272e-34
c155580_g1	0	1	-2.2071	1.8926e-07
c137611_g2	0	0.62618	1.3956	0.035226
c148749_g1	-0.9835	0.010699	-1.9145	1.2774e-06
c137698_g1	3.4911	0.0054962	0	0.77134
c144913_g1	-1.3354	3.181e-07	0	0.13617
c153963_g1	-0.86919	0.001221	-2.3592	8.7678e-18
c151468_g1	-1.4393	2.7102e-10	-2.2819	1.4743e-119
c138199_g1	0	0.76953	2.647	0.00018553
c152645_g2	1.9084	0.0023717	2.4104	0.0071393
c142775_g2	0	0.39701	-3.1964	9.1044e-10
c156107_g2	0	0.80134	1.3828	1.8104e-05
c156390_g2	0	0.69746	1.5274	5.1455e-20
c148029_g1	3.5729	1.7999e-10	4.0463	5.228e-96
c103253_g1	4.2952	0.017698	0	0.12036
c143141_g1	1.6357	0.042106	2.2713	1.9409e-05
c144142_g1	0	0.44195	1.0829	4.0555e-05
c148013_g1	0.58354	0.025954	1.4477	2.4551e-24
c150526_g1	0	0.19029	1.7065	0.0017198
c152432_g1	0	0.55567	-1.7188	0.014754
c150571_g1	0	0.15878	2.2743	6.3392e-05
c152032_g1	-1.5046	2.6153e-09	0	0.84621
c110405_g3	0	0.56406	3.7945	0.0082311
c155479_g1	1.0143	0.0045983	0	0.70288
c150091_g2	4.8129	0.0021476	6.7222	5.2667e-12
c154976_g1	0.79653	0.018709	1.3767	4.1836e-09
c141723_g1	-2.0999	0.035848	-2.2803	0.02841
c151362_g1	-1.2932	0.0047928	-1.2374	0.0037258
c153042_g1	-1.8801	2.7334e-11	0	0.5702
c153732_g1	-1.6062	1.1242e-10	-0.59954	2.0853e-06
c149507_g1	4.3171	1.9452e-62	3.7974	3.7602e-297
c136851_g1	-1.9782	0.0014285	-3.4343	4.5705e-06
c147154_g1	0	0.073302	-3.7023	3.5944e-06
c156015_g1	1.1364	0.038245	0	0.18705
c149909_g1	0.58343	0.041575	1.3556	1.5233e-14
c140026_g1	-4.3902	0.016317	1.9015	0.0037579
c138681_g1	1.9747	1.8008e-06	1.4461	0.00050062
c152681_g2	5.1803	0.00030241	4.3804	0.015637
c150500_g2	4.0555	0.041147	0	0.43369
c139020_g1	0	0.21343	-3.4258	0.0013546
c150846_g1	0.93524	0.0011435	2.0901	4.4845e-37
c145394_g1	0	0.094401	1.2187	8.6057e-08
c154647_g2	-1.3203	0.0039459	-2.6797	2.9921e-10
c154647_g1	-0.85042	0.0052917	-3.0222	7.6925e-20
c146871_g1	-1.2969	0.0016406	-2.2623	1.7797e-07
c144686_g1	-1.0635	0.041093	-1.6175	0.0027906
c149660_g1	0	0.27614	1.2743	0.0016887
c149846_g1	0	0.1371	-3.3208	0.018911
c154321_g2	-0.76901	0.037612	-1.2621	0.00034949
c155891_g1	0	0.64678	-1.446	0.00013379
c150834_g1	0	0.36214	-2.9558	5.1834e-06
c144229_g1	0	0.075481	-1.7866	0.00014032
c131771_g2	4.0684	7.7562e-07	5.3213	4.7276e-19
c145080_g1	0	0.78049	1.769	3.8715e-06
c145220_g1	5.5585	2.6953e-16	4.8453	1.6727e-10
c142720_g1	-1.1467	4.4939e-05	-1.2881	2.8744e-10
c155832_g1	-1.5173	1.1197e-05	-1.2386	1.2497e-05
c137035_g1	0	0.28397	1.3708	0.00015702
c137559_g1	0	0.44384	1.45	2.4872e-15
c142795_g1	0	0.53895	1.6175	5.1387e-17
c148027_g1	0	0.83516	1.0819	8.8663e-06
c140118_g1	-1.0885	0.035178	0.75665	0.047236
c128463_g1	-2.0354	0.027761	-3.3492	0.0047554
c154468_g1	0	0.27297	-1.6821	2.6617e-07
c134632_g1	-2.7475	2.4324e-06	-4.2073	2.5129e-09
c155598_g1	-1.0141	0.0030889	-0.76262	0.0066425
c139638_g1	3.2843	0.00010042	4.5295	5.5057e-41
c149874_g1	1.1826	6.4031e-05	1.5873	3.4941e-15
c150314_g1	0	0.4881	-2.2333	0.021213
c151512_g1	1.5849	0.021244	0	0.079959
c154348_g1	0	0.99	1.2148	8.5657e-06
c140502_g1	3.1347	1.8698e-11	2.3397	2.4714e-06
c109936_g1	2.8012	0.0027174	3.1634	0.00020583
c142570_g1	1.8949	0.042143	0	0.078619
c153607_g3	2.37	1.801e-15	0	0.98989
c149256_g1	0	1	-2.853	0.0070885
c153381_g1	0	0.11237	-1.4609	0.0012583
c136166_g1	-1.1097	0.0075737	-0.84655	0.026969
c142369_g1	0	0.23045	1.3841	0.0037329
c152301_g1	-1.623	1.8838e-09	-3.6781	3.89e-27
c145007_g1	1.7565	8.973e-11	1.5296	1.3094e-17
c149200_g1	0.57155	0.046197	1.9928	2.7724e-36
c142998_g5	0	1	2.7032	0.011176
c150551_g2	-1.2595	0.012907	-3.0138	1.5639e-07
c155310_g1	-0.84744	0.0086055	1.0039	0.0010646
c140499_g1	0	0.14909	2.2601	0.00013773
c152893_g1	-1.1223	0.00040148	0	0.27353
c150854_g1	0	0.13267	1.5121	3.3201e-08
c155298_g1	-1.4271	2.4207e-05	-1.2708	4.7842e-06
c154360_g1	0	0.70662	1.1063	0.031227
c139506_g1	2.826	8.7185e-07	1.2457	4.947e-05
c154495_g1	0	0.44286	1.5275	5.0069e-08
c138452_g1	-1.7042	2.7403e-05	0	0.22712
c135929_g1	-1.6035	2.8533e-05	-2.0884	3.3538e-08
c155914_g1	0	0.061208	-1.7792	8.2197e-12
c149390_g2	0	0.61327	-1.4466	1.1257e-11
c155424_g1	-1.3664	5.3454e-08	-0.96543	5.4249e-13
c156120_g1	-1.7372	4.3083e-07	-2.6073	1.2134e-17
c152907_g3	-1.5281	0.0044754	0	0.19529
c151777_g1	-1.2973	4.9269e-08	-0.90906	6.2867e-16
c147592_g2	1.6875	0.023403	2.0625	0.0030001
c140141_g3	-1.2156	2.7939e-05	-0.19596	0.046257
c126332_g1	-1.2952	3.557e-07	-2.2926	1.0236e-40
c126840_g1	6.1718	4.3929e-08	6.2737	9.0441e-09
c140146_g1	0	0.24584	1.9703	3.5736e-13
c151985_g1	-2.3063	4.5637e-08	-1.0946	0.0010548
c154416_g1	-1.9424	1.4789e-12	-0.84928	3.8242e-08
c143360_g1	0	0.68846	-1.7494	0.0059185
c150833_g1	0	0.96619	1.0645	5.8977e-07
c146649_g1	-1.793	2.2535e-07	-0.88806	0.00060144
c139950_g1	0	0.1692	-2.7327	0.04085
c155913_g1	0	0.98179	-1.1785	0.0064045
c144751_g1	0	0.91608	-2.2668	0.0034765
c125825_g1	3.1253	0.037814	0	0.63013
c63363_g1	1.8511	0.0061918	1.9861	0.0026144
c140748_g1	0	0.17138	-4.2644	0.00010403
c145185_g3	-2.4271	0.0012366	-2.8969	0.00046186
c154981_g1	1.2417	0.0011932	1.2895	0.00011415
c134837_g1	0	0.84705	-3.9176	0.0013108
c140163_g1	0	0.084593	1.9787	4.9076e-22
c153054_g1	1.6682	0.046264	0	0.78744
c146566_g1	-1.7904	5.3767e-10	-2.797	1.1954e-33
c146019_g2	0	0.74266	2.2149	9.1938e-05
c151243_g1	0	0.41718	1.0995	5.2457e-06
c143687_g1	0	0.11083	2.1895	3.8144e-11
c146811_g3	0	0.053703	1.1777	2.5341e-09
c148626_g1	1.288	0.00062797	0.7899	0.0014194
c155946_g1	0	0.45127	-1.0603	1.1228e-05
c151660_g1	0	0.53545	-1.1298	0.00066711
c136951_g1	0	0.17495	-1.283	0.0092754
c131840_g1	0	0.55752	1.0295	0.024409
c149127_g1	0	0.56061	1.4843	0.011875
c156594_g1	0.72152	0.01334	1.3407	0.00018899
c144382_g1	-1.4823	0.0041874	-3.1366	5.0745e-07
c141472_g1	0	0.99746	1.0457	1.8478e-16
c146654_g1	0	0.70224	1.6976	1.0438e-13
c136930_g1	0	0.56665	2.1539	0.021744
c140715_g1	0	0.63282	-2.0634	0.016029
c152317_g1	0	0.56709	-1.4574	0.010928
c152459_g1	0	0.1673	-1.6825	1.6434e-07
c154446_g1	0	0.2219	-3.335	6.4381e-07
c130178_g1	0	0.8091	3.0966	0.0072273
c134254_g1	0	0.41888	4.0823	9.9943e-07
c142998_g2	0	0.80777	-3.6379	2.65e-06
c143348_g4	2.2477	0.01979	0	0.81032
c131817_g1	0	0.65381	-2.6452	0.04997
c136793_g1	0	0.11844	-1.9755	3.0903e-08
c142998_g4	0	0.74888	-3.9585	0.036448
c146350_g1	0	0.45912	-2.5302	3.3839e-10
c139015_g2	-1.7174	0.0089439	-2.5359	0.00064391
c149876_g2	1.7315	0.0072486	2.0458	0.00064828
c138668_g1	0	0.070937	2.2324	0.0025533
c142962_g2	0	0.087349	-1.3424	0.020149
c147897_g2	0	0.59605	-1.1902	0.020511
c150620_g1	0	0.45264	2.9772	8.2385e-06
c151348_g3	0	0.94994	2.1632	0.0003873
c153338_g1	0	0.29605	1.9193	0.014292
c156470_g2	0	0.3076	1.7402	0.026055
c137929_g1	1.5011	0.040754	0	0.08057
c153338_g2	1.401	0.025623	0	0.23315
c154812_g2	1.2174	0.0012268	0	0.15617
c148509_g1	1.1888	0.025575	0	0.76403
c148813_g1	0	0.71649	-1.2125	0.028881
c135818_g1	1.5578	0.039303	0	0.31101
c155739_g2	3.1436	0.00048195	0	0.085989
c153833_g1	0	0.75209	-1.1551	6.0441e-06
c144844_g1	0	0.51329	1.9615	6.0958e-24
c135454_g1	0	0.26628	1.1585	0.038231
c136889_g2	1.4876	2.2663e-05	1.6873	1.5996e-09
c152308_g1	0.78684	0.0088124	1.6975	3.1941e-29
c150862_g1	0	0.73693	-1.1994	6.8198e-11
c134600_g1	0	0.45222	-1.8161	0.013635
c137595_g2	0	0.30532	-1.1817	0.0060822
c145154_g1	-1.4922	7.0267e-08	-1.6198	1.4104e-17
c148133_g4	0	0.39227	-4.3477	0.01023
c156059_g1	1.1789	6.4357e-05	0.68593	0.0032177
c155796_g1	0	0.10359	-1.6191	6.0716e-28
c156313_g1	-1.2162	0.0031514	-2.1474	1.2825e-06
c154576_g1	0	0.23546	-1.5099	5.115e-05
c112998_g1	0	0.0748	-3.7494	0.04361
c130356_g1	0	0.17644	-2.2176	0.045061
c144906_g1	0	0.31378	-2.9565	0.023437
c154471_g1	-1.7989	2.8877e-08	-1.5876	9.8915e-28
c154819_g1	0	0.24054	1.6198	1.2375e-63
c146447_g6	0	0.30258	-2.5813	0.0040212
c132461_g1	2.2554	0.0074407	0	0.43499
c139086_g1	0	0.61074	1.1738	3.1388e-10
c155601_g1	0	0.075168	-1.5086	0.001142
c156498_g1	3.5969	0.00019912	4.4698	1.346e-08
c151576_g1	1.5702	9.9215e-07	1.8922	1.8885e-50
c140816_g1	0	0.55136	1.4407	1.846e-09
c152559_g1	-1.6212	0.0005242	-2.4723	3.5151e-07
c136272_g2	0	0.32433	4.7317	2.2072e-05
c148877_g4	0	0.60054	3.7353	7.4021e-08
c147734_g1	0	0.6472	-4.3007	0.039385
c152842_g3	-1.5348	0.0044778	0	0.18889
c129261_g1	0	0.5319	1.2852	0.014241
c143649_g1	-1.4487	0.00017696	-1.7293	8.7109e-07
c156159_g1	-0.60066	0.022929	-1.3357	1.4991e-10
c153521_g1	0	0.63024	-1.8338	0.0096768
c135391_g1	0	0.39394	1.8578	5.5633e-10
c144474_g1	-1.9425	0.00095755	0	0.40573
c151590_g1	0	0.38317	1.4836	1.9875e-10
c148295_g1	0	0.96188	1.6675	6.8769e-06
c148169_g1	1.4743	0.029856	0	0.31367
c142410_g1	-0.9429	0.0017152	-3.1608	1.2776e-24
c136265_g2	0	0.9394	-1.0952	0.045099
c156395_g1	-0.74598	0.0045827	-1.5707	1.7084e-18
c146363_g1	0	0.12187	1.9094	2.6294e-05
c124263_g1	0	0.48806	-2.4343	0.010465
c135037_g1	1.9415	0.026386	0	0.78388
c133461_g2	1.7639	0.013454	0	0.21621
c144116_g1	0	0.096044	1.645	2.2028e-06
c139003_g1	0	0.094584	-3.1994	5.914e-05
c154834_g1	-1.1809	0.0031509	-2.7535	4.0194e-10
c154834_g2	-2.5584	0.047451	0	0.14348
c133898_g2	-1.2231	3.8301e-05	-2.8064	7.8152e-27
c139046_g1	-1.7725	0.0049165	-1.9614	0.0027145
c139046_g3	0	0.12968	-1.9927	0.00011185
c143632_g3	0	0.060529	-1.4385	0.0044584
c150259_g2	-1.241	5.4687e-06	-2.7666	6.6456e-39
c152509_g1	-1.1357	0.00027329	-1.3865	3.6026e-08
c152509_g2	0	0.31103	-2.4151	0.00027347
c140710_g1	-3.309	0.025667	0	0.87566
c88877_g1	0	0.3196	2.4199	0.00086507
c144436_g1	-1.2288	0.022277	0	0.1349
c156230_g1	-1.5983	2.9222e-10	-0.98659	5.6495e-13
c154657_g1	0	0.56308	1.2767	1.5952e-15
c151529_g1	0	0.9155	-1.0993	0.0046095
c149949_g1	0	0.058791	-4.3649	4.5327e-05
c145471_g1	-2.8614	8.5805e-08	-3.1713	5.2387e-09
c145027_g1	-1.5173	7.6344e-06	-1.1509	9.3484e-07
c142108_g1	0	0.698	-1.8346	0.03133
c153713_g1	-0.71951	0.0087543	1.5229	8.1481e-33
c134256_g2	1.4079	5.0092e-08	2.793	2.7807e-104
c144520_g1	0	0.14859	3.6668	1.9056e-05
c150003_g1	-1.0427	0.0011798	-1.1984	2.0273e-06
c153083_g1	0	0.12579	-1.3408	0.039034
c147682_g1	0	0.54727	2.0268	3.289e-13
c152417_g1	-1.029	0.010382	-1.5881	0.0001377
c119053_g1	0	0.29666	-2.8346	0.035734
c152549_g1	-1.1495	9.7848e-06	-0.58319	8.6187e-05
c134897_g3	-3.1059	0.0048278	0	0.57887
c154143_g1	0	0.62037	-1.1732	0.0056347
c153148_g1	-1.5787	1.1674e-08	-2.9609	5.4308e-47
c153646_g1	1.4414	2.238e-07	1.4451	5.2367e-15
c146432_g1	0	0.75674	1.7818	0.0080062
c148769_g1	-1.6242	0.0083504	0	0.88002
c151937_g1	-0.94301	0.00012721	-1.1233	6.2638e-19
c153786_g1	5.3988	9.2941e-17	6.3883	1.27159999997245e-314
c134250_g1	0	0.73594	1.629	0.03349
c140140_g1	0	0.51187	1.1679	0.039342
c144816_g1	-0.69974	0.032798	-1.0934	0.00019938
c153411_g1	-1.5027	7.6346e-10	-1.5191	1.9989e-43
c151375_g1	0	0.050329	-3.5198	2.811e-16
c149375_g2	0	0.10007	-3.1791	0.0012121
c130126_g1	0	0.92059	2.6217	0.028691
c148960_g2	0	0.75704	2.7223	1.0247e-05
c153452_g1	-0.88269	0.043335	-2.2955	1.1918e-06
c153452_g2	-1.4414	0.0033805	-2.3685	1.5158e-09
c148512_g1	0	0.77201	6.3637	6.0603e-22
c156131_g1	2.1529	0.00032163	3.0094	3.0628e-10
c152824_g3	0	0.22175	-1.2941	0.025529
c150936_g1	-1.1577	0.0020978	-4.5907	6.0834e-18
c153070_g1	-1.5454	0.00013494	-5.6819	2.3477e-18
c153885_g1	0	0.062936	-1.6919	5.7816e-05
c154880_g1	1.0076	0.034397	0	0.87547
c150154_g1	0.74752	0.016578	1.4355	2.3542e-11
c141997_g1	0	0.077865	2.404	1.4566e-26
c139363_g1	0	0.46573	-2.8622	0.00053109
c156736_g1	-0.72302	0.043008	-2.2862	1.233e-08
c156736_g2	0	0.35502	-1.9352	0.0015713
c155485_g1	1.8563	2.0798e-05	2.0508	4.7726e-06
c150905_g1	1.4995	0.00054467	2.2843	1.9126e-46
c149997_g1	1.8124	0.013342	3.2899	2.1334e-10
c140665_g1	0	0.39365	-3.9157	0.0021614
c124916_g1	0	0.4758	3.7346	0.048286
c137951_g1	1.5309	0.009549	0	0.54766
c153643_g1	-1.0896	0.0025194	-1.3731	1.6647e-05
c126858_g1	0	0.39375	1.5989	0.00054605
c126858_g2	0	0.20648	3.4182	3.755e-07
c139274_g2	0	0.83991	-3.0899	1.096e-06
c144971_g1	-1.4139	2.9917e-07	-3.4804	5.5378e-45
c150431_g1	-1.8618	3.7909e-07	-2.0412	5.1646e-11
c150562_g1	0	0.18337	1.5473	0.0074328
c150562_g2	-0.93749	0.0064327	-2.315	5.468e-11
c150601_g1	0	0.83737	1.0021	5.5771e-06
c139055_g1	0	0.65636	2.1358	0.033882
c153164_g1	0.90801	0.0022614	1.2629	0.00014277
c155141_g1	-1.1315	0.00064634	-2.0104	7.3955e-11
c142059_g1	-1.0018	0.010629	-1.7536	1.5455e-05
c131624_g1	-2.8901	8.4527e-05	-1.8902	0.0019679
c143827_g2	-2.4769	2.4952e-20	-0.63609	3.0435e-06
c136407_g1	0	1	-3.2074	0.0081331
c138794_g2	0	0.22949	-3.7225	1.3262e-06
c148784_g1	-0.94432	0.0058448	-1.0022	4.8621e-05
c146801_g1	1.3309	0.0086228	0	0.74906
c153433_g1	-0.76832	0.0023345	-1.2471	6.3226e-14
c139179_g1	0	0.058681	-1.7146	2.4923e-06
c143097_g1	0	0.82492	1.013	3.7199e-16
c154454_g2	-1.4157	0.00027135	0	0.078575
c143175_g1	1.3152	2.2673e-05	1.4787	1.5143e-10
c140802_g1	0	0.58766	1.3276	5.2521e-22
c155262_g3	0	0.061063	1.3018	0.0080892
c156126_g1	0	0.88288	-1.3895	0.0084166
c142746_g3	0	0.050247	1.0407	0.0090016
c122856_g1	0	0.27019	3.2854	0.048589
c135677_g1	1.7884	0.039638	2.4272	0.0013682
c136007_g1	0	0.60925	1.5838	6.1705e-09
c155123_g1	0	0.97821	-2.1205	8.0522e-05
c150848_g2	0	0.42673	-2.5683	8.4307e-23
c137495_g1	0	0.69118	-2.0614	0.045213
c142451_g1	0	0.81248	1.0176	2.8763e-07
c142382_g1	2.6791	8.3712e-06	3.5822	5.7137e-14
c150220_g2	0	0.13786	-2.8879	1.8794e-06
c134598_g1	5.3946	2.5482e-08	4.4843	4.7132e-53
c20849_g1	0	0.31092	-1.7175	0.016394
c152883_g1	0.72791	0.012791	1.584	8.0406e-12
c154235_g3	-1.0569	0.036799	0	0.45585
c140571_g1	0	0.12417	-1.0304	0.041361
c124460_g1	0	0.65127	1.6838	0.0016692
c150447_g1	3.6021	6.7239e-06	1.6308	0.00026317
c150447_g2	3.6795	0.0047119	0	0.135
c152809_g2	0	0.082872	-3.0968	2.048e-05
c144764_g1	0	0.25155	-2.3495	0.00069523
c151448_g1	1.062	0.018997	0	0.11751
c146623_g1	0.76673	0.039238	3.5205	8.1055e-81
c133482_g1	1.6446	2.5036e-09	-2.888	1.1291e-10
c128735_g1	0.57392	0.024945	1.771	1.7453e-40
c129914_g1	0	0.58076	1.6319	0.027271
c135797_g1	0	0.20762	1.1937	0.0003127
c132989_g1	-1.0332	0.015733	0	0.41702
c153408_g1	1.4506	0.005505	0	0.083638
c137662_g1	0	0.30622	-1.5939	0.00024452
c145870_g1	0	0.36435	-1.96	0.0031379
c152297_g2	0	0.51205	1.4558	6.8321e-16
c152297_g1	-1.3519	0.020151	0	0.94713
c139029_g1	0	0.20584	1.395	4.8964e-05
c139029_g2	0	1	-3.519	0.0091336
c141930_g1	0	0.87901	2.1524	3.8404e-06
c153412_g3	-0.94179	0.010727	-1.3761	6.8208e-05
c136683_g1	0	0.24931	1.8871	0.0074403
c149495_g1	0	0.46589	-1.3218	0.0034308
c150772_g1	0	0.56554	-1.4304	0.00029298
c152189_g1	0	0.20127	-1.8035	7.9766e-11
c152755_g1	0	0.089897	-1.4043	0.0077788
c148383_g1	0	0.05999	1.4573	3.8285e-19
c152810_g1	-1.5322	0.00045275	-1.5315	0.0001135
c153234_g1	0	0.70788	-2.0579	0.00017358
c144789_g1	0	0.16236	1.2478	1.6255e-20
c145750_g3	3.9494	0.020329	3.9067	0.027616
c154814_g1	-1.378	5.2148e-08	-1.4717	2.5786e-17
c151867_g1	0	0.42306	-2.7314	0.0096393
c156292_g1	0	0.076115	-2.1796	4.1534e-10
c154213_g2	0	0.83203	-2.2921	0.00050412
c118613_g1	0	0.68535	2.7099	1.2014e-07
c155729_g1	0	0.75513	-2.6508	1.7023e-13
c154250_g1	0	0.078895	-1.0297	0.0055804
c144717_g1	2.2398	0.0025014	5.6448	1.3602e-58
c139043_g1	-2.452	7.8344e-14	-2.0774	7.261e-15
c139719_g1	0	0.96391	1.8211	5.9853e-52
c139719_g2	0	0.075594	2.2655	3.0241e-18
c143569_g1	-1.6446	0.0012603	-1.0338	0.025255
c145907_g1	0	0.59617	2.1483	2.7957e-35
c155227_g1	1.8673	3.9609e-08	2.1559	7.7625e-17
c144739_g1	0	0.050277	-3.1563	7.1149e-20
c140436_g1	-1.0021	2.4486e-05	-1.2768	1.2837e-27
c146984_g1	1.1886	0.022779	1.3281	0.006939
c137602_g1	1.9435	0.0096862	0	0.55111
c147770_g2	0	0.16047	1.6889	1.4981e-08
c144241_g1	0	0.096296	1.0459	0.0006927
c153547_g1	1.5189	0.00012815	1.0261	0.0074877
c143395_g1	-1.0573	0.023008	-1.5195	0.00095152
c144901_g2	-1.6113	8.7869e-06	-1.1485	8.2815e-05
c124423_g1	-2.0742	6.316e-08	0	0.080768
c141437_g1	-1.3046	2.3383e-07	-0.66092	1.0763e-06
c148325_g1	-1.8854	3.4224e-10	-1.3243	3.2887e-10
c139394_g1	0	0.19412	-3.5471	0.00075576
c140187_g1	0	0.091105	-2.3785	0.024347
c153435_g3	1.6672	1.1449e-05	3.3434	4.8486e-46
c136152_g2	0	0.10552	-2.9395	3.4451e-08
c149322_g1	0	0.48933	-2.4451	0.0090745
c154172_g1	-0.91788	0.0013784	-1.2247	1.6541e-08
c123897_g1	0	0.95947	3.3302	3.567e-07
c155532_g1	-0.80885	0.030471	-1.0262	0.0031922
c139403_g1	0	0.071146	-3.48	0.0001012
c142360_g1	0	0.52128	-1.2235	0.0044923
c140330_g1	0	0.49971	-1.2199	0.048305
c129906_g2	0	0.47846	2.1242	0.0072453
c131988_g1	3.074	0.00010523	3.9614	0.00036237
c136857_g1	0	0.71293	1.6176	0.001092
c134934_g1	-0.91883	0.00049662	-1.7337	2.2426e-20
c136857_g2	1.7933	3.2672e-10	2.205	1.6619e-34
c150344_g1	0	0.94018	1.1799	0.0010294
c150511_g1	0	0.19622	-2.2761	3.7247e-07
c137963_g2	-1.7532	1.0951e-11	-0.25825	0.042541
c146643_g4	0	0.21482	2.4808	9.0711e-22
c156243_g1	-0.83663	0.016612	-1.408	1.3463e-05
c136017_g1	3.118	0.00057964	0	0.7868
c142768_g1	-1.2898	0.01382	-2.715	2.3554e-05
c137203_g1	0	0.54417	1.3991	9.9649e-11
c149471_g1	0.5789	0.020086	1.3728	7.9574e-28
c145199_g1	0	0.22924	1.1893	9.85e-05
c146666_g1	0	0.29281	-1.0009	0.0032575
c155109_g1	-0.66667	0.033065	-1.6281	8.7147e-08
c114462_g1	-2.4367	0.038825	-4.2664	0.007534
c137655_g4	0	0.79509	-4.4064	0.0080175
c144624_g1	0	0.79932	-2.911	0.022815
c147764_g2	-1.9069	0.0066705	-1.5335	0.025558
c139599_g1	-1.1459	0.016855	-4.4135	8.3449e-11
c142505_g1	-1.9641	0.012119	-4.202	0.00011051
c139599_g2	-1.9488	1.3849e-05	#NAME?	1.9067e-17
c140286_g1	-1.4049	0.004736	#NAME?	2.0048e-13
c142986_g1	-1.8096	0.027481	0	0.15197
c148201_g1	-0.94575	0.0058241	-3.0571	7.2021e-15
c148224_g1	0	0.28263	-1.4805	0.00010947
c140670_g1	0	0.25515	1.0106	7.899e-08
c144611_g3	0	0.81324	1.4954	0.014122
c150901_g1	-1.0238	1.3923e-05	-1.1613	2.0615e-22
c152652_g1	0	0.064696	2.5894	2.6925e-52
c156135_g1	-1.3685	2.6424e-08	-1.2839	1.8236e-20
c138665_g1	0	0.72269	7.7975	7.8502e-31
c150075_g2	-1.3891	0.00037714	-2.1501	3.2603e-06
c166098_g1	-4.1304	2.3577e-14	-3.6376	2.093e-11
c88020_g1	0	0.48969	-2.9412	0.047109
c109639_g1	-1.0634	0.033319	0	0.57945
c156315_g1	0	0.63761	2.1066	2.1476e-05
c151310_g1	-1.3559	0.0034445	-2.1239	2.5631e-05
c139735_g1	0	0.35769	1.3615	3.4234e-06
c145058_g1	2.2655	0.0039418	1.6772	6.4904e-05
c139451_g1	3.642	1.3368e-45	3.4622	2.0277e-188
c151229_g1	0	0.56009	-1.7758	6.3054e-10
c144620_g1	-1.2824	0.010102	-0.9308	0.043135
c151812_g1	1.2499	0.0038771	1.1994	0.002883
c151697_g1	1.0282	0.00046416	1.5757	7.6488e-07
c151697_g2	0	0.6445	1.7116	4.6482e-06
c142831_g2	-1.0667	0.00024609	0.48961	0.0037506
c151469_g1	0	0.40988	-1.8337	1.9813e-06
c147852_g1	1.1277	0.0039916	0	0.88555
c146842_g1	-2.6539	8.3793e-06	-2.1068	0.00013602
c155309_g1	0	0.65302	-2.3428	4.8777e-05
c155309_g2	0	0.60294	-2.837	0.00019689
c155877_g1	0	0.52619	-1.3675	0.0046154
c142702_g1	0	0.40736	-3.4918	0.010993
c146842_g3	0	0.2692	-3.1219	0.037076
c150322_g1	0	0.853	-2.7721	9.0016e-07
c149041_g1	0	0.46441	1.2362	1.3628e-24
c132391_g1	-0.45945	0.044393	-1.4553	1.2722e-74
c178872_g1	0	0.97509	5.8833	0.0027042
c156490_g2	-1.3426	0.0072542	0	0.051894
c154281_g2	-1.2834	3.4137e-05	-0.81449	0.00037675
c156513_g1	-0.9947	0.013758	-1.4656	0.00031963
c151661_g1	-0.66657	0.0086711	-1.501	3.7384e-15
c156484_g1	-0.99146	0.00033697	-1.8729	7.2061e-18
c141185_g1	0	0.51779	-2.816	0.03375
c152241_g1	0.93361	0.0036015	1.8883	3.1671e-17
c150280_g1	0	0.38595	1.2062	2.1352e-05
c149062_g1	-0.92029	0.0012327	-1.9591	4.8804e-17
c152630_g1	-0.76938	0.0019442	-1.6782	4.4907e-28
c144470_g2	-1.3153	0.00074928	-0.96004	0.0037605
c144500_g1	4.6049	1.822e-33	4.8482	0
c151902_g1	-1.2376	1.0862e-06	-1.2406	2.2498e-15
c151445_g1	-0.56669	0.043895	-1.5246	7.9544e-11
c147928_g1	-1.3078	0.00021476	0	0.92284
c148453_g1	0	0.52406	1.5026	0.0073711
c135252_g1	2.8125	0.0016496	3.7209	0.003464
c120463_g2	0	0.56703	-2.519	0.032259
c146735_g1	0	0.85344	-1.4061	0.010054
c140596_g1	-1.1489	0.00010952	-1.6593	1.49e-12
c143967_g1	0	0.72669	-4.1557	0.021136
c155511_g1	2.0995	1.3982e-14	2.759	3.7907e-52
c154452_g2	0	0.21914	1.5914	1.1721e-08
c152253_g1	0	0.20059	1.703	6.2204e-18
c150651_g1	0	0.081838	-1.1439	0.00035593
c144378_g2	0	0.53224	-5.4457	1.6967e-05
c147313_g1	0	0.29033	-2.9285	2.876e-07
c128465_g1	0	0.13007	1.4147	2.5126e-14
c152211_g1	0	0.24325	1.2196	8.0163e-10
c134150_g1	3.2272	0.00018597	2.7739	0.0033265
c141086_g1	0	0.59028	-3.7557	1.7183e-05
c150503_g2	2.2763	0.010623	3.2004	4.7105e-06
c150503_g3	3.3093	0.0010699	3.7645	1.5878e-06
c98020_g1	0	0.73203	4.0022	0.0027861
c149189_g1	-1.0076	0.002676	-2.2627	1.3244e-11
c108396_g1	2.2447	8.2566e-12	2.5502	2.0133e-26
c154491_g1	0	0.66212	-1.5324	1.4813e-05
c150707_g2	-2.0355	0.030802	0	0.078476
c156341_g1	1.5233	4.9219e-06	1.2364	2.1048e-10
c143135_g1	-2.8226	4.6917e-24	-4.2367	1.8793e-86
c151538_g1	0	0.17826	1.3649	1.5623e-06
c140130_g1	-4.0563	0.02232	0	0.36735
c145728_g1	0	0.40801	-3.0227	0.0048219
c148166_g2	0	0.81155	1.9957	4.3467e-11
c136537_g1	-1.3538	4.2338e-09	-0.22888	0.026423
c138203_g1	-3.1484	3.1926e-05	-4.8714	9.6144e-07
c145354_g1	-1.9964	5.9086e-05	-4.4427	1.125e-11
c154773_g1	-1.2596	5.4329e-06	-1.118	1.1504e-08
c153414_g1	0	0.75447	-1.4815	0.00039577
c154270_g3	0	0.05486	-1.6639	0.0055519
c124482_g1	-1.0069	1.4819e-05	-0.7222	5.0146e-12
c149281_g2	-1.2862	0.017275	-1.0361	0.041725
c149281_g3	0	0.33425	-1.1059	0.0060549
c149554_g1	-1.3288	6.8505e-05	-1.888	6.9461e-21
c154039_g1	0.78959	0.0232	2.4204	3.1116e-29
c136422_g1	0	0.51291	2.6074	0.022656
c155709_g2	-0.77615	0.0098178	-1.5514	2.0964e-11
c140240_g1	1.01	0.013207	0	0.43498
c134788_g2	-1.7387	0.011837	-3.9639	4.0619e-05
c155213_g1	1.522	0.025888	3.6669	3.1459e-19
c141729_g1	-1.1996	7.0963e-08	-1.0828	1.5851e-42
c44613_g1	0	0.97509	4.1349	0.036795
c95934_g1	3.2924	0.00030712	3.8646	1.1389e-06
c156800_g1	0	0.42131	2.6463	2.994e-22
c154512_g2	0.88645	0.014287	1.4989	1.6815e-08
c156162_g2	0	0.09388	-2.524	1.4592e-09
c150003_g2	0	0.78562	1.5058	2.7176e-11
c149647_g1	0	0.4675	-1.876	2.4707e-06
c155363_g1	0	0.72288	-1.7255	2.8876e-10
c148395_g1	0	0.60183	-2.1386	0.0060041
c142633_g1	0	0.59074	1.1969	0.00011258
c142961_g2	3.4484	2.3274e-12	3.5568	3.9196e-53
c146225_g1	-1.0059	0.022366	1.1432	3.8066e-05
c141686_g1	1.8018	0.0051859	2.3775	1.7718e-05
c147441_g1	0	0.6743	-3.1781	2.632e-05
c133784_g1	0	0.2732	4.1854	0.00043676
c150735_g1	-0.5535	0.045753	1.3531	3.2889e-18
c142584_g1	5.7157	2.0635e-07	5.9207	1.746e-08
c142584_g2	3.5552	0.00025395	0	0.073259
c151987_g1	0	0.091962	-3.3888	5.1689e-07
c139195_g1	0	1	-2.3881	0.00017791
c150245_g1	0	1	-1.8309	0.022119
c133550_g1	0	0.18674	1.9407	0.0091997
c137934_g1	-1.9534	1.4933e-07	-2.1867	4.0852e-11
c146966_g3	-0.98436	0.00043076	-1.8887	3.1913e-19
c146966_g2	-1.3795	1.0049e-07	-2.5436	2.5423e-44
c138878_g1	0	0.85352	-2.2823	1.1326e-27
c127983_g1	0	0.11944	3.8425	5.4777e-07
c144018_g1	0	0.59351	1.5488	0.024719
c155439_g1	0	0.52352	2.9475	2.9646e-06
c153410_g1	0	0.14303	1.0879	1.3604e-05
c142469_g1	-1.9623	1.0096e-07	-1.7316	2.2502e-08
c133768_g1	1.839	6.5029e-05	0	0.49669
c149655_g1	-1.3632	2.2136e-06	-1.0774	6.1294e-08
c121335_g1	0	0.10134	-3.0713	0.035353
c150960_g1	-2.374	7.816e-08	-4.904	1.5854e-16
c137410_g1	-2.6311	1.8982e-08	-4.9512	1.072e-16
c136249_g1	4.2971	1.638e-06	0	0.32416
c136249_g2	4.3994	3.7284e-10	0	0.43336
c140916_g1	3.9867	6.9986e-09	4.6206	1.6163e-43
c156530_g2	0.81468	0.0022424	1.1238	5.2922e-12
c135927_g2	-2.4516	0.013519	-4.8025	0.0012905
c134213_g1	-3.0888	0.01443	#NAME?	0.0020721
c147124_g1	-1.2855	0.0063926	0	0.078531
c144793_g1	-1.7831	2.5682e-05	-2.1314	1.1661e-07
c149405_g1	0	0.074011	1.1365	3.3758e-06
c143830_g1	0	0.84857	1.0148	3.5472e-05
c145645_g1	-1.3	0.011001	-1.9086	0.00051795
c145368_g1	0	0.31387	-2.1195	0.0051272
c151926_g2	2.1662	4.8589e-13	4.0687	1.3396e-149
c130248_g1	0	0.086316	7.4089	2.9143e-19
c146775_g1	-1.6191	0.016254	-2.5257	0.00095811
c153849_g1	-1.714	2.608e-07	-2.9603	1.2889e-19
c146228_g1	1.6374	8.0328e-07	1.6709	4.4588e-10
c145576_g1	0	0.94081	-1.5663	0.0048668
c135355_g1	4.5164	0.0083817	6.5803	7.1063e-11
c138038_g2	0	0.22918	-2.7832	0.0042256
c140944_g1	0	0.1537	-2.9654	3.7711e-08
c146029_g2	-1.6337	0.0019483	-2.2526	7.0149e-05
c152686_g2	0	0.26117	-2.209	0.00038248
c126679_g1	0	0.52453	-1.9115	0.0059098
c144918_g1	0	0.093065	-1.3822	1.9498e-05
c145530_g1	3.164	5.9054e-05	0	0.081131
c152119_g1	0	0.4457	-4.7442	4.7622e-06
c153865_g2	0	0.80592	2.5115	0.029462
c154975_g1	0	0.2787	1.745	7.4118e-10
c153087_g1	0	0.17446	-1.9941	0.0081346
c134895_g1	-1.8586	0.025679	-3.9574	0.00054073
c137823_g2	0	0.11855	-1.1635	0.01246
c151900_g1	0	0.41333	-2.5775	0.0067123
c152147_g1	1.8718	1.0214e-05	1.8666	1.1762e-06
c155573_g1	-1.2616	0.00098818	-1.153	0.00062359
c147394_g1	0	0.068893	-1.7129	0.00044431
c147394_g2	0	0.15766	-1.3915	0.030949
c154044_g1	-1.9033	4.3548e-05	-3.4369	1.0626e-08
c139707_g4	0	0.11132	-1.8144	0.049569
c153510_g1	-1.8489	3.2368e-11	-2.4612	3.9484e-33
c153857_g1	-0.8385	0.00076001	-2.4667	1.0816e-39
c147814_g1	1.9379	9.2488e-08	2.1564	2.5997e-27
c141580_g2	-1.4617	0.0020621	-2.4435	1.901e-06
c147133_g2	0	0.10661	1.7983	1.1668e-06
c147133_g4	0	0.05398	-2.5346	0.0050018
c154225_g1	3.6929	1.4334e-11	2.7107	0.0031402
c142861_g1	-1.5778	0.0047228	0	0.51323
c149916_g1	2.006	2.619e-11	2.4002	2.8417e-32
c128416_g1	0	0.52382	1.3316	0.00038228
c139441_g1	1.4835	0.00015027	0	0.76336
c102327_g1	0	0.12388	1.5758	6.8668e-08
c151704_g1	0	0.16868	1.5294	2.4949e-24
c148442_g1	0	0.98919	-1.7691	8.8861e-19
c138670_g1	0	0.068884	1.6909	5.5656e-17
c153022_g1	1.4713	8.6175e-05	1.3002	9.3322e-05
c148842_g2	0	0.10357	1.2716	1.0004e-11
c154804_g1	0	0.11787	2.4995	0.018394
c154804_g3	1.5911	0.0047132	0	0.62998
c145838_g6	0	0.77845	-2.7547	0.02077
c147300_g1	-1.6507	0.034461	-1.7101	0.035884
c156263_g1	3.0235	8.9298e-30	2.8692	3.3266e-81
c149319_g1	-0.66827	0.044721	-1.1159	0.00015738
c156085_g1	1.0935	0.038761	1.4321	0.0014813
c145603_g1	-1.104	5.7822e-06	-0.71799	3.013e-08
c152288_g1	0	0.13172	1.5755	6.1047e-05
c141361_g1	-1.3722	1.3445e-06	-2.2735	3.5459e-23
c156128_g1	-1.9602	2.6222e-15	-2.4438	1.0332e-75
c156540_g2	-2.0326	1.2005e-08	-2.5407	4.9939e-30
c156540_g1	-1.5104	4.7767e-10	-1.8512	2.2992e-44
c143791_g1	0	0.59469	1.2326	3.7568e-26
c147465_g1	0	0.42767	-1.7036	0.00053775
c139614_g1	0	0.75572	1.4476	5.1887e-24
c147463_g2	0	0.87226	5.5628	1.1986e-06
c139432_g2	-1.9787	0.036257	-1.8422	0.044256
c156830_g3	1.2127	0.00018232	0	0.69213
c136638_g4	0	0.91879	2.5518	0.046704
c144430_g2	0	0.48464	1.9464	0.0024968
c145565_g2	0	0.31714	-1.2449	0.039736
c145671_g1	2.4869	0.02845	4.0353	2.8578e-07
c151615_g2	0	0.40607	3.7514	2.0615e-13
c153112_g2	1.2447	0.02908	1.161	0.038181
c174713_g1	0	0.26992	2.97	0.012348
c143296_g2	2.0674	4.5129e-05	0	0.44998
c153830_g2	0	0.86096	2.474	4.7578e-07
c111403_g1	3.0649	0.0093078	0	0.53536
c142375_g2	2.141	0.016323	0	1
c153175_g1	0	0.7141	1.4812	1.4922e-07
c4481_g1	-1.3953	1.8958e-08	-1.6139	8.6109e-29
c147525_g1	0	0.091772	2.8178	1.5745e-20
c154079_g2	-1.0021	0.025936	-1.7397	0.0003419
c155783_g1	-0.93576	0.00025745	-1.6212	4.6523e-22
c146416_g1	0.78167	0.0059447	2.1874	8.3089e-47
c142028_g1	0	0.2007	1.9075	4.3793e-05
c137553_g3	3.9519	0.023476	2.6483	0.014193
c150454_g1	-1.1326	8.4717e-05	0	0.22432
c152225_g1	0	0.98438	-1.5017	0.010987
c142117_g2	0	0.62219	1.5258	0.021234
c132618_g1	0	0.1706	-2.6924	0.0011659
c151602_g1	-1.5299	1.9459e-11	-1.6835	2.8155e-75
c137574_g2	1.1197	0.024204	0	0.069021
c141878_g1	1.3113	0.019431	0	0.086642
c137099_g1	0	0.62744	2.1158	0.034853
c112382_g1	0	0.099506	4.0696	0.00033216
c122453_g1	0	0.085104	4.047	0.04861
c123253_g1	0	0.72214	1.7035	0.00087289
c123335_g1	4.8167	7.6289e-05	3.3986	3.3886e-54
c131482_g1	4.7537	0.00057766	4.7218	0.00092248
c135114_g1	4.6323	0.034527	4.6549	0.0012874
c136250_g1	5.1592	4.3121e-09	3.333	0.014367
c137002_g1	0	0.40969	1.278	0.035636
c138179_g2	0	0.73255	1.6827	0.0011277
c138429_g2	0	1	4.251	0.00080287
c138710_g1	-3.1948	0.0060083	-4.7788	0.0015762
c139298_g4	-1.4062	0.00037967	-5.6946	2.7625e-19
c141113_g3	1.4962	0.029663	2.2375	9.5283e-05
c142221_g4	0	0.46932	1.5145	0.0048781
c142862_g1	2.7703	3.4091e-08	-4.467	0.0402
c143200_g1	0	0.54777	1.7759	0.00025687
c143591_g2	1.2575	0.044606	2.0783	3.759e-05
c144296_g1	0	0.39645	1.2687	0.000956
c144704_g2	0	0.20403	4.5097	0.0030489
c145811_g1	3.3756	0.016442	7.0401	5.3564e-27
c146006_g1	0	1	2.4282	0.00097847
c146159_g4	0	1	2.7142	0.0071094
c146276_g1	1.9883	0.019969	3.5367	2.0253e-09
c146321_g2	0	0.082374	1.6249	4.7239e-06
c146321_g3	0	0.20113	2.5205	0.0018756
c146378_g1	4.392	7.7698e-05	6.9634	4.7818e-28
c147288_g1	2.5124	0.00072801	3.2842	1.2275e-07
c147574_g2	0	0.56148	5.8204	2.6343e-13
c147673_g1	0	0.96072	-1.3526	0.017104
c149678_g3	0	0.68772	1.5421	0.0005876
c149956_g2	1.5214	0.0082698	1.9252	0.00019977
c150920_g1	3.4715	4.2572e-24	4.2041	1.6393e-19
c150924_g1	0	0.27917	2.0488	0.026886
c152022_g2	0	0.93335	-3.2597	9.7576e-10
c152092_g1	2.9072	1.8095e-05	3.1276	1.1652e-10
c152591_g2	0	0.39915	4.9813	0.0012467
c152591_g3	0	0.61673	1.9092	2.8485e-05
c153119_g1	2.2077	2.5425e-07	1.2535	0.0083543
c154877_g3	5.6896	4.1666e-07	5.65	3.1587e-31
c155976_g1	1.9135	8.3478e-09	-1.55	0.0007475
c156219_g1	3.4987	4.7352e-25	4.1121	4.1228e-73
c156543_g3	0	0.41478	2.1357	3.7656e-05
c156673_g1	1.3481	0.00074328	2.7311	7.7927e-15
c156679_g2	0	0.12015	2.4042	1.6128e-14
c156792_g2	0	0.086078	1.0793	0.0017292
c83905_g1	0	0.24697	2.1017	0.032647
c135573_g1	-1.9059	0.027783	#NAME?	9.0611e-05
c143296_g9	4.4495	0.010704	0	0.46314
c116572_g1	3.3645	0.024032	0	1
c149994_g1	-1.5454	1.1406e-05	-2.3504	4.0415e-12
c143264_g1	0	0.19419	-2.0082	7.5114e-24
c144089_g1	-0.69366	0.012963	-3.0479	6.2598e-30
c122147_g1	0	0.25928	1.7834	0.005082
c145499_g1	-0.61832	0.016209	-1.4798	4.9668e-22
c154389_g1	-0.92001	0.0017885	-1.3518	4.2482e-09
c146455_g1	2.6657	0.001659	1.727	6.7367e-14
c137256_g1	-1.3687	1.4901e-09	-0.94838	1.416e-31
c148558_g1	0	0.12143	-1.25	0.0024637
c150589_g4	1.8199	0.0015786	0	0.10632
c133859_g1	1.6724	0.040136	0	0.86347
c135707_g1	3.3326	2.5596e-07	2.4457	0.0013884
c147077_g1	0	0.98372	-3.2462	0.00018131
c141327_g1	0	0.61348	-2.8099	0.0053243
c147549_g1	1.5562	8.11e-05	1.2735	0.0024753
c141389_g1	-0.84111	0.0099863	-1.7694	4.0528e-10
c152180_g2	-2.2792	0.0072745	-1.7687	0.028595
c134048_g1	3.2095	0.030086	0	0.62516
c124942_g1	0	0.064388	-1.781	0.014366
c139669_g2	0	0.056449	-2.4324	0.045141
c151295_g2	0	0.50103	3.1245	0.0049867
c152345_g1	-1.1229	0.0054255	-3.8163	4.4038e-10
c149565_g1	-1.1802	0.00049852	0	0.45764
c145089_g2	2.1862	0.00036707	3.5798	8.8677e-27
c149694_g1	0.93562	0.015058	2.1266	1.142e-15
c128810_g1	1.5061	1.8703e-06	1.5798	3.9867e-11
c151503_g1	-1.9433	1.1005e-16	-0.46147	3.2843e-07
c137132_g1	0	0.25138	1.574	1.9509e-07
c152320_g1	0	0.25714	1.1506	0.04492
c144300_g6	0	0.090686	-2.0844	0.04248
c147289_g1	0	0.66995	-1.2598	9.9265e-10
c153025_g1	1.8815	5.141e-06	3.1118	1.6923e-27
c143743_g1	0	0.064218	2.9009	7.1185e-07
c154093_g2	-1.7881	0.0028945	-2.5167	0.00043801
c143745_g4	2.5969	0.035613	3.551	0.0003607
c128658_g1	9.709	1.427e-56	10.494	5.7436e-146
c153751_g1	5.6872	8.8605e-13	4.8742	1.6739e-07
c153751_g3	5.1013	0.00048769	4.3904	0.015442
c138621_g2	0	0.89981	-4.7648	0.0027496
c144065_g1	1.0766	0.0052565	1.7852	8.6554e-05
c137709_g1	1.741	0.0028937	0	0.74727
c136190_g1	0	0.68545	-1.061	1.6322e-06
c145174_g3	-1.095	0.041908	-2.0425	0.0011463
c143612_g1	0	0.1198	-1.6897	5.5014e-06
c121408_g1	0	0.48761	-3.0207	0.043123
c137511_g1	-1.0548	0.00055649	-2.1241	2.0079e-16
c143697_g1	0	0.54997	1.4329	4.1224e-05
c145563_g1	-1.9012	0.0029734	-1.1753	0.040256
c142338_g2	0	0.37764	1.2375	0.019009
c145105_g3	0	0.87484	1.9864	0.001368
c146630_g1	0	0.05456	-1.6198	5.251e-11
c126574_g1	-1.0893	0.011357	-3.0157	2.0422e-09
c143604_g1	0	0.79856	-2.5798	2.9824e-05
c146851_g1	2.452	0.00013544	2.0003	0.028225
c156158_g1	1.1979	0.023803	0	0.57544
c144359_g1	0	0.63594	-2.1565	5.054e-07
c147831_g1	-1.9093	1.6127e-16	-2.4397	9.4863e-138
c156389_g2	0	0.10993	-1.0828	0.0063063
c134243_g4	0	0.10463	4.8547	0.0023572
c155286_g1	1.5897	0.000571	3.2002	5.4648e-22
c134387_g1	0	0.53104	1.0917	0.036274
c135536_g2	0	0.23159	-1.7834	0.038639
c135681_g2	0	0.89856	-3.2081	0.0011263
c136797_g1	0	0.49299	4.7238	0.0043794
c152683_g1	4.488	2.9595e-21	3.0588	7.733e-08
c156801_g1	2.213	0.016999	5.2157	1.1107e-28
c156836_g1	0	0.13157	4.6491	1.8523e-114
c153653_g1	-1.4243	0.0039338	-3.3647	1.2828e-09
c138613_g1	0	0.99668	1.681	1.3006e-05
c134169_g5	0	0.11193	-1.845	0.018876
c152618_g1	0	0.078486	-2.4468	1.7507e-06
c148609_g1	0	0.20558	-1.5367	1.1925e-09
c142080_g1	0	0.35399	1.2345	4.0429e-30
c139151_g1	-0.82796	0.0015431	-1.0313	1.4153e-09
c144603_g1	-2.3504	0.0012308	-4.7203	2.2988e-06
c146619_g1	-2.2636	2.0415e-10	-2.3901	2.5319e-14
c146619_g3	-1.7752	0.03917	-4.8778	0.00080305
c146619_g4	0	0.091398	-4.6463	0.0012395
c150055_g1	0	0.052933	-2.4206	0.0015898
c153058_g3	0	0.79597	-3.4677	0.0018586
c154881_g1	-0.76319	0.0061792	-1.5918	3.8908e-26
c155761_g1	-1.365	8.4289e-06	-2.5383	7.0364e-21
c155761_g2	-1.7659	3.1853e-11	-3.269	3.1498e-54
c142457_g1	0.69784	0.01346	2.0501	1.5414e-24
c136912_g1	0	0.22294	-3.2423	0.0035081
c152008_g3	0	0.3258	1.4603	0.0017069
c127980_g1	0	0.10375	-3.2912	0.049587
c147586_g1	0	0.31608	-1.2722	2.2694e-09
c127600_g1	0	0.3452	-1.5981	0.020094
c150312_g1	1.9064	0.0010003	1.4368	0.023096
c155579_g1	9.3022	1.0503e-54	11.35	1.6102e-125
c135299_g2	0	0.99305	-3.1487	0.0042991
c142747_g1	1.05	0.019463	0	0.70552
c143376_g2	-1.3704	0.0072695	0	0.64142
c154051_g1	0	0.26719	1.1205	4.0711e-05
c147470_g1	0	0.30827	-4.4628	0.0062787
c146954_g1	0.84853	0.026967	1.2845	3.0532e-07
c152790_g1	0	0.32523	1.7879	9.6832e-10
c148018_g1	-1.4593	0.00064016	-1.174	0.0025559
c142174_g1	0	0.94142	1.8309	3.2356e-26
c151266_g1	1.5682	0.0002923	1.308	0.0019007
c117682_g1	-2.2661	0.04817	0	0.070349
c143465_g2	0	0.84579	-1.3224	0.0030563
c155697_g1	0	0.075031	1.7468	2.9977e-30
c127687_g1	0	0.40036	1.0383	0.016894
c151176_g2	-2.1929	0.0012265	-2.2156	0.0019718
c154683_g1	0	0.70081	2.8137	0.00030931
c144186_g3	0	0.2403	2.8555	0.00026134
c129815_g1	-1.4844	0.00038589	-1.4605	0.00011047
c111382_g1	3.511	0.037994	4.6567	7.4916e-08
c139388_g2	-1.8516	0.00019966	-1.5824	0.00079761
c149500_g1	-0.67932	0.024947	-1.085	1.5289e-07
c129805_g1	0	0.87872	4.8169	0.0074872
c132728_g1	0	0.5479	3.0367	4.0413e-09
c136805_g1	4.6577	9.7566e-08	4.8562	4.5412e-09
c148573_g1	3.141	1.4269e-08	4.2666	1.0846e-144
c148689_g1	0	0.73603	1.1333	3.6403e-13
c147103_g1	1.7094	0.0023332	1.8358	0.0029263
c148957_g2	0	0.23246	-1.313	5.9262e-06
c136977_g1	0	0.24037	1.4723	0.0016007
c140611_g1	0	0.98368	4.4489	2.9735e-11
c150324_g1	0	0.062702	3.2801	1.6109e-17
c154072_g1	-2.0628	0.0076987	#NAME?	4.116e-06
c136318_g1	0	0.80237	-2.4883	0.011148
c141151_g1	0	1	1.0787	0.017542
c133124_g2	-1.3426	1.1474e-07	-3.3461	2.9434e-72
c153752_g1	0	0.20631	-1.0013	0.032016
c138563_g1	0	0.68564	1.5442	5.2804e-06
c155316_g1	0	0.12177	1.1505	3.5114e-12
c156670_g1	-0.70043	0.023868	-1.2985	4.6347e-22
c156811_g1	0	0.25732	-1.269	9.1748e-08
c113773_g1	3.2389	0.046716	0	0.2012
c139236_g1	0	0.94193	-2.1955	0.003077
c150836_g1	-1.0362	0.0256	-2.5052	8.8715e-07
c145088_g1	1.8788	0.022282	0	0.77749
c155306_g2	1.1635	0.0081273	0	0.58148
c126428_g1	-0.88611	0.03504	-3.5137	4.5608e-11
c150336_g1	1.4679	0.0031552	2.104	2.3649e-07
c156557_g1	-0.68107	0.004017	-2.2039	7.8068e-46
c144919_g1	0	0.65942	-2.0516	0.023521
c156624_g1	-0.88967	0.0097258	-1.9359	2.5342e-08
c153495_g1	1.3842	0.032301	1.2708	0.0051331
c153075_g1	-1.3533	6.6987e-08	-2.0979	8.5848e-71
c154414_g1	-1.0594	0.012875	-1.3252	0.0013987
c155756_g1	0	0.078434	-1.2568	0.0032249
c140525_g1	2.1289	0.0076734	0	0.7821
c147731_g1	0	0.32048	-4.4182	2.7072e-09
c142738_g1	-0.89743	0.0010187	-1.4911	3.8893e-16
c156202_g1	0	0.72217	1.3622	1.7686e-09
c140818_g1	3.8799	1.5009e-07	4.1834	1.7306e-13
c156144_g1	0	0.078164	1.7468	4.8985e-19
c139598_g1	0.69962	0.0039272	1.0033	3.9664e-12
c121970_g1	-1.9603	2.2435e-08	-4.244	6.2898e-30
c126492_g1	0	1	3.4621	0.00571
c138045_g1	0	0.94018	2.7973	0.00024536
c141991_g1	0	1	3.5978	2.0607e-06
c142117_g5	0	0.43762	2.0144	0.0079838
c146508_g3	0	1	2.5381	6.8662e-05
c146963_g1	0	0.80227	3.7733	1.1715e-05
c152768_g2	0	1	4.1952	0.028492
c156699_g1	0	1	3.8602	1.4743e-25
c109332_g1	0	0.80608	3.0985	5.0413e-05
c144564_g1	0	0.54482	1.5466	1.205e-52
c135868_g2	2.4537	1.4631e-05	0	0.11842
c153240_g1	-2.7911	4.7044e-07	-2.1569	2.1479e-05
c150914_g1	5.2599	2.1869e-13	6.7324	1.0498e-19
c149220_g1	0	0.72695	1.4072	1.6018e-39
c135632_g1	0	0.24794	3.1371	2.8392e-05
c137858_g2	0	0.15618	1.4109	0.025574
c150867_g1	0	0.3387	1.0025	0.00099583
c142141_g1	0	0.28209	1.8586	0.032112
c150241_g1	0.71302	0.034148	-1.0145	0.013281
c125260_g1	-2.5405	0.0011018	-3.4528	0.00014508
c153514_g3	0	0.46745	1.3007	0.013447
c131238_g1	-1.8267	0.0065072	0	0.15047
c133205_g1	-1.8972	0.015239	0	0.98876
c131077_g1	0	0.93504	-3.9999	1.2771e-05
c152704_g1	0	0.14	1.822	3.3724e-09
c149058_g1	0	0.1928	-1.6418	0.010722
c141286_g1	1.1028	0.0063081	0	0.85995
c148156_g1	-1.6303	0.0017284	-3.082	9.2792e-07
c150959_g1	-1.5832	0.028097	-1.4962	0.045309
c152735_g1	-1.015	0.0003127	-0.53711	0.00047486
c146664_g3	0	0.083434	2.2317	0.0020194
c149136_g1	0	0.15127	1.5677	0.015649
c154442_g1	0	0.052334	-1.4361	1.0174e-05
c139222_g1	-1.916	0.00018565	-4.6389	2.1243e-10
c128054_g1	0	0.084214	-3.6643	1.6177e-55
c140001_g1	0	0.24832	-2.0563	0.033409
c133236_g1	-1.1115	0.00083986	0	0.36105
c150048_g1	0	0.50984	2.0828	7.0108e-07
c149183_g1	1.3222	0.0025599	3.0788	2.3852e-29
c149496_g1	0	0.15741	-1.5966	0.0001751
c155876_g1	-0.94069	0.0032851	-1.2287	5.4773e-06
c147004_g1	-1.1421	0.030516	0	0.081337
c140564_g1	0	0.17871	-1.4286	0.021627
c145123_g1	0	0.19623	-2.7794	0.0012974
c153604_g1	0	0.64993	-2.559	7.0361e-05
c154238_g1	0	0.1219	1.1571	2.6928e-05
c155621_g2	0	0.86628	-1.819	0.00090976
c155805_g1	0	0.58228	-1.2691	9.9517e-05
c156424_g1	0	0.7474	-1.6572	0.00059607
c152688_g1	1.7071	0.00014329	1.3202	0.003069
c139360_g1	4.1149	6.9957e-24	0.97517	2.496e-12
c145550_g1	0	0.49178	1.0908	0.0025272
c156267_g1	0	0.49482	1.1786	4.1466e-05
c138877_g1	0	0.78285	1.1406	0.037874
c134291_g1	0	0.58642	4.5171	0.0072319
c147285_g2	0	0.42656	1.178	2.0452e-13
c143607_g3	3.9073	0.0015338	0	0.12282
c143668_g1	-0.96493	0.00045312	-1.3125	4.2431e-12
c148124_g1	0	0.2532	1.1415	5.0094e-28
c154514_g1	0	0.39802	-1.5152	3.7794e-05
c150825_g1	0	0.087575	1.7797	1.9191e-08
c151367_g1	-1.0389	0.042268	-3.5152	7.8812e-07
c154168_g4	0	0.82492	-1.0168	0.0070027
c150856_g1	-0.79357	0.0014539	-2.3518	1.0631e-46
c204696_g1	0	0.97509	4.5711	0.0081992
c135479_g1	0	0.28261	-4.2425	0.013997
c155563_g1	0	0.0721	2.3936	5.0052e-16
c146546_g1	-0.84722	0.00098934	-1.7866	4.8592e-22
c151455_g1	-1.431	8.0287e-10	-1.0155	1.2829e-22
c153884_g1	0	0.30002	-1.6527	0.0002655
c146769_g1	-1.0858	0.0010532	-1.5097	7.2831e-08
c149898_g1	1.4159	5.6417e-07	1.9962	4.5153e-31
c150378_g2	0	0.63435	1.3471	9.9399e-23
c145832_g1	0	0.13221	-1.3795	0.017354
c155851_g1	0	0.062406	-1.1132	0.0014074
c132118_g2	-1.3906	0.0075796	-1.5555	0.0047267
c132118_g3	0	0.079746	-1.7981	0.0062468
c155445_g1	-0.59265	0.029847	-1.5686	9.7655e-43
c156161_g2	-1.4297	0.00085115	-0.94804	0.011605
c150802_g1	0	0.070987	1.5356	1.929e-29
c58255_g1	4.2952	0.017698	0	1
c155849_g1	-1.9176	0.00044646	-1.7511	0.0012013
c156446_g1	0	0.30112	-1.6198	0.0013805
c47788_g1	4.2124	0.0079021	4.6683	0.0012534
c153531_g1	-1.8833	1.0331e-13	-3.615	1.6772e-90
c141189_g2	0	0.68136	-3.1849	0.00060382
c137895_g1	0	0.16035	-3.2223	0.022008
c153082_g1	0	0.072811	-1.1531	2.2391e-07
c150404_g1	0	0.41445	-1.5928	0.011064
c136775_g1	-1.8084	0.0067532	0	0.078076
c117285_g1	0	0.45258	4.5158	0.00013355
c131339_g1	0	0.75625	2.859	0.022213
c140024_g1	0	0.29964	1.1182	1.3234e-14
c140585_g1	0	0.9657	1.0076	6.8787e-07
c138383_g1	2.599	0.00028851	3.8815	6.1563e-28
c133942_g3	5.5436	1.6621e-80	4.6427	3.7204e-151
c148880_g3	0	0.60559	2.7778	4.8042e-06
c148147_g1	1.7129	0.00082049	0	0.29926
c155628_g1	-0.83744	0.00060427	-2.0435	8.4811e-39
c141435_g1	0	0.4932	1.6363	1.0819e-08
c149151_g1	0	0.11504	1.3737	9.7165e-09
c143960_g1	0	0.098494	-5.9713	5.8229e-15
c151681_g1	0	0.77084	-2.3434	1.8452e-07
c154008_g1	2.8749	4.8379e-11	2.6997	6.4843e-12
c29937_g1	0.76727	0.026334	1.7189	7.6093e-12
c149356_g1	-1.3511	0.00013146	-2.4556	4.4466e-23
c135156_g1	2.6558	2.7462e-18	1.2555	3.0573e-11
c147217_g1	-2.1337	0.010678	0	0.062432
c153524_g1	-1.0162	4.4259e-05	-2.1249	6.0569e-37
c131861_g1	-0.69224	0.0024513	-1.9672	1.4482e-97
c156370_g1	1.0077	0.00016429	-0.5377	0.017634
c143425_g1	0	0.79207	-1.1779	0.0011034
c134200_g1	-1.6095	0.0010292	-1.4564	0.0020688
c137092_g3	4.1709	1.9839e-07	3.2187	3.9742e-20
c151876_g1	0	0.20504	-2.5424	4.1251e-07
c149365_g1	-1.6157	0.0015031	-2.0896	8.3758e-05
c152155_g1	0	0.59946	1.0172	2.4183e-11
c133011_g1	3.5439	0.0015211	4.8288	6.4479e-09
c154035_g1	-1.0585	0.019168	-1.6131	0.0002188
c142907_g1	-1.0931	0.0052994	0.55038	0.017325
c146993_g6	0	0.88536	-2.7337	0.030732
c151013_g1	-2.0479	0.00014313	-2.1482	8.4138e-05
c151020_g1	-1.7845	7.1124e-07	-1.5947	1.1559e-07
c137843_g1	1.8377	0.0035855	0	0.056881
c154245_g1	0	0.050419	-1.0382	9.4273e-08
c141201_g1	-1.1182	0.015433	-1.4685	0.0016416
c153942_g1	0	0.11587	1.3076	1.6297e-09
c156069_g1	0	0.12564	-3.1567	5.0543e-55
c150703_g1	0	0.68819	1.4483	1.4686e-10
c136968_g1	0	0.19386	-1.1463	0.031181
c139705_g1	-1.4143	0.00037997	-1.5822	1.4451e-05
c144560_g1	2.5811	2.613e-17	2.5407	4.3994e-31
c152959_g1	0	0.28002	-1.0067	0.01733
c131473_g1	0	0.48804	2.6077	3.4821e-13
c139112_g1	0	0.18882	2.2525	0.00025606
c137431_g1	-1.0587	3.7805e-06	0	0.087118
c150701_g2	0	0.47016	1.6758	4.2359e-09
c155933_g1	0	0.59503	-2.015	4.7379e-06
c149309_g1	1.0834	0.0072855	1.7309	2.6058e-08
c144886_g2	2.0951	6.7835e-13	1.8278	1.8681e-17
c140136_g1	1.5313	1.0594e-08	1.3432	2.1621e-14
c133760_g1	1.3217	0.0026346	1.1206	0.0048043
c155718_g1	-1.4523	0.00036138	-1.9704	1.2389e-06
c140910_g1	0	0.99007	-1.3757	0.003633
c156660_g1	0	0.2215	-1.0863	4.4615e-05
c156674_g1	0	0.13032	-1.3036	2.1321e-14
c151754_g2	-1.114	0.015351	-2.8476	1.0197e-05
c152665_g1	0.72462	0.03988	3.0703	3.6936e-55
c149056_g1	-1.7486	0.0047234	0	0.93337
c147681_g2	0	0.075179	1.2876	4.3072e-09
c145985_g1	0	0.97079	-2.0604	8.0547e-13
c152422_g1	-0.94362	0.00073867	-2.5355	4.7652e-27
c156666_g1	1.1425	0.016363	0	0.64466
c151989_g1	-2.1405	2.0763e-07	-4.6907	2.2916e-19
c152492_g3	0	0.14358	2.2917	0.028042
c127109_g1	0	0.12089	-3.0058	0.0049846
c150225_g1	-1.0965	0.014005	-1.6386	0.00025704
c151365_g1	1.1413	5.3745e-07	-1.2166	7.3536e-31
c151436_g1	0	0.065302	1.2421	1.6607e-05
c135025_g1	0	0.62969	-1.8022	0.0092118
c152797_g2	-2.3261	5.4442e-16	-1.7234	1.2581e-19
c140243_g1	0	0.49959	-1.8144	7.9169e-05
c153483_g1	-0.92183	0.012901	-1.9864	4.9889e-07
c145871_g1	-1.3775	2.1355e-05	-0.47505	0.038706
c147425_g1	4.8633	6.8847e-11	3.9297	9.8688e-30
c140526_g1	0	1	1.7083	0.043759
c135872_g2	3.2415	0.001245	2.7117	8.3876e-05
c144863_g1	2.9914	0.034398	3.3092	0.00034065
c149358_g2	-1.0326	0.0005718	-2.4483	4.749e-21
c153453_g2	-0.94822	0.0015785	-1.2106	7.6461e-07
c143015_g4	-3.7996	1.7364e-05	#NAME?	4.2622e-07
c132875_g1	2.5272	0.0064719	0	0.78658
c149511_g2	0	0.11211	-2.3813	0.0078589
c138301_g1	0	0.46581	-3.9342	0.043264
c146519_g2	0	0.84261	-2.6316	0.017626
c141964_g2	-1.9454	0.0057202	-2.0578	0.0059954
c155344_g1	-1.3584	0.00030425	-3.3969	8.5934e-10
c156818_g1	0	0.82838	-1.3523	4.7224e-10
c146790_g1	0	0.54601	3.1005	0.032527
c151774_g1	0	0.16879	1.0301	6.0484e-07
c144439_g1	1.7465	1.543e-06	2.4118	4.462e-99
c150968_g1	0	0.076437	-1.1733	0.0067126
c141393_g1	2.5936	9.2207e-08	3.0172	3.7195e-66
c151350_g1	-0.8191	0.038428	-1.3302	1.5664e-05
c144715_g1	-2.4245	0.0035231	-4.6263	5.1679e-05
c153700_g1	1.8932	0.0021009	2.247	4.708e-76
c145657_g2	1.2465	0.00097285	0	0.35243
c112781_g1	2.7389	0.014416	2.5662	0.035976
c153772_g3	0	0.55398	4.5113	0.0001352
c154957_g2	0	0.063631	6.2755	3.7946e-24
c143849_g1	0.68287	0.025664	1.651	9.8916e-17
c149244_g1	-1.2587	3.5224e-07	-0.74153	3.7601e-08
c128447_g1	0	0.13438	-4.6046	0.0035703
c136384_g1	-1.4005	0.00033266	-4.8128	4.5825e-18
c144667_g1	0	0.4253	4.0156	6.0156e-06
c154469_g1	0	0.21448	-1.3842	1.0596e-13
c149414_g1	0	0.96789	-2.655	9.7259e-14
c127373_g2	0	0.70926	-1.0876	0.00043158
c127373_g1	-1.9195	8.2406e-05	-0.88725	0.0033039
c148675_g2	0	0.91877	-1.0532	0.044964
c146073_g1	0	0.20041	-1.4803	0.00010289
c145800_g1	-1.1768	3.2657e-06	-2.3453	2.1708e-42
c151975_g2	-0.77687	0.0081427	-1.1318	9.5372e-09
c133126_g2	1.1198	0.016138	1.2612	0.0035113
c156421_g1	0	0.08206	4.6473	1.1404e-32
c142413_g2	-1.7098	0.023194	0	0.7893
c150552_g1	0	0.88474	1.4213	4.0432e-21
c155153_g1	0	0.50298	1.5651	0.0032946
c135005_g2	-1.2733	5.4231e-05	0	0.064099
c154627_g1	1.0497	0.0064019	0	0.21475
c139716_g1	-1.3069	0.049795	-2.4301	0.0020906
c151640_g1	-1.5357	1.2418e-08	-2.248	7.0182e-31
c152629_g1	0	0.64439	-1.1982	0.01859
c154581_g2	1.6284	7.13e-07	1.8753	6.6977e-14
c141351_g1	-1.7307	0.024192	-1.9421	0.017546
c147913_g2	0	0.93507	1.4827	0.042778
c144041_g2	-1.4232	0.00075425	-0.80644	0.024163
c123963_g1	3.6832	0.042526	0	0.15188
c155117_g1	0.7732	0.021009	1.1731	2.0478e-06
c155788_g1	0	0.18642	-1.7608	2.0103e-06
c156311_g1	2.4939	1.6644e-22	0	0.11703
c152764_g2	0	0.9751	4.3414	0.005951
c130168_g1	2.3582	0.0019526	0	0.085904
c152249_g1	-1.2729	0.0015696	0	0.26044
c139324_g2	-1.0747	0.015567	-1.4198	0.0010709
c146160_g2	-1.4817	0.0030655	0	0.0557
c156103_g2	-2.0131	0.00026852	-1.4622	0.00064008
c154354_g1	-1.7905	0.00086135	0	0.66654
c156578_g1	-1.8244	1.9276e-06	-2.0477	2.9898e-09
c156213_g2	-1.606	0.00013126	-6.1214	1.0022e-18
c93712_g1	-1.1126	0.038752	-1.3302	0.01939
c140939_g2	2.4524	0.033823	0	0.071866
c148359_g3	0	0.2827	1.8433	1.0129e-07
c149777_g1	-1.1156	0.0094294	-1.9162	1.5409e-05
c155717_g1	0	0.083281	-1.5679	1.8115e-07
c147874_g1	0	0.056265	-1.6488	0.0046038
c153033_g1	0	0.13158	-1.412	9.1396e-07
c155067_g1	0	0.96101	-2.2575	0.0062607
c138602_g1	0	0.94746	-4.6046	0.0035703
c145841_g1	-0.90625	0.0042802	-1.3041	4.1085e-06
c118859_g2	3.6217	2.9394e-17	3.3194	7.3106e-05
c133293_g1	-1.6796	0.0094149	-1.3543	0.029743
c146825_g1	-2.3974	0.00085828	-2.1013	0.0027569
c148248_g2	-1.2693	0.025166	-1.3223	0.01781
c139596_g1	-2.1381	0.025064	0	0.22533
c142930_g1	-3.8304	0.049284	0	0.1612
c143271_g2	0	0.0927	-1.2317	0.0046416
c153976_g1	0	0.060289	1.6494	9.8973e-35
c154272_g1	0	0.082088	-4.4612	0.0033521
c155588_g1	0	0.24159	-1.8412	5.4216e-18
c153746_g1	0	0.58657	-3.8846	4.9913e-06
c148128_g1	-1.1367	4.3862e-06	-0.76295	2.0279e-08
c137793_g1	0	0.06128	-3.1315	7.3203e-07
c145648_g1	0.47981	0.042246	-1.4749	9.9869e-23
c137867_g1	2.7436	3.3278e-16	3.2861	1.5662e-43
c144490_g1	2.8208	5.7862e-16	3.7868	6.2096e-60
c140630_g1	1.428	0.00083427	0	0.066083
c149299_g1	2.6934	0.00022035	2.1609	1.4616e-32
c156031_g1	0	0.089026	-1.8086	0.0067552
c156031_g2	-1.7238	0.0050592	-1.8895	0.003235
c151375_g2	-1.6568	0.00085451	-3.5008	4.4098e-08
c155824_g2	0	0.59482	6.6391	2.6034e-11
c151408_g3	0	1	-1.5394	7.7483e-08
c150496_g1	0	0.36582	1.7166	0.00014598
c141456_g3	0	0.066031	-1.1076	2.2535e-06
c154301_g1	0	0.3078	1.0951	1.0359e-08
c151605_g2	-2.2284	5.7527e-07	-1.349	0.00034739
c147226_g1	-1.1569	8.9104e-06	-1.6377	1.8623e-22
c147322_g2	1.1845	0.00012861	1.126	4.121e-06
c134077_g1	0	0.81506	-2.389	0.0065111
c134877_g1	0	0.10557	-2.1544	0.00024385
c155290_g1	0	0.18764	-1.2078	0.0061476
c141908_g1	-1.3471	0.0081522	-1.0696	0.029788
c142710_g1	-1.2154	9.4261e-05	0	0.99876
c141210_g1	2.0853	0.021786	0	0.37646
c147486_g1	-1.0756	0.01937	0	0.11367
c155373_g2	-0.92893	0.004402	-1.963	2.1607e-10
c137507_g1	1.7066	0.0011476	2.5633	4.2539e-10
c137507_g2	0	0.74937	-1.1331	0.0089936
c153598_g1	2.1478	6.2104e-09	1.0587	0.0060123
c154173_g1	1.0122	0.0029774	1.0753	8.432e-05
c152025_g1	0	0.072523	-1.4585	0.0041989
c146723_g1	1.1879	0.0010693	1.1679	0.00018229
c147609_g1	0	0.05419	4.2116	1.5384e-07
c147609_g2	0	0.49769	4.5076	9.3721e-33
c147609_g4	0	0.86737	2.1948	2.4574e-06
c113023_g1	0	1	4.1005	0.014954
c143283_g3	0	0.61174	-3.7115	0.045533
c147676_g1	1.5605	0.0014409	0	0.24421
c146313_g1	-1.1001	0.0028733	0	0.36884
c133162_g3	0	0.30438	-3.1293	0.0083401
c152184_g3	0	0.39846	-2.4808	0.0030218
c153157_g1	0	0.15141	-2.2279	0.00023612
c151038_g1	0.76387	0.016122	1.5418	1.5918e-21
c148798_g1	0.72221	0.001575	1.2308	4.3714e-32
c148310_g2	-2.0033	3.7227e-11	-2.4117	2.8583e-24
c148536_g1	-1.4377	0.00048797	-1.6511	0.00032078
c148310_g1	-1.1073	0.014145	0	0.24577
c142523_g2	0	0.60267	2.184	0.011113
c153346_g1	1.0515	0.040808	1.8785	2.7587e-06
c150403_g3	0	0.49081	2.1841	6.4406e-07
c150244_g1	-1.337	0.0081431	0	0.19264
c142647_g2	1.683	0.00090529	0	0.26965
c141718_g1	1.7918	0.001649	1.8549	0.0063125
c152248_g1	0	0.82232	1.9753	0.023627
c154503_g1	-1.3796	0.0016573	-0.77129	0.04378
c135887_g1	0	0.88851	-1.35	5.4958e-05
c125084_g1	2.2539	2.397e-05	4.2666	3.6312e-08
c142810_g1	0	0.23514	3.6044	7.1178e-05
c137978_g1	0	0.099353	-2.2544	0.0011634
c151251_g1	-1.1232	0.00048082	0	0.27659
c149965_g1	-1.3006	0.0038037	0	0.46507
c153789_g1	0	0.91812	2.4442	1.6639e-17
c154600_g1	1.1557	0.021296	1.5803	0.00013388
c138158_g1	2.2249	0.027827	0	0.25513
c156807_g1	2.0265	0.0010089	0	0.51448
c151946_g1	0	0.17302	-2.5254	0.00089706
c146612_g1	0	0.13164	1.5782	1.1724e-06
c137866_g1	0	0.5408	1.4912	0.0039568
c153664_g1	-0.91453	0.0010016	-2.1863	1.8166e-23
c127543_g1	0	0.71845	1.2842	1.233e-51
c144619_g1	1.0144	0.015704	1.201	3.8934e-07
c150909_g2	-1.0406	0.00070444	-0.80702	0.00026126
c129589_g1	0	0.90852	2.4053	0.035951
c150549_g2	-0.85858	0.013158	-1.7416	6.5531e-08
c155613_g1	0	0.30245	1.6308	3.4253e-08
c147398_g1	0	0.99608	1.1136	0.03421
c153228_g1	2.5317	9.4245e-20	2.2466	1.3075e-33
c137000_g1	4.0784	0.00013323	4.4089	7.217e-17
c143367_g2	5.4078	0.00096672	4.7022	2.7949e-10
c152353_g1	5.4282	0.0017753	5.0726	1.7095e-14
c150738_g2	-1.1964	1.2446e-07	-0.40705	1.6357e-06
c144792_g1	0	0.058679	1.0293	7.5286e-28
c143108_g1	0	0.68799	1.8413	2.7222e-20
c154385_g2	-0.50108	0.049729	-1.6498	3.5536e-25
c145203_g1	-0.86998	0.0045504	-1.3697	9.8507e-08
c142547_g1	-1.7638	0.0024443	-3.0786	6.1884e-06
c149474_g1	0	0.36529	-1.608	1.7889e-07
c137333_g1	0	0.065969	-1.2719	0.012464
c134429_g1	0	0.91944	4.3584	0.0088569
c138978_g1	0	0.66448	1.8454	5.4177e-25
c145997_g2	0.95159	9.6584e-05	1.6626	2.795e-41
c142765_g1	-1.5196	1.7819e-05	0	0.61068
c147489_g1	0	0.35636	1.0258	0.035789
c134854_g2	-1.1026	0.0007416	-0.52645	0.038128
c134554_g1	-1.6894	0.045286	-3.911	0.00080942
c146545_g1	-1.2546	0.00022407	0	0.090758
c150134_g2	1.8618	3.1521e-05	1.7236	1.853e-07
c123714_g2	0	0.29779	-2.6612	0.0078137
c150909_g1	0	0.34759	-3.828	0.034393
c153997_g1	0	0.36655	-1.1257	0.0028622
c146786_g2	-2.0871	0.00047603	-1.5165	0.0060576
c154120_g1	0	0.94042	-1.709	9.0233e-06
c145433_g1	0	0.48078	1.081	2.3643e-19
c154781_g2	-1.0829	0.010347	-1.0453	0.0085787
c138581_g1	-2.2582	0.011132	0	0.37325
c152415_g1	0	0.61929	-1.0893	0.014153
c156262_g1	0	0.54882	-1.0484	0.0025245
c155316_g2	-1.4099	0.016937	-1.5016	3.8474e-17
c155316_g3	-0.8649	0.0001881	-1.5163	1.8798e-33
c146023_g1	0	0.2165	1.4973	0.0012298
c136484_g1	-1.2362	0.0029263	-1.1741	0.0011481
c136484_g2	0	1	-1.2235	0.028644
c136484_g3	-1.7261	0.0070159	-1.1823	0.0095314
c138775_g1	0	0.16355	-2.7316	0.035972
c147012_g1	1.7039	8.0108e-08	3.3326	2.8579e-47
c136910_g2	0	0.77695	3.1905	0.041835
c155133_g1	-1.7685	4.6744e-05	-2.3607	1.2789e-07
c143775_g6	0	0.081212	-1.4134	0.025116
c155234_g1	0	0.44059	1.6742	0.0094423
c156157_g1	-0.9739	0.00022212	-2.5228	1.4692e-35
c142288_g5	0	0.31091	2.6238	0.014591
c143385_g2	-1.2673	0.018884	-2.1462	0.00082359
c150332_g1	0	0.14338	-2.9214	1.4792e-06
c154228_g1	-0.68639	0.0087286	-2.3917	7.9361e-29
c144745_g1	0	0.30268	4.1807	9.6232e-05
c139800_g1	-1.9435	5.0264e-09	-2.3638	6.7629e-16
c106169_g1	0	1	4.047	0.04861
c140590_g1	2.9087	0.00071919	2.2171	0.028426
c140776_g1	0	0.87498	4.7395	0.0042683
c141457_g1	0	0.28835	3.2899	1.1945e-07
c141457_g2	0	0.31209	3.6511	2.0061e-05
c144843_g2	0	0.73497	-1.6523	0.01496
c150974_g2	0	0.16887	-1.8638	0.004494
c156401_g1	0	0.19467	7.2638	7.959e-67
c126138_g1	2.6249	0.043565	0	1
c122952_g1	3.655	0.00046454	0	1
c133280_g1	4.452	0.0025843	4.5022	0.0030883
c151617_g1	0	0.096242	-1.4642	5.9546e-08
c152577_g1	-0.8609	0.021363	-1.2525	0.00062576
c141440_g1	0.73956	0.001227	2.1661	4.9141e-119
c151018_g2	0	0.84404	1.3002	4.8421e-54
c141826_g1	-0.75521	0.015699	-1.4651	2.32e-08
c151127_g1	0	0.28365	1.747	1.6571e-22
c153181_g1	0	0.051889	-1.2163	1.15e-15
c132285_g1	-3.4955	9.409e-05	0	0.25896
c131065_g1	-3.5635	2.3647e-06	-3.9945	1.1856e-06
c131065_g2	0	0.07233	-2.7151	0.0018094
c132827_g2	0	0.47088	1.2178	0.029912
c137683_g1	0	0.14626	-1.9843	0.0199
c147535_g1	0	0.53079	1.3316	0.0069206
c147535_g3	0	0.10899	1.3522	0.044798
c156394_g1	-1.1727	2.1072e-05	-1.6125	1.4236e-14
c155239_g1	-1.1247	0.0016045	0	1
c151715_g1	0	0.080752	-1.2908	0.0001581
c135671_g1	0	0.16129	1.6114	6.7331e-05
c153130_g1	0	0.26749	1.0055	2.9309e-06
c134225_g1	0.65097	0.027844	1.243	1.5689e-10
c137923_g1	0	0.86467	1.7289	8.2748e-13
c152097_g1	0	0.067167	-1.2582	0.00010004
c148779_g1	1.2363	0.032937	0	0.18974
c149814_g2	0	0.19853	-1.3643	1.5319e-10
c154045_g1	0	0.21828	-1.0268	4.0537e-10
c123178_g1	2.4517	0.00027961	2.5619	1.4545e-30
c124577_g1	-5.0213	2.1409e-09	-3.8443	2.0304e-07
c144289_g1	-2.2566	0.00027833	-1.8785	0.0023052
c144520_g2	-6.3061	1.7955e-08	-4.7258	7.2808e-07
c127268_g1	0	0.43567	-2.2177	0.025557
c156123_g1	-0.65054	0.029907	-1.2557	6.9415e-07
c151177_g1	0	0.48109	1.1106	8.5603e-07
c152546_g1	0	0.63959	1.0223	8.6757e-12
c136066_g1	-1.4111	0.018942	-3.3399	1.1819e-05
c107587_g1	-2.9163	0.047723	0	0.91974
c133483_g2	-1.5511	6.7527e-08	-0.64522	0.00026701
c143878_g1	-1.3028	6.9332e-08	-0.9222	1.1592e-11
c142697_g1	0	0.59425	1.0775	0.0059099
c136942_g1	0	0.40676	1.3835	0.04863
c113984_g1	0	0.37394	1.302	1.9235e-31
c141213_g2	-1.9818	0.00024308	-2.866	1.2947e-06
c151713_g1	0	0.073553	-1.176	0.0022122
c135119_g1	0	0.78678	1.1654	0.01767
c136360_g1	-2.1088	0.0023864	-1.5604	0.018248
c139175_g1	1.3264	0.028609	1.4041	0.017013
c151069_g5	0	0.53463	-3.45	0.015658
c150531_g1	2.4006	4.7606e-09	3.1384	2.3349e-24
c154158_g1	0	0.85775	-1.1072	0.0097022
c132156_g1	-3.7344	0.00053683	-2.9665	0.0043
c134368_g1	2.625	0.00098404	0	0.20278
c139780_g1	0	0.70372	3.166	3.9627e-07
c152795_g2	-1.5955	2.2853e-05	-1.8155	6.6501e-08
c134698_g1	0	0.068879	3.1664	0.0010342
c136278_g1	0.87993	0.00014911	1.2617	1.0654e-33
c155542_g1	0	0.76693	3.3449	1.3887e-15
c129585_g1	-2.3538	1.3907e-06	-3.1851	4.6461e-09
c129585_g2	-2.6261	5.4345e-11	-2.6763	4.2583e-12
c142514_g1	-1.7889	0.00081372	0	0.094223
c144041_g1	-2.2805	0.020742	0	0.21989
c134389_g2	-4.4072	0.0067438	#NAME?	0.0048578
c141986_g1	0	0.33242	1.8303	0.0054923
c145006_g1	-1.0688	3.6804e-06	-1.3743	1.5565e-39
c145921_g1	-1.0378	0.033863	-1.1664	0.015092
[truncated: 7,879 more rows]
