# Supplementary material for: Transcriptomic profiling of tall fescue in response to heat stress and improved thermotolerance by melatonin and 24-epibrassinolide
Source: BMC Genomics. 2018 Mar 27;19:224. doi: 10.1186/s12864-018-4588-y (PMC5870388; doi:10.1186/s12864-018-4588-y)
Supplement: Supplementary file 7 — Table S5. List of 344 genes involved in ubiquitin dependent protein degradation pathway. (XLSX 67 kb) [file 12864_2018_4588_MOESM7_ESM.xlsx]

## Sheet: Sheet1
gene_id	log2FoldChange(Heat-2h vs. control-2h)	pval	log2FoldChange(Heat-12h vs. control-12h)	pval	Rice-eval	Rice-id	Rice-desc	At-eval	At-id	At-desc	BinCode	BinName
c130804_g1	0.85176	0.13546	2.5037	9.9346e-11	7.4688e-41	LOC_Os02g19804.1	protein|Zinc finger C-x8-C-x5-C-x3-H type domain containing protein, expressed	3.29253e-16	AT1G01350.1	| Symbols: | Zinc finger (CCCH-type/C3HC4-type RING finger) family protein | chr1:136732-137970 FORWARD LENGTH=343	29.5.11.4.2	protein.degradation.ubiquitin.E3.RING
c133203_g1	1.4983	0.87498	6.5388	8.3403e-06	0	LOC_Os02g10630.1	protein|GRAM and C2 domains containing protein, putative, expressed	1.31489e-172	AT1G03370.1	| Symbols: | C2 calcium/lipid-binding and GRAM domain containing protein | chr1:830968-834996 FORWARD LENGTH=1020	29.5.11.4.2	protein.degradation.ubiquitin.E3.RING
c147150_g2	-1.0365	0.097364	-2.5477	0.0011089	2.9562e-50	LOC_Os03g05560.1	protein|zinc finger, C3HC4 type domain containing protein, expressed	3.76266e-21	AT1G04360.1	| Symbols: | RING/U-box superfamily protein | chr1:1167507-1168652 REVERSE LENGTH=381	29.5.11.4.2	protein.degradation.ubiquitin.E3.RING
c154437_g2	-0.62417	0.32441	-1.5427	0.040771	1.25329e-142	LOC_Os04g43220.4	protein|zinc finger, C3HC4 type domain containing protein, expressed	4.46381e-05	AT1G04790.1	| Symbols: | RING/U-box superfamily protein | chr1:1345469-1348143 FORWARD LENGTH=634	29.5.11.4.2	protein.degradation.ubiquitin.E3.RING
c156454_g1	1.2342	0.037942	0.40358	0.2715	0	LOC_Os09g32740.1	protein|ubiquitin carboxyl-terminal hydrolase family protein, expressed	3.65528e-51	AT1G04860.1	| Symbols: UBP2, ATUBP2 | ubiquitin-specific protease 2 | chr1:1369306-1372290 REVERSE LENGTH=961	29.5.11.5	protein.degradation.ubiquitin.ubiquitin protease
c150809_g1	0.54124	0.06015	1.1895	5.7659e-10	0	LOC_Os08g42740.2	protein|IBR domain containing protein, putative, expressed	0	AT1G05890.1	| Symbols: ARI5, ATARI5 | RING/U-box superfamily protein | chr1:1779631-1784166 FORWARD LENGTH=552	29.5.11.4.2	protein.degradation.ubiquitin.E3.RING
c116297_g1	-2.3473	0.061734	-3.2573	0.03079	5.71574e-73	LOC_Os12g24390.1	protein|retrotransposon protein, putative, unclassified, expressed	2.50778e-11	AT1G08050.1	| Symbols: | Zinc finger (C3HC4-type RING finger) family protein | chr1:2499088-2501311 REVERSE LENGTH=641	29.5.11.4.2	protein.degradation.ubiquitin.E3.RING
c150473_g1	1.4416	0.0024075	1.0607	0.028545	1.85679e-63	LOC_Os01g59910.1	protein|OsFBX29 - F-box domain containing protein, expressed	4.13855e-22	AT1G08710.1	| Symbols: | F-box family protein | chr1:2771720-2773250 FORWARD LENGTH=274	29.5.11.4.3.2	protein.degradation.ubiquitin.E3.SCF.FBOX
c155591_g2	0.93891	0.45158	2.0753	0.0081623	1.34795e-33	LOC_Os03g22540.1	protein|jmjC domain containing protein, expressed	2.46832e-12	AT1G09060.2	| Symbols: | Zinc finger, RING-type;Transcription factor jumonji/aspartyl beta-hydroxylase | chr1:2921235-2925212 REVERSE LENGTH=930	29.5.11.4.2	protein.degradation.ubiquitin.E3.RING
c155824_g1	-0.18246	1	4.2875	1.8377e-10	5.27543e-138	LOC_Os09g21120.1	protein|armadillo/beta-catenin repeat family protein, putative, expressed	2.38236e-53	AT1G10560.1	| Symbols: PUB18, ATPUB18 | plant U-box 18 | chr1:3484613-3486706 FORWARD LENGTH=697	29.5.11.4.2	protein.degradation.ubiquitin.E3.RING
c150725_g1	0.18285	0.93613	1.8214	0.0060588	0	LOC_Os09g28120.1	protein|OsFBX330 - F-box domain containing protein, expressed	3.81887e-135	AT1G10780.1	| Symbols: | F-box/RNI-like superfamily protein | chr1:3592875-3594310 REVERSE LENGTH=418	29.5.11.4.3.2	protein.degradation.ubiquitin.E3.SCF.FBOX
c147053_g1	-0.71088	0.038891	-1.2549	0.0001423	1.17511e-10	LOC_Os11g34150.3	protein|transposon protein, putative, CACTA, En/Spm sub-class, expressed	7.60043e-08	AT1G10890.1	| Symbols: | unknown protein; FUNCTIONS IN: molecular_function unknown; INVOLVED IN: biological_process unknown; LOCATED IN: chloroplast; EXPRESSED IN: petal, flower, leaf; EXPRESSED DURING: LP.04 four leaves visible, 4 anthesis, petal differentiation and expansion stage; BEST Arabidopsis thaliana protein match is: unknown protein (TAIR:AT5G13340.1); Has 11769 Blast hits to 8435 proteins in 698 s…	29.5.11.4.3.2	protein.degradation.ubiquitin.E3.SCF.FBOX
c148976_g1	-0.81623	0.22001	-4.413	7.3759e-05	-	-	-	0.518188	AT1G11620.1	| Symbols: | F-box and associated interaction domains-containing protein | chr1:3910833-3911924 FORWARD LENGTH=363	29.5.11.4.3.2	protein.degradation.ubiquitin.E3.SCF.FBOX
c151053_g1	0.78679	0.003215	1.5306	8.8399e-23	1.63661e-167	LOC_Os04g48050.1	protein|RING zinc finger protein, putative, expressed	4.71889e-124	AT1G12760.2	| Symbols: | Zinc finger, C3HC4 type (RING finger) family protein | chr1:4348941-4350512 FORWARD LENGTH=337	29.5.11.4.2	protein.degradation.ubiquitin.E3.RING
c131669_g1	0.46723	1	3.1384	0.043791	6.04232e-18	LOC_Os01g32640.1	protein|OsFBX9 - F-box domain containing protein, expressed	0.0165312	AT1G13200.1	| Symbols: | F-box and associated interaction domains-containing protein | chr1:4507221-4508528 REVERSE LENGTH=435	29.5.11.4.3.2	protein.degradation.ubiquitin.E3.SCF.FBOX
c142167_g1	3.3163	0.00010759	4.7237	8.9618e-15	1.74512e-127	LOC_Os09g27090.1	protein|OsFBLD9 - F-box, LRR and FBD domain containing protein, expressed	4.68852e-31	AT1G13570.1	| Symbols: | F-box/RNI-like superfamily protein | chr1:4642528-4643930 REVERSE LENGTH=416	29.5.11.4.3.2	protein.degradation.ubiquitin.E3.SCF.FBOX
c137860_g1	-1.0285	0.1328	-3.3893	0.00045835	0.189082	LOC_Os05g08960.1	protein|ubiquitin-conjugating enzyme, putative, expressed	0.756464	AT1G14400.2	| Symbols: UBC1, ATUBC1 | ubiquitin carrier protein 1 | chr1:4927294-4928136 REVERSE LENGTH=152	29.5.11.3	protein.degradation.ubiquitin.E2
c141548_g1	-1.0367	0.042784	-1.368	0.0067005	4.47255e-20	LOC_Os07g48680.1	protein|zinc finger, C3HC4 type domain containing protein, expressed	9.23553e-13	AT1G15100.1	| Symbols: RHA2A | RING-H2 finger A2A | chr1:5193703-5194170 REVERSE LENGTH=155	29.5.11.4.2	protein.degradation.ubiquitin.E3.RING
c133684_g1	-1.1502	0.20811	-3.0689	0.015257	-	-	-	0.549008	AT1G16890.1	| Symbols: UBC36, UBC13B | ubiquitin-conjugating enzyme 36 | chr1:5776550-5777903 REVERSE LENGTH=120	29.5.11.3	protein.degradation.ubiquitin.E2
c149348_g3	2.8387	5.6632e-08	4.0005	2.5341e-25	4.37412e-173	LOC_Os02g08160.1	protein|OsFBD6 - F-box and FBD domain containing protein, expressed	3.62696e-14	AT1G16930.1	| Symbols: | F-box/RNI-like/FBD-like domains-containing protein | chr1:5789987-5791534 FORWARD LENGTH=449	29.5.11.4.3.2	protein.degradation.ubiquitin.E3.SCF.FBOX
c155580_g1	0.026113	1	-2.2071	1.8926e-07	0	LOC_Os02g14730.1	protein|ubiquitin carboxyl-terminal hydrolase family protein, expressed	0	AT1G17110.1	| Symbols: UBP15 | ubiquitin-specific protease 15 | chr1:5845816-5849889 REVERSE LENGTH=924	29.5.11.5	protein.degradation.ubiquitin.ubiquitin protease
c149909_g1	0.58343	0.041575	1.3556	1.5233e-14	6.42689e-92	LOC_Os05g47670.1	protein|zinc finger, C3HC4 type domain containing protein, expressed	1.15941e-36	AT1G17970.1	| Symbols: | RING/U-box superfamily protein | chr1:6185032-6187202 FORWARD LENGTH=368	29.5.11.4.2	protein.degradation.ubiquitin.E3.RING
c142720_g1	-1.1467	4.4939e-05	-1.2881	2.8744e-10	7.01473e-15	LOC_Os12g16690.1	protein|zinc finger, C3HC4 type domain containing protein, expressed	3.01825e-159	AT1G18660.1	| Symbols: | zinc finger (C3HC4-type RING finger) family protein | chr1:6421433-6425565 FORWARD LENGTH=486	29.5.11.4.2	protein.degradation.ubiquitin.E3.RING
c145007_g1	1.7565	8.973e-11	1.5296	1.3094e-17	1.63662e-100	LOC_Os03g47500.1	protein|zinc finger, C3HC4 type domain containing protein, expressed	3.70102e-57	AT1G19310.1	| Symbols: | RING/U-box superfamily protein | chr1:6676424-6677104 REVERSE LENGTH=226	29.5.11.4.2	protein.degradation.ubiquitin.E3.RING
c126840_g1	6.1718	4.3929e-08	6.2737	9.0441e-09	1.81498e-43	LOC_Os09g36830.1	protein|Skp1 family, dimerisation domain containing protein, expressed	1.72188e-53	AT1G20140.1	| Symbols: ASK4, SK4 | SKP1-like 4 | chr1:6986430-6987079 FORWARD LENGTH=163	29.5.11.4.3.1	protein.degradation.ubiquitin.E3.SCF.SKP
c143360_g1	0.23187	0.68846	-1.7494	0.0059185	2.99235e-73	LOC_Os09g37000.2	protein|26S proteasome non-ATPase regulatory subunit 3, putative, expressed	1.52635e-69	AT1G20200.1	| Symbols: EMB2719, HAP15 | PAM domain (PCI/PINT associated module) protein | chr1:7001409-7004154 REVERSE LENGTH=488	29.5.11.20	protein.degradation.ubiquitin.proteasom
c136951_g1	0.54415	0.17495	-1.283	0.0092754	6.7201e-46	LOC_Os05g29676.1	protein|RING-H2 finger protein, putative, expressed	2.63988e-14	AT1G20823.1	| Symbols: | RING/U-box superfamily protein | chr1:7238880-7239473 FORWARD LENGTH=197	29.5.11.4.2	protein.degradation.ubiquitin.E3.RING
c135454_g1	0.80964	0.26628	1.1585	0.038231	6.01945e-06	LOC_Os05g35110.1	protein|OsFBL22 - F-box domain and LRR containing protein, expressed	0.00121356	AT1G21410.1	| Symbols: SKP2A | F-box/RNI-like superfamily protein | chr1:7497479-7499386 FORWARD LENGTH=360	29.5.11.4.3.2	protein.degradation.ubiquitin.E3.SCF.FBOX
c139086_g1	-0.14063	0.61074	1.1738	3.1388e-10	3.26632e-139	LOC_Os06g43570.1	protein|peptidase, T1 family, putative, expressed	2.33464e-133	AT1G21720.1	| Symbols: PBC1 | proteasome beta subunit C1 | chr1:7626394-7628070 FORWARD LENGTH=204	29.5.11.20	protein.degradation.ubiquitin.proteasom
c154143_g1	-0.19415	0.62037	-1.1732	0.0056347	0	LOC_Os02g49950.1	protein|spotted leaf 11, putative, expressed	0	AT1G23030.1	| Symbols: | ARM repeat superfamily protein | chr1:8156745-8158842 FORWARD LENGTH=612	29.5.11.4.2	protein.degradation.ubiquitin.E3.RING
c151937_g1	-0.94301	0.00012721	-1.1233	6.2638e-19	2.2376e-164	LOC_Os01g50840.1	protein|expressed protein	5.68312e-20	AT1G23390.1	| Symbols: | Kelch repeat-containing F-box family protein | chr1:8309449-8310633 REVERSE LENGTH=394	29.5.11.4.3.2	protein.degradation.ubiquitin.E3.SCF.FBOX
c148960_g2	0.46986	0.75704	2.7223	1.0247e-05	1.94927e-29	LOC_Os09g20980.1	protein|RING-H2 finger protein, putative, expressed	3.65355e-18	AT1G23980.1	| Symbols: | RING/U-box superfamily protein | chr1:8484879-8485988 REVERSE LENGTH=369	29.5.11.4.2	protein.degradation.ubiquitin.E3.RING
c134598_g1	5.3946	2.5482e-08	4.4843	4.7132e-53	1.2455e-44	LOC_Os07g43740.1	protein|zinc finger, C3HC4 type domain containing protein, expressed	2.46755e-19	AT1G26800.1	| Symbols: | RING/U-box superfamily protein | chr1:9285576-9286190 REVERSE LENGTH=204	29.5.11.4.2	protein.degradation.ubiquitin.E3.RING
c155729_g1	-0.090894	0.75513	-2.6508	1.7023e-13	0	LOC_Os01g67500.1	protein|armadillo/beta-catenin repeat family protein, putative, expressed	0	AT1G27910.1	| Symbols: PUB45, ATPUB45 | plant U-box 45 | chr1:9720962-9723975 REVERSE LENGTH=768	29.5.11.4.2	protein.degradation.ubiquitin.E3.RING
c151229_g1	-0.15386	0.56009	-1.7758	6.3054e-10	0	LOC_Os07g05880.2	protein|OsFBK18 - F-box domain and kelch repeat containing protein, expressed	1.57003e-161	AT1G30090.1	| Symbols: | Galactose oxidase/kelch repeat superfamily protein | chr1:10559746-10560942 REVERSE LENGTH=398	29.5.11.4.3.2	protein.degradation.ubiquitin.E3.SCF.FBOX
c135252_g1	2.8125	0.0016496	3.7209	0.003464	3.1404e-63	LOC_Os12g03440.1	protein|OsFBX436 - F-box domain containing protein, expressed	1.20908e-09	AT1G30790.1	| Symbols: | F-box and associated interaction domains-containing protein | chr1:10932713-10933912 FORWARD LENGTH=399	29.5.11.4.3.2	protein.degradation.ubiquitin.E3.SCF.FBOX
c154452_g2	-0.50026	0.21914	1.5914	1.1721e-08	6.3109e-39	LOC_Os03g56440.1	protein|OsFBX110 - F-box domain containing protein, expressed	0.223086	AT1G30930.1	| Symbols: | F-box family protein | chr1:11014783-11015913 REVERSE LENGTH=376	29.5.11.4.3.2	protein.degradation.ubiquitin.E3.SCF.FBOX
c154491_g1	0.15918	0.66212	-1.5324	1.4813e-05	5.89438e-109	LOC_Os06g49750.1	protein|kelch motif family protein, expressed	9.46379e-46	AT1G31350.1	| Symbols: KUF1 | KAR-UP F-box 1 | chr1:11221519-11222706 REVERSE LENGTH=395	29.5.11.4.3.2	protein.degradation.ubiquitin.E3.SCF.FBOX
c141686_g1	1.8018	0.0051859	2.3775	1.7718e-05	2.00948e-172	LOC_Os04g50720.1	protein|ara54-like RING finger protein, putative, expressed	3.68816e-158	AT1G32340.1	| Symbols: NHL8 | NDR1/HIN1-like 8 | chr1:11663462-11666037 REVERSE LENGTH=688	29.5.11.4.2	protein.degradation.ubiquitin.E3.RING
c133784_g1	2.1896	0.2732	4.1854	0.00043676	1.8242e-58	LOC_Os04g11790.1	protein|OsFBX120 - F-box domain containing protein, expressed	1.88873e-05	AT1G32420.1	| Symbols: | F-box and associated interaction domains-containing protein | chr1:11701995-11702903 FORWARD LENGTH=302	29.5.11.4.3.2	protein.degradation.ubiquitin.E3.SCF.FBOX
c139195_g1	-0.015553	1	-2.3881	0.00017791	9.97591e-32	LOC_Os03g49360.1	protein|expressed protein	0.0676135	AT1G32530.1	| Symbols: | RING/U-box superfamily protein | chr1:11759666-11762386 REVERSE LENGTH=711	29.5.11.4.2	protein.degradation.ubiquitin.E3.RING
c132618_g1	-0.88389	0.1706	-2.6924	0.0011659	1.61833e-23	LOC_Os08g18870.1	protein|expressed protein	0.00183578	AT1G43640.1	| Symbols: AtTLP5, TLP5 | tubby like protein 5 | chr1:16439619-16441253 REVERSE LENGTH=429	29.5.11.4.3.2	protein.degradation.ubiquitin.E3.SCF.FBOX
c122147_g1	0.88667	0.25928	1.7834	0.005082	0.00121004	LOC_Os08g01620.1	protein|shwachman-Bodian-Diamond syndrome protein, putative, expressed	0.000312782	AT1G43860.1	| Symbols: | sequence-specific DNA binding transcription factors | chr1:16622244-16624385 REVERSE LENGTH=370	29.5.11.4.2	protein.degradation.ubiquitin.E3.RING
c149694_g1	0.93562	0.015058	2.1266	1.142e-15	1.73018e-111	LOC_Os04g42670.1	protein|OsFBL19 - F-box domain and LRR containing protein, expressed	1.58575e-127	AT1G47056.1	| Symbols: VFB1 | VIER F-box proteine 1 | chr1:17276103-17277659 REVERSE LENGTH=518	29.5.11.4.3.2	protein.degradation.ubiquitin.E3.SCF.FBOX
c143743_g1	1.692	0.064218	2.9009	7.1185e-07	5.40282e-05	LOC_Os02g04100.1	protein|peptidase, T1 family, putative, expressed	0.0135299	AT1G47250.1	| Symbols: PAF2 | 20S proteasome alpha subunit F2 | chr1:17319220-17320900 FORWARD LENGTH=277	29.5.11.20	protein.degradation.ubiquitin.proteasom
c154093_g2	-1.7881	0.0028945	-2.5167	0.00043801	9.60293e-164	LOC_Os02g47640.1	protein|OsFBT4 - F-box and tubby domain containing protein, expressed	3.5273e-71	AT1G47270.2	| Symbols: TLP6 | tubby like protein 6 | chr1:17326828-17328564 FORWARD LENGTH=412	29.5.11.4.3.2	protein.degradation.ubiquitin.E3.SCF.FBOX
c128658_g1	9.709	1.427e-56	10.494	5.7436e-146	3.73722e-15	LOC_Os02g23820.1	protein|retrotransposon protein, putative, unclassified, expressed	0.177092	AT1G47350.1	| Symbols: | F-box associated ubiquitination effector family protein | chr1:17358447-17360722 REVERSE LENGTH=528	29.5.11.4.3.2	protein.degradation.ubiquitin.E3.SCF.FBOX
c126574_g1	-1.0893	0.011357	-3.0157	2.0422e-09	6.34368e-93	LOC_Os08g41750.1	protein|OsFBX303 - F-box domain containing protein, expressed	0.000384846	AT1G47790.1	| Symbols: | F-box and associated interaction domains-containing protein | chr1:17600004-17601173 REVERSE LENGTH=389	29.5.11.4.3.2	protein.degradation.ubiquitin.E3.SCF.FBOX
c134243_g4	3.6579	0.10463	4.8547	0.0023572	4.63732e-23	LOC_Os07g02890.1	protein|OsFBX209 - F-box domain containing protein, expressed	0.00437221	AT1G48060.1	| Symbols: | F-box and associated interaction domains-containing protein | chr1:17728295-17729448 FORWARD LENGTH=353	29.5.11.4.3.2	protein.degradation.ubiquitin.E3.SCF.FBOX
c117682_g1	-2.2661	0.04817	-2.2212	0.070349	2.64231e-90	LOC_Os04g34230.1	protein|RING-H2 finger protein, putative, expressed	6.96043e-37	AT1G49230.1	| Symbols: | RING/U-box superfamily protein | chr1:18209320-18209979 FORWARD LENGTH=219	29.5.11.4.2	protein.degradation.ubiquitin.E3.RING
c147103_g1	1.7094	0.0023332	1.8358	0.0029263	3.24579e-84	LOC_Os12g39110.1	protein|zinc finger, C3HC4 type domain containing protein, expressed	1.2754e-09	AT1G49850.1	| Symbols: | RING/U-box superfamily protein | chr1:18455326-18456444 REVERSE LENGTH=250	29.5.11.4.2	protein.degradation.ubiquitin.E3.RING
c135632_g1	1.2922	0.24794	3.1371	2.8392e-05	1.29784e-119	LOC_Os04g13150.1	protein|OsFBX125 - F-box domain containing protein, expressed	1.67352e-11	AT1G51370.2	| Symbols: | F-box/RNI-like/FBD-like domains-containing protein | chr1:19045615-19046748 FORWARD LENGTH=346	29.5.11.4.3.2	protein.degradation.ubiquitin.E3.SCF.FBOX
c150241_g1	0.71302	0.034148	-1.0145	0.013281	8.06394e-175	LOC_Os08g13360.1	protein|kelch repeat protein, putative, expressed	5.36387e-93	AT1G51550.1	| Symbols: | Kelch repeat-containing F-box family protein | chr1:19117646-19119291 REVERSE LENGTH=478	29.5.11.4.3.2	protein.degradation.ubiquitin.E3.SCF.FBOX
c131077_g1	0.035148	0.93504	-3.9999	1.2771e-05	2.69613e-26	LOC_Os01g71630.2	protein|expressed protein	0.0027359	AT1G51710.2	| Symbols: UBP6 | ubiquitin-specific protease 6 | chr1:19175805-19179399 REVERSE LENGTH=443	29.5.11.5	protein.degradation.ubiquitin.ubiquitin protease
c150802_g1	0.46527	0.070987	1.5356	1.929e-29	0	LOC_Os05g43850.1	protein|OsFBT9 - F-box and tubby domain containing protein, expressed	2.95555e-145	AT1G53320.1	| Symbols: AtTLP7, TLP7 | tubby like protein 7 | chr1:19891237-19893429 REVERSE LENGTH=379	29.5.11.4.3.2	protein.degradation.ubiquitin.E3.SCF.FBOX
c117285_g1	2.0338	0.45258	4.5158	0.00013355	4.15322e-17	LOC_Os08g38490.1	protein|OsFBX301 - F-box domain containing protein, expressed	0.00269688	AT1G53815.1	| Symbols: | F-box family protein | chr1:20090249-20090962 REVERSE LENGTH=237	29.5.11.4.3.2	protein.degradation.ubiquitin.E3.SCF.FBOX
c140024_g1	-0.2742	0.29964	1.1182	1.3234e-14	3.61485e-160	LOC_Os11g40140.1	protein|peptidase, T1 family, putative, expressed	1.62005e-157	AT1G53850.2	| Symbols: PAE1 | 20S proteasome alpha subunit E1 | chr1:20104131-20105792 REVERSE LENGTH=237	29.5.11.20	protein.degradation.ubiquitin.proteasom
c149151_g1	0.53807	0.11504	1.3737	9.7165e-09	3.05804e-149	LOC_Os03g08000.1	protein|expressed protein	2.26908e-61	AT1G54150.1	| Symbols: | E3 Ubiquitin ligase family protein | chr1:20215480-20217303 FORWARD LENGTH=383	29.5.11.4.2	protein.degradation.ubiquitin.E3.RING
c150701_g2	-0.37423	0.47016	1.6758	4.2359e-09	0	LOC_Os02g10850.1	protein|OsFBK3 - F-box domain and kelch repeat containing protein, expressed	2.12941e-156	AT1G55270.1	| Symbols: | Galactose oxidase/kelch repeat superfamily protein | chr1:20618333-20619925 REVERSE LENGTH=434	29.5.11.4.3.2	protein.degradation.ubiquitin.E3.SCF.FBOX
c145985_g1	0.012293	0.97079	-2.0604	8.0547e-13	5.84225e-160	LOC_Os05g40980.1	protein|zinc finger, C3HC4 type domain containing protein, expressed	2.10189e-55	AT1G55530.1	| Symbols: | RING/U-box superfamily protein | chr1:20729472-20730527 REVERSE LENGTH=351	29.5.11.4.2	protein.degradation.ubiquitin.E3.RING
c155153_g1	0.8458	0.50298	1.5651	0.0032946	0	LOC_Os05g01230.1	protein|zinc finger, C3HC4 type domain containing protein, expressed	0	AT1G57820.1	| Symbols: VIM1, ORTH2 | Zinc finger (C3HC4-type RING finger) family protein | chr1:21414342-21417902 REVERSE LENGTH=645	29.5.11.4.2	protein.degradation.ubiquitin.E3.RING
c147913_g2	0.20133	0.93507	1.4827	0.042778	2.67021e-42	LOC_Os07g02930.1	protein|OsFBX210 - F-box domain containing protein, expressed	0.0234038	AT1G58090.1	| Symbols: | F-box and associated interaction domains-containing protein | chr1:21510510-21511625 FORWARD LENGTH=371	29.5.11.4.3.2	protein.degradation.ubiquitin.E3.SCF.FBOX
c130168_g1	2.3582	0.0019526	1.5874	0.085904	0	LOC_Os08g09760.1	protein|OsFBX275 - F-box domain containing protein, expressed	6.54102e-10	AT1G58310.1	| Symbols: | F-box/RNI-like superfamily protein | chr1:21631947-21633642 FORWARD LENGTH=505	29.5.11.4.3.2	protein.degradation.ubiquitin.E3.SCF.FBOX
c155824_g2	2.2498	0.59482	6.6391	2.6034e-11	8.45118e-105	LOC_Os08g32060.1	protein|spotted leaf 11, putative, expressed	2.98326e-41	AT1G60190.1	| Symbols: | ARM repeat superfamily protein | chr1:22198403-22200463 FORWARD LENGTH=686	29.5.11.4.2	protein.degradation.ubiquitin.E3.RING
c150496_g1	-0.75285	0.36582	1.7166	0.00014598	8.59455e-20	LOC_Os11g09590.1	protein|OsFBX404 - F-box domain containing protein, expressed	7.18163e-09	AT1G60400.1	| Symbols: | F-box/RNI-like superfamily protein | chr1:22254405-22255798 FORWARD LENGTH=403	29.5.11.4.3.2	protein.degradation.ubiquitin.E3.SCF.FBOX
c143283_g3	-0.63097	0.61174	-3.7115	0.045533	1.49138e-57	LOC_Os05g49980.1	protein|OsFBL26 - F-box domain and LRR containing protein, expressed	0.0365612	AT1G61330.1	| Symbols: | FBD, F-box and Leucine Rich Repeat domains containing protein | chr1:22622975-22624527 FORWARD LENGTH=447	29.5.11.4.3.2	protein.degradation.ubiquitin.E3.SCF.FBOX
c138158_g1	2.2249	0.027827	1.4036	0.25513	2.98804e-09	LOC_Os02g01940.1	protein|transcription factor jumonji, putative, expressed	8.02254e-06	AT1G62310.1	| Symbols: | transcription factor jumonji (jmjC) domain-containing protein | chr1:23036039-23039301 REVERSE LENGTH=883	29.5.11.4.2	protein.degradation.ubiquitin.E3.RING
c136484_g1	-1.2362	0.0029263	-1.1741	0.0011481	1.34765e-33	LOC_Os10g31000.1	protein|ubiquitin-conjugating enzyme, putative, expressed	4.00232e-35	AT1G63800.1	| Symbols: UBC5 | ubiquitin-conjugating enzyme 5 | chr1:23667888-23669003 REVERSE LENGTH=185	29.5.11.3	protein.degradation.ubiquitin.E2
c138775_g1	-1.5483	0.16355	-2.7316	0.035972	2.30293e-52	LOC_Os04g16970.1	protein|zinc finger, C3HC4 type domain containing protein, expressed	3.72511e-11	AT1G63840.1	| Symbols: | RING/U-box superfamily protein | chr1:23689991-23690491 REVERSE LENGTH=166	29.5.11.4.2	protein.degradation.ubiquitin.E3.RING
c139800_g1	-1.9435	5.0264e-09	-2.3638	6.7629e-16	5.65184e-97	LOC_Os02g02830.1	protein|ubiquitin-conjugating enzyme, putative, expressed	1.59621e-91	AT1G64230.2	| Symbols: UBC28 | ubiquitin-conjugating enzyme 28 | chr1:23833792-23835220 FORWARD LENGTH=148	29.5.11.3	protein.degradation.ubiquitin.E2
c133280_g1	4.452	0.0025843	4.5022	0.0030883	3.11866e-43	LOC_Os10g04700.1	protein|OsFBX361 - F-box domain containing protein, expressed	0.00154064	AT1G64295.1	| Symbols: | F-box associated ubiquitination effector family protein | chr1:23859554-23860624 REVERSE LENGTH=356	29.5.11.4.3.2	protein.degradation.ubiquitin.E3.SCF.FBOX
c135119_g1	0.22768	0.78678	1.1654	0.01767	1.29555e-37	LOC_Os07g40160.1	protein|expressed protein	0.00135991	AT1G65760.1	| Symbols: | Protein of unknown function (DUF295) | chr1:24458591-24459715 FORWARD LENGTH=362	29.5.11.4.3.2	protein.degradation.ubiquitin.E3.SCF.FBOX
c150531_g1	2.4006	4.7606e-09	3.1384	2.3349e-24	1.33047e-17	LOC_Os07g39000.1	protein|expressed protein	2.19531e-11	AT1G65770.1	| Symbols: AMR1 | ascorbic acid mannose pathway regulator 1 | chr1:24460656-24461738 REVERSE LENGTH=360	29.5.11.4.3.2	protein.degradation.ubiquitin.E3.SCF.FBOX
c124196_g1	2.5708	0.009225	-0.059191	1	4.94636e-154	LOC_Os05g45570.1	protein|expressed protein	6.91494e-06	AT1G66310.1	| Symbols: | F-box/RNI-like/FBD-like domains-containing protein | chr1:24722971-24724475 REVERSE LENGTH=442	29.5.11.4.3.2	protein.degradation.ubiquitin.E3.SCF.FBOX
c130186_g1	3.847	0.026688	4.6683	0.0012534	4.29226e-140	LOC_Os08g31930.1	protein|BRCA1 C Terminus domain containing protein, expressed	3.34061e-55	AT1G67180.1	| Symbols: | zinc finger (C3HC4-type RING finger) family protein / BRCT domain-containing protein | chr1:25130099-25132169 FORWARD LENGTH=453	29.5.11.4.2	protein.degradation.ubiquitin.E3.RING
c154233_g1	-1.5655	0.018302	-2.379	0.0014566	0	LOC_Os06g28590.2	protein|bg55, putative, expressed	1.94233e-47	AT1G67530.2	| Symbols: | ARM repeat superfamily protein | chr1:25308229-25311081 FORWARD LENGTH=782	29.5.11.4.2	protein.degradation.ubiquitin.E3.RING
c156382_g1	0.75105	0.67436	2.6025	0.0048164	0.232575	LOC_Os06g31350.1	protein|retrotransposon protein, putative, Ty3-gypsy subclass, expressed	0.00811566	AT1G67800.4	| Symbols: | Copine (Calcium-dependent phospholipid-binding protein) family | chr1:25421029-25423237 REVERSE LENGTH=433	29.5.11.4.2	protein.degradation.ubiquitin.E3.RING
c150815_g1	0.99525	0.06973	4.1598	2.2856e-57	0	LOC_Os11g34460.1	protein|OsFBO10 - F-box and other domain containing protein, expressed	0	AT1G68050.1	| Symbols: ADO3, FKF1 | flavin-binding, kelch repeat, f box 1 | chr1:25508737-25510697 FORWARD LENGTH=619	29.5.11.4.3.2	protein.degradation.ubiquitin.E3.SCF.FBOX
c147609_g3	1.5827	6.3454e-06	2.6922	5.5051e-30	3.73661e-67	LOC_Os02g50290.1	protein|RING zinc finger protein, putative, expressed	4.22704e-92	AT1G68070.1	| Symbols: | Zinc finger, C3HC4 type (RING finger) family protein | chr1:25515412-25516767 REVERSE LENGTH=343	29.5.11.4.2	protein.degradation.ubiquitin.E3.RING
c130785_g2	-0.46902	0.1815	-1.2858	0.010881	7.2312e-46	LOC_Os05g03390.2	protein|expressed protein	0.506442	AT1G70320.1	| Symbols: UPL2 | ubiquitin-protein ligase 2 | chr1:26488745-26501281 REVERSE LENGTH=3658	29.5.11.4.1	protein.degradation.ubiquitin.E3.HECT
c145779_g1	0.87867	0.0033345	2.3676	2.0653e-41	4.15807e-154	LOC_Os04g40030.1	protein|OsFBO17 - F-box and other domain containing protein, expressed	4.37905e-76	AT1G70590.1	| Symbols: | F-box family protein | chr1:26618403-26620159 FORWARD LENGTH=351	29.5.11.4.3.2	protein.degradation.ubiquitin.E3.SCF.FBOX
c133798_g1	-0.72587	0.40908	-3.4438	0.011896	2.42521e-22	LOC_Os03g07130.4	protein|RING finger protein 13, putative, expressed	6.25282e-14	AT1G71980.1	| Symbols: | Protease-associated (PA) RING/U-box zinc finger family protein | chr1:27098250-27099881 FORWARD LENGTH=448	29.5.11.4.2	protein.degradation.ubiquitin.E3.RING
c138167_g1	3.1032	0.013539	2.7869	0.046128	2.34535e-26	LOC_Os03g62250.1	protein|zinc finger, C3HC4 type domain containing protein, expressed	2.37352e-29	AT1G72175.1	| Symbols: | RING/U-box protein with domain of unknown function (DUF 1232) | chr1:27157978-27159359 FORWARD LENGTH=185	29.5.11.4.2	protein.degradation.ubiquitin.E3.RING
c152490_g1	1.5925	0.00066982	1.8116	8.1126e-06	6.42763e-85	LOC_Os02g46600.1	protein|RING-H2 finger protein ATL5G, putative, expressed	1.09185e-28	AT1G72220.1	| Symbols: | RING/U-box superfamily protein | chr1:27184388-27185629 REVERSE LENGTH=413	29.5.11.4.2	protein.degradation.ubiquitin.E3.RING
c148766_g2	0.34414	0.61601	-1.2009	0.012406	6.70579e-18	LOC_Os03g28080.1	protein|ring-H2 zinc finger protein, putative, expressed	8.1329e-08	AT1G72310.1	| Symbols: ATL3 | RING/U-box superfamily protein | chr1:27226405-27227379 FORWARD LENGTH=324	29.5.11.4.2	protein.degradation.ubiquitin.E3.RING
c138062_g1	-2.3537	0.0098644	-3.3284	0.0022293	1.07567e-81	LOC_Os02g50990.2	protein|RING-H2 finger protein ATL1Q, putative, expressed	3.34823e-46	AT1G74410.1	| Symbols: | RING/U-box superfamily protein | chr1:27965723-27967681 FORWARD LENGTH=223	29.5.11.4.2	protein.degradation.ubiquitin.E3.RING
c148152_g1	2.9569	2.7334e-10	3.0616	1.6826e-16	8.46669e-08	LOC_Os05g40360.1	protein|expressed protein	0.015466	AT1G74875.1	| Symbols: | FUNCTIONS IN: molecular_function unknown; INVOLVED IN: biological_process unknown; LOCATED IN: cellular_component unknown; BEST Arabidopsis thaliana protein match is: F-box family protein (TAIR:AT1G67623.1); Has 36 Blast hits to 36 proteins in 8 species: Archae - 0; Bacteria - 0; Metazoa - 0; Fungi - 0; Plants - 36; Viruses - 0; Other Eukaryotes - 0 (source: NCBI BLink). | chr1:28128…	29.5.11.4.3.2	protein.degradation.ubiquitin.E3.SCF.FBOX
c148304_g1	0.18298	0.80838	-3.6678	0.00042388	8.33639e-20	LOC_Os03g45420.1	protein|armadillo/beta-catenin repeat family protein, putative, expressed	5.24441e-14	AT1G76390.2	| Symbols: | ARM repeat superfamily protein | chr1:28655914-28658531 FORWARD LENGTH=811	29.5.11.4.2	protein.degradation.ubiquitin.E3.RING
c153536_g1	1.7157	0.00013801	3.1147	4.6082e-25	2.39573e-50	LOC_Os07g18510.1	protein|OsFBLD5 - F-box, LRR and FBD domain containing protein, expressed	2.9373e-10	AT1G78760.1	| Symbols: | F-box/RNI-like superfamily protein | chr1:29615174-29616738 REVERSE LENGTH=452	29.5.11.4.3.2	protein.degradation.ubiquitin.E3.SCF.FBOX
c149017_g1	-0.3106	0.4435	-1.3914	0.00049998	0	LOC_Os05g19480.1	protein|peroxisome assembly protein, putative, expressed	1.40218e-166	AT1G79810.1	| Symbols: TED3, PEX2, ATPEX2 | Pex2/Pex12 N-terminal domain-containing protein / zinc finger (C3HC4-type RING finger) family protein | chr1:30019944-30022156 FORWARD LENGTH=333	29.5.11.4.2	protein.degradation.ubiquitin.E3.RING
c142393_g2	-1.7405	2.75e-13	-1.114	2.0445e-29	0	LOC_Os06g39370.1	protein|OsFBK16 - F-box domain and kelch repeat containing protein, expressed	6.95903e-68	AT1G80440.1	| Symbols: | Galactose oxidase/kelch repeat superfamily protein | chr1:30241763-30242827 FORWARD LENGTH=354	29.5.11.4.3.2	protein.degradation.ubiquitin.E3.SCF.FBOX
c136020_g1	-0.24008	0.77803	1.0225	0.036147	1.3238e-114	LOC_Os04g30210.1	protein|OsFBL15 - F-box domain and LRR containing protein, expressed	5.4754e-67	AT1G80570.1	| Symbols: | RNI-like superfamily protein | chr1:30290828-30292231 FORWARD LENGTH=467	29.5.11.4.3.2	protein.degradation.ubiquitin.E3.SCF.FBOX
c146552_g1	2.0292	1.0313e-05	1.9846	0.0065834	2.03222e-147	LOC_Os02g57890.1	protein|OsFBX72 - F-box domain containing protein, expressed	0.00117186	AT1G80960.3	| Symbols: | F-box and Leucine Rich Repeat domains containing protein | chr1:30416065-30418220 FORWARD LENGTH=462	29.5.11.4.3.2	protein.degradation.ubiquitin.E3.SCF.FBOX
c136509_g1	-1.4792	0.0028578	-1.5623	0.0015997	3.69229e-30	LOC_Os01g16120.1	protein|zinc finger, C3HC4 type domain containing protein, expressed	9.06754e-18	AT2G01150.1	| Symbols: RHA2B | RING-H2 finger protein 2B | chr2:100703-101146 FORWARD LENGTH=147	29.5.11.4.2	protein.degradation.ubiquitin.E3.RING
c134273_g1	-1.9201	0.033664	-0.59844	0.45358	1.1648e-102	LOC_Os05g47900.1	protein|protein binding protein, putative, expressed	6.68173e-46	AT2G01275.2	| Symbols: | RING/FYVE/PHD zinc finger superfamily protein | chr2:142610-143809 REVERSE LENGTH=259	29.5.11.4.2	protein.degradation.ubiquitin.E3.RING
c151765_g1	-0.99739	0.00084629	-2.2779	4.748e-19	0	LOC_Os09g20650.1	protein|OsFBX323 - F-box domain containing protein, expressed	2.42659e-16	AT2G02030.1	| Symbols: | F-box family protein | chr2:482335-483829 FORWARD LENGTH=334	29.5.11.4.3.2	protein.degradation.ubiquitin.E3.SCF.FBOX
c135379_g1	0.1526	0.54567	1.5011	5.3984e-36	9.25917e-106	LOC_Os07g07240.2	protein|ubiquitin-conjugating enzyme, putative, expressed	4.23514e-103	AT2G02760.1	| Symbols: ATUBC2, UBC2 | ubiquiting-conjugating enzyme 2 | chr2:774271-775149 FORWARD LENGTH=152	29.5.11.3	protein.degradation.ubiquitin.E2
c130444_g1	3.3389	1.0396e-15	4.2637	1.4639e-18	-	-	-	0.0254163	AT2G02870.3	| Symbols: | Galactose oxidase/kelch repeat superfamily protein | chr2:838378-839781 FORWARD LENGTH=467	29.5.11.4.3.2	protein.degradation.ubiquitin.E3.SCF.FBOX
c148460_g1	-0.88097	0.052126	-1.6452	0.00044554	3.06832e-102	LOC_Os01g66970.3	protein|zinc finger, C3HC4 type domain containing protein, expressed	1.53019e-41	AT2G02960.3	| Symbols: | RING/FYVE/PHD zinc finger superfamily protein | chr2:862346-863980 REVERSE LENGTH=271	29.5.11.4.2	protein.degradation.ubiquitin.E3.RING
c139746_g2	1.3134	4.208e-06	2.2589	3.0364e-39	0	LOC_Os12g31860.3	protein|ureide permease, putative, expressed	5.30176e-163	AT2G03530.2	| Symbols: UPS2, ATUPS2 | ureide permease 2 | chr2:1071951-1073522 FORWARD LENGTH=398	29.5.11.4.3.2	protein.degradation.ubiquitin.E3.SCF.FBOX
c149827_g1	-0.51308	0.13893	-2.3166	7.7815e-10	1.93069e-86	LOC_Os06g06600.1	protein|OsFBX187 - F-box domain containing protein, expressed	1.71064e-12	AT2G04230.1	| Symbols: | FBD, F-box and Leucine Rich Repeat domains containing protein | chr2:1447025-1448678 REVERSE LENGTH=448	29.5.11.4.3.2	protein.degradation.ubiquitin.E3.SCF.FBOX
c105084_g1	0.9493	1	6.7775	1.899e-12	8.36048e-18	LOC_Os08g38460.1	protein|zinc finger, C3HC4 type domain containing protein, expressed	2.86966e-06	AT2G04240.2	| Symbols: XERICO | RING/U-box superfamily protein | chr2:1461816-1462304 REVERSE LENGTH=162	29.5.11.4.2	protein.degradation.ubiquitin.E3.RING
c138055_g1	1.9392	0.022566	-0.069906	1	4.40438e-31	LOC_Os01g47130.1	protein|expressed protein	0.446503	AT2G04810.1	| Symbols: | Protein of unknown function (DUF295) | chr2:1688773-1689966 FORWARD LENGTH=397	29.5.11.4.3.2	protein.degradation.ubiquitin.E3.SCF.FBOX
c142625_g1	0.045849	0.83603	1.0979	1.5367e-14	9.99074e-172	LOC_Os03g08280.2	protein|peptidase, T1 family, putative, expressed	2.36171e-156	AT2G05840.1	| Symbols: PAA2 | 20S proteasome subunit PAA2 | chr2:2234226-2236053 FORWARD LENGTH=246	29.5.11.20	protein.degradation.ubiquitin.proteasom
c143114_g1	-0.19358	0.722	-3.3826	3.4156e-05	0	LOC_Os10g20600.1	protein|zinc finger, C3HC4 type domain containing protein, expressed	9.54714e-123	AT2G14835.2	| Symbols: | RING/U-box superfamily protein | chr2:6367238-6370610 FORWARD LENGTH=343	29.5.11.4.2	protein.degradation.ubiquitin.E3.RING
c156054_g1	-0.14966	0.81253	-2.0487	0.016379	2.7628e-14	LOC_Os01g60920.1	protein|OsFBX30 - F-box domain containing protein, expressed	0.00341076	AT2G15640.1	| Symbols: | F-box family protein | chr2:6816792-6818072 REVERSE LENGTH=426	29.5.11.4.3.2	protein.degradation.ubiquitin.E3.SCF.FBOX
c148563_g1	-2.0548	9.8918e-07	-3.4052	9.4478e-14	0	LOC_Os03g04270.1	protein|OsFBL10 - F-box domain and LRR containing protein, expressed	1.73767e-171	AT2G17020.1	| Symbols: | F-box/RNI-like superfamily protein | chr2:7396559-7398787 REVERSE LENGTH=656	29.5.11.4.3.2	protein.degradation.ubiquitin.E3.SCF.FBOX
c142352_g1	-0.52832	0.48683	-1.7788	0.041903	4.69045e-108	LOC_Os11g37390.1	protein|OsFBDUF54 - F-box and DUF domain containing protein, expressed	7.00981e-06	AT2G17030.1	| Symbols: | F-box family protein with a domain of unknown function (DUF295) | chr2:7399108-7400650 FORWARD LENGTH=407	29.5.11.4.3.2	protein.degradation.ubiquitin.E3.SCF.FBOX
c141506_g3	-0.84674	0.0045905	-2.3703	1.2566e-16	1.12969e-123	LOC_Os03g02210.1	protein|expressed protein	0.109702	AT2G17036.1	| Symbols: | F-box family protein with a domain of unknown function (DUF295) | chr2:7403856-7405219 FORWARD LENGTH=428	29.5.11.4.3.2	protein.degradation.ubiquitin.E3.SCF.FBOX
c151414_g1	-0.02946	0.89385	1.0657	1.9068e-17	1.12458e-135	LOC_Os03g03920.1	protein|Ubiquitin family domain containing protein, expressed	5.08995e-116	AT2G17190.1	| Symbols: | ubiquitin family protein | chr2:7478272-7481361 REVERSE LENGTH=538	29.5.11.1	protein.degradation.ubiquitin.ubiquitin
c136326_g4	0.24211	0.61724	1.4993	1.5751e-05	5.58789e-20	LOC_Os09g38110.1	protein|RING-H2 finger protein, putative, expressed	5.60398e-18	AT2G17450.1	| Symbols: RHA3A | RING-H2 finger A3A | chr2:7576640-7577197 REVERSE LENGTH=185	29.5.11.4.2	protein.degradation.ubiquitin.E3.RING
c132251_g1	-0.039197	0.99472	2.4672	5.3389e-10	1.59406e-19	LOC_Os09g37050.1	protein|RING-H2 finger protein ATL2B, putative, expressed	3.59022e-12	AT2G17730.1	| Symbols: NIP2 | NEP-interacting protein 2 | chr2:7704142-7705312 FORWARD LENGTH=241	29.5.11.4.2	protein.degradation.ubiquitin.E3.RING
c134074_g1	-3.2877	0.021611	-1.9646	0.12619	6.2126e-15	LOC_Os08g34550.1	protein|RING-H2 finger protein, putative, expressed	0.000200257	AT2G18650.1	| Symbols: MEE16 | RING/U-box superfamily protein | chr2:8086860-8088131 REVERSE LENGTH=423	29.5.11.4.2	protein.degradation.ubiquitin.E3.RING
c139827_g1	-0.5048	0.069154	-1.3885	1.2932e-05	0	LOC_Os07g31850.1	protein|zinc finger, C3HC4 type domain containing protein, expressed	0	AT2G20650.2	| Symbols: | RING/U-box superfamily protein | chr2:8903954-8907017 REVERSE LENGTH=559	29.5.11.4.2	protein.degradation.ubiquitin.E3.RING
c139840_g5	2.2232	0.024998	0.69664	0.68038	-	-	-	0.108648	AT2G21470.3	| Symbols: SAE2 | SUMO-activating enzyme 2 | chr2:9198752-9202136 FORWARD LENGTH=628	29.5.11.2	protein.degradation.ubiquitin.E1
c152324_g1	-0.14838	0.62278	-1.1171	0.001045	3.10488e-32	LOC_Os01g61420.1	protein|zinc finger, C3HC4 type domain containing protein, expressed	2.34249e-27	AT2G23780.1	| Symbols: | RING/U-box superfamily protein | chr2:10123551-10124234 REVERSE LENGTH=227	29.5.11.4.2	protein.degradation.ubiquitin.E3.RING
c151977_g1	0.46239	0.23898	1.8958	2.5723e-12	1.51731e-105	LOC_Os06g44500.1	protein|OsFBK17 - F-box domain and kelch repeat containing protein, expressed	5.08549e-37	AT2G24540.1	| Symbols: AFR | Galactose oxidase/kelch repeat superfamily protein | chr2:10426414-10427532 FORWARD LENGTH=372	29.5.11.4.3.2	protein.degradation.ubiquitin.E3.SCF.FBOX
c155867_g1	0.27213	0.31234	1.6453	1.253e-43	0	LOC_Os02g10700.1	protein|OsFBL7 - F-box domain and LRR containing protein, expressed	1.52024e-178	AT2G25490.1	| Symbols: EBF1, FBL6 | EIN3-binding F box protein 1 | chr2:10848018-10850275 REVERSE LENGTH=628	29.5.11.4.3.2	protein.degradation.ubiquitin.E3.SCF.FBOX
c149540_g1	-0.59738	0.086978	-1.0176	0.0069374	5.46712e-160	LOC_Os01g59180.1	protein|OsFBX27 - F-box domain containing protein, expressed	5.30303e-93	AT2G26850.1	| Symbols: | F-box family protein | chr2:11449369-11450889 REVERSE LENGTH=371	29.5.11.4.3.2	protein.degradation.ubiquitin.E3.SCF.FBOX
c155518_g1	-0.10398	0.682	1.052	9.8317e-10	0	LOC_Os12g42310.1	protein|serine/threonine-protein phosphatase BSL2, putative, expressed	0	AT2G27210.1	| Symbols: BSL3 | BRI1 suppressor 1 (BSU1)-like 3 | chr2:11630188-11636182 FORWARD LENGTH=1006	29.5.11.4.3.2	protein.degradation.ubiquitin.E3.SCF.FBOX
c150421_g4	4.5164	0.0083817	3.8561	0.13884	1.31384e-44	LOC_Os02g33840.1	protein|OsFBX52 - F-box domain containing protein, expressed	0.588904	AT2G27520.1	| Symbols: | F-box and associated interaction domains-containing protein | chr2:11762061-11763104 FORWARD LENGTH=347	29.5.11.4.3.2	protein.degradation.ubiquitin.E3.SCF.FBOX
c129740_g1	4.493	0.15222	5.1005	7.5424e-05	1.96074e-32	LOC_Os01g11520.1	protein|RING-H2 finger protein, putative, expressed	1.46139e-15	AT2G27940.1	| Symbols: | RING/U-box superfamily protein | chr2:11897963-11898742 FORWARD LENGTH=237	29.5.11.4.2	protein.degradation.ubiquitin.E3.RING
c138656_g1	-0.4833	1	5.4508	1.8938e-16	0.0534392	LOC_Os07g42234.1	protein|retrotransposon protein, putative, unclassified, expressed	0.830798	AT2G28920.1	| Symbols: | RING/U-box superfamily protein | chr2:12418017-12418454 FORWARD LENGTH=145	29.5.11.4.2	protein.degradation.ubiquitin.E3.RING
c148397_g1	0.26355	0.51003	1.2405	5.7194e-06	1.13657e-160	LOC_Os01g46500.1	protein|OsFBX21 - F-box domain containing protein, expressed	0.0635061	AT2G29910.1	| Symbols: | F-box/RNI-like superfamily protein | chr2:12751686-12752830 REVERSE LENGTH=352	29.5.11.4.3.2	protein.degradation.ubiquitin.E3.SCF.FBOX
c153780_g1	0.0074822	0.97433	1.2444	5.9637e-17	0	LOC_Os05g28500.1	protein|ubiquitin family protein, putative, expressed	2.79735e-142	AT2G30100.1	| Symbols: | pentatricopeptide (PPR) repeat-containing protein | chr2:12847828-12849520 FORWARD LENGTH=503	29.5.11.1	protein.degradation.ubiquitin.ubiquitin
c136543_g1	-1.2355	0.14334	-2.618	0.0083924	1.70644e-123	LOC_Os08g42740.2	protein|IBR domain containing protein, putative, expressed	7.95038e-90	AT2G31510.1	| Symbols: ARI7, ATARI7 | IBR domain-containing protein | chr2:13416991-13421170 REVERSE LENGTH=562	29.5.11.4.2	protein.degradation.ubiquitin.E3.RING
c156338_g1	-1.0868	0.00067619	-2.8711	3.6321e-41	0	LOC_Os05g48390.1	protein|ubiquitin conjugating enzyme protein, putative, expressed	0	AT2G33770.1	| Symbols: UBC24, ATUBC24, PHO2 | phosphate 2 | chr2:14277785-14281482 REVERSE LENGTH=907	29.5.11.3	protein.degradation.ubiquitin.E2
c135213_g1	-2.2853	0.001518	-4.0602	1.0953e-05	3.97151e-45	LOC_Os05g11720.1	protein|zinc finger, C3HC4 type domain containing protein, expressed	1.70103e-14	AT2G34200.1	| Symbols: | RING/FYVE/PHD zinc finger superfamily protein | chr2:14441105-14441882 FORWARD LENGTH=222	29.5.11.4.2	protein.degradation.ubiquitin.E3.RING
c153717_g1	2.0153	6.7217e-05	3.6605	2.3809e-12	1.2765e-26	LOC_Os02g52210.2	protein|zinc finger, C3HC4 type domain containing protein, expressed	8.07098e-05	AT2G34990.1	| Symbols: | RING/U-box superfamily protein | chr2:14750260-14751168 REVERSE LENGTH=302	29.5.11.4.2	protein.degradation.ubiquitin.E3.RING
c154897_g1	-0.16856	0.56629	1.017	2.3727e-07	0	LOC_Os09g20550.1	protein|zinc finger protein-related, putative, expressed	1.61137e-92	AT2G35330.1	| Symbols: | RING/U-box superfamily protein | chr2:14869179-14871673 FORWARD LENGTH=738	29.5.11.4.2	protein.degradation.ubiquitin.E3.RING
c137206_g1	-0.020514	0.99703	1.4106	6.5524e-07	1.81518e-42	LOC_Os11g04420.2	protein|AIG2-like family domain containing protein, expressed	1.50018e-13	AT2G35360.1	| Symbols: | ubiquitin family protein | chr2:14889311-14890799 REVERSE LENGTH=225	29.5.11.1	protein.degradation.ubiquitin.ubiquitin
c144269_g1	-0.64364	0.11412	-2.2522	9.5417e-07	2.22769e-135	LOC_Os04g33820.1	protein|OsFBX132 - F-box domain containing protein, expressed	1.21161e-45	AT2G36090.1	| Symbols: | F-box family protein | chr2:15158631-15159584 FORWARD LENGTH=317	29.5.11.4.3.2	protein.degradation.ubiquitin.E3.SCF.FBOX
c156200_g1	-0.31581	0.41069	-2.1478	3.5569e-06	3.2362e-126	LOC_Os01g73750.1	protein|Leucine Rich Repeat family protein, expressed	2.7276e-145	AT2G36370.1	| Symbols: | ubiquitin-protein ligases | chr2:15247894-15252800 FORWARD LENGTH=898	29.5.11.4.3.2	protein.degradation.ubiquitin.E3.SCF.FBOX
c155846_g2	-0.26168	0.43808	-1.5501	3.2485e-05	0	LOC_Os04g42980.1	protein|zinc finger family protein, putative, expressed	0	AT2G38970.1	| Symbols: | Zinc finger (C3HC4-type RING finger) family protein | chr2:16274135-16276651 FORWARD LENGTH=692	29.5.11.4.2	protein.degradation.ubiquitin.E3.RING
c148194_g1	0.49405	0.064234	1.6941	2.0569e-30	0	LOC_Os03g15880.4	protein|coronatine-insensitive protein, putative, expressed	0	AT2G39940.1	| Symbols: COI1 | RNI-like superfamily protein | chr2:16672848-16675486 REVERSE LENGTH=592	29.5.11.4.3.2	protein.degradation.ubiquitin.E3.SCF.FBOX
c153806_g1	-0.14926	0.64871	1.2612	3.4932e-10	2.51161e-74	LOC_Os01g58780.1	protein|zinc finger, C3HC4 type domain containing protein, expressed	2.25844e-39	AT2G40830.3	| Symbols: RHC1A | RING-H2 finger C1A | chr2:17043642-17044628 FORWARD LENGTH=328	29.5.11.4.2	protein.degradation.ubiquitin.E3.RING
c155772_g1	-0.6129	0.049797	-1.9453	6.2428e-10	0	LOC_Os11g28360.1	protein|ubiquitin carboxyl-terminal hydrolase 5, putative, expressed	0	AT2G40930.1	| Symbols: UBP5, ATUBP5, PDE323 | ubiquitin-specific protease 5 | chr2:17076714-17082192 REVERSE LENGTH=924	29.5.11.5	protein.degradation.ubiquitin.ubiquitin protease
c150206_g1	-0.77412	0.095616	-1.5022	0.0011264	2.30937e-53	LOC_Os04g11890.1	protein|OsFBX121 - F-box domain containing protein, expressed	7.83323e-06	AT2G41473.1	| Symbols: | F-box family protein | chr2:17294453-17294728 REVERSE LENGTH=91	29.5.11.4.3.2	protein.degradation.ubiquitin.E3.SCF.FBOX
c149435_g1	0.38354	0.3831	1.1965	7.1063e-05	0	LOC_Os04g55480.2	protein|BRCA1-associated protein, putative, expressed	4.84029e-138	AT2G42160.1	| Symbols: BRIZ1 | zinc finger (ubiquitin-hydrolase) domain-containing protein | chr2:17574843-17577397 REVERSE LENGTH=488	29.5.11.4.2	protein.degradation.ubiquitin.E3.RING
c135917_g1	1.7953	0.00038509	2.5431	5.8475e-10	1.93305e-41	LOC_Os01g11480.1	protein|zinc finger, C3HC4 type domain containing protein, expressed	3.37259e-17	AT2G42350.1	| Symbols: | RING/U-box superfamily protein | chr2:17639245-17639898 FORWARD LENGTH=217	29.5.11.4.2	protein.degradation.ubiquitin.E3.RING
c156375_g1	0.68114	0.015948	-1.0632	2.3541e-05	0	LOC_Os06g06050.1	protein|OsFBL27 - F-box domain and LRR containing protein, expressed	4.14774e-172	AT2G42620.1	| Symbols: MAX2, ORE9, PPS | RNI-like superfamily protein | chr2:17756170-17758251 FORWARD LENGTH=693	29.5.11.4.3.2	protein.degradation.ubiquitin.E3.SCF.FBOX
c135365_g1	-0.65992	0.19937	-1.7031	0.0037231	9.35192e-57	LOC_Os11g14140.1	protein|OsFBK25 - F-box domain and kelch repeat containing protein, expressed	5.13277e-30	AT2G44130.1	| Symbols: | Galactose oxidase/kelch repeat superfamily protein | chr2:18253731-18254960 FORWARD LENGTH=409	29.5.11.4.3.2	protein.degradation.ubiquitin.E3.SCF.FBOX
c139756_g2	2.7716	1.6866e-07	1.8243	0.0031586	3.16345e-22	LOC_Os10g41360.1	protein|ARABIDILLO-1, putative, expressed	9.10329e-14	AT2G44900.1	| Symbols: ARABIDILLO-1, ARABIDILLO1 | ARABIDILLO-1 | chr2:18511719-18515762 REVERSE LENGTH=930	29.5.11.4.3.2	protein.degradation.ubiquitin.E3.SCF.FBOX
c142605_g1	-0.65592	0.030236	-1.6893	9.228e-10	4.52507e-09	LOC_Os05g37900.1	protein|zinc finger, C3HC4 type domain containing protein, expressed	3.10824e-33	AT2G45530.1	| Symbols: | RING/U-box superfamily protein | chr2:18756604-18757326 FORWARD LENGTH=240	29.5.11.4.2	protein.degradation.ubiquitin.E3.RING
c138849_g1	-0.62597	0.42987	-2.1783	0.038819	1.92939e-127	LOC_Os01g02400.1	protein|protein kinase domain containing protein, expressed	4.38267e-05	AT2G46495.1	| Symbols: | RING/U-box superfamily protein | chr2:19084134-19085704 REVERSE LENGTH=372	29.5.11.4.2	protein.degradation.ubiquitin.E3.RING
c150578_g3	0.14414	0.82107	1.0132	0.012137	0	LOC_Os07g47110.1	protein|OsFBT11 - F-box and tubby domain containing protein, expressed	8.83568e-152	AT2G47900.2	| Symbols: AtTLP3, TLP3 | tubby like protein 3 | chr2:19611196-19612766 REVERSE LENGTH=406	29.5.11.4.3.2	protein.degradation.ubiquitin.E3.SCF.FBOX
c143428_g1	1.196	0.20876	1.6747	0.040779	2.94184e-78	LOC_Os09g39190.2	protein|OsFBO22 - F-box and other domain containing protein, expressed	2.13415e-74	AT3G01650.1	| Symbols: RGLG1 | RING domain ligase1 | chr3:242734-245062 FORWARD LENGTH=489	29.5.11.4.2	protein.degradation.ubiquitin.E3.RING
c135548_g1	2.1042	0.18655	4.0851	9.8796e-07	1.93304e-10	LOC_Os05g46300.1	protein|OsFBX172 - F-box domain containing protein, expressed	0.001267	AT3G03040.1	| Symbols: | F-box/RNI-like superfamily protein | chr3:684685-686277 FORWARD LENGTH=472	29.5.11.4.3.2	protein.degradation.ubiquitin.E3.SCF.FBOX
c138056_g2	-0.7079	0.32411	-1.5836	0.039003	5.5319e-167	LOC_Os04g50100.1	protein|RING-H2 finger protein ATL5G, putative, expressed	1.70132e-49	AT3G03550.1	| Symbols: | RING/U-box superfamily protein | chr3:850391-851461 REVERSE LENGTH=356	29.5.11.4.2	protein.degradation.ubiquitin.E3.RING
c144539_g1	1.2606	0.081068	1.9059	6.0673e-05	6.22819e-93	LOC_Os04g37730.1	protein|RING-H2 finger protein ATL3B precursor, putative, expressed	6.57279e-30	AT3G05200.1	| Symbols: ATL6 | RING/U-box superfamily protein | chr3:1477377-1478573 FORWARD LENGTH=398	29.5.11.4.2	protein.degradation.ubiquitin.E3.RING
c144199_g1	0.70777	0.13473	2.007	2.5565e-08	9.41201e-131	LOC_Os03g59540.1	protein|zinc finger, C3HC4 type domain containing protein, expressed	5.55737e-61	AT3G05250.1	| Symbols: | RING/U-box superfamily protein | chr3:1495635-1497387 FORWARD LENGTH=278	29.5.11.4.2	protein.degradation.ubiquitin.E3.RING
c144016_g2	-0.037441	0.91894	-1.3124	0.00054003	9.12879e-180	LOC_Os01g24880.1	protein|zinc finger, C3HC4 type domain containing protein, expressed	3.69857e-32	AT3G05545.1	| Symbols: | RING/U-box superfamily protein | chr3:1609436-1612133 FORWARD LENGTH=425	29.5.11.4.2	protein.degradation.ubiquitin.E3.RING
c146888_g1	0.80831	0.0036417	2.0878	6.194e-39	1.87334e-72	LOC_Os01g69040.1	protein|zinc finger, C3HC4 type domain containing protein, expressed	2.36269e-15	AT3G07200.2	| Symbols: | RING/U-box superfamily protein | chr3:2291343-2292223 FORWARD LENGTH=182	29.5.11.4.2	protein.degradation.ubiquitin.E3.RING
c143336_g1	1.8843	2.7177e-11	1.532	6.557e-14	3.5392e-113	LOC_Os08g02140.2	protein|STIP1 homology and U box-containing protein 1, putative, expressed	6.23001e-113	AT3G07370.1	| Symbols: ATCHIP, CHIP | carboxyl terminus of HSC70-interacting protein | chr3:2358323-2360301 REVERSE LENGTH=278	29.5.11.4.2	protein.degradation.ubiquitin.E3.RING
c153208_g1	0.21758	0.64764	-1.6791	0.0035929	0	LOC_Os11g16280.1	protein|F-box domain containing protein, expressed	4.51103e-96	AT3G07550.2	| Symbols: | RNI-like superfamily protein | chr3:2409946-2411133 FORWARD LENGTH=395	29.5.11.4.3.2	protein.degradation.ubiquitin.E3.SCF.FBOX
c139830_g1	1.0728	0.032609	0.21995	0.3666	1.51859e-10	LOC_Os06g21390.2	protein|Zinc finger C-x8-C-x5-C-x3-H type domain containing protein, expressed	1.02439e-08	AT3G08505.1	| Symbols: | zinc finger (CCCH-type/C3HC4-type RING finger) family protein | chr3:2580603-2582043 REVERSE LENGTH=323	29.5.11.4.2	protein.degradation.ubiquitin.E3.RING
c138180_g2	-0.011004	1	-1.1616	0.00030966	1.02551e-09	LOC_Os03g56450.1	protein|OsFBX111 - F-box domain containing protein, expressed	0.0688647	AT3G08750.1	| Symbols: | F-box and associated interaction domains-containing protein | chr3:2656716-2657825 REVERSE LENGTH=369	29.5.11.4.3.2	protein.degradation.ubiquitin.E3.SCF.FBOX
c138449_g1	-0.035623	1	2.411	0.0095469	6.45111e-23	LOC_Os01g60730.2	protein|RING-H2 finger protein, putative, expressed	6.05645e-06	AT3G10910.1	| Symbols: | RING/U-box superfamily protein | chr3:3413068-3413613 REVERSE LENGTH=181	29.5.11.4.2	protein.degradation.ubiquitin.E3.RING
c152727_g1	1.0648	0.013059	0.58934	0.17644	5.84639e-125	LOC_Os12g32630.1	protein|OsFBX448 - F-box domain containing protein, expressed	1.2891e-40	AT3G12350.1	| Symbols: | F-box family protein | chr3:3931626-3933104 FORWARD LENGTH=422	29.5.11.4.3.2	protein.degradation.ubiquitin.E3.SCF.FBOX
c152100_g1	1.3209	0.098163	1.8264	5.8514e-06	1.40202e-66	LOC_Os04g33030.2	protein|protein binding protein, putative, expressed	1.17822e-24	AT3G12920.1	| Symbols: | SBP (S-ribonuclease binding protein) family protein | chr3:4122127-4123323 REVERSE LENGTH=335	29.5.11.4.2	protein.degradation.ubiquitin.E3.RING
c145684_g1	-1.1531	0.16601	1.6616	0.0024094	5.70443e-107	LOC_Os05g17630.1	protein|retrotransposon protein, putative, Ty3-gypsy subclass, expressed	0.0293012	AT3G13235.2	| Symbols: | ubiquitin family protein | chr3:4271492-4274348 REVERSE LENGTH=414	29.5.11.1	protein.degradation.ubiquitin.ubiquitin
c146131_g1	-0.49951	0.2954	1.2522	6.6488e-05	8.00187e-58	LOC_Os08g35060.1	protein|protein binding protein, putative, expressed	9.51809e-29	AT3G14250.1	| Symbols: | RING/U-box superfamily protein | chr3:4745963-4746958 REVERSE LENGTH=303	29.5.11.4.2	protein.degradation.ubiquitin.E3.RING
c153219_g1	1.0841	7.605e-05	1.5993	5.172e-22	0	LOC_Os05g43480.1	protein|ubiquitin carboxyl-terminal hydrolase domain containing protein, expressed	6.21281e-125	AT3G14400.1	| Symbols: UBP25 | ubiquitin-specific protease 25 | chr3:4811953-4815210 REVERSE LENGTH=661	29.5.11.5	protein.degradation.ubiquitin.ubiquitin protease
c151080_g1	-0.93121	0.039406	-1.4095	0.0010693	0	LOC_Os01g13280.1	protein|ubiquitin conjugating enzyme protein, putative, expressed	8.56599e-90	AT3G15355.1	| Symbols: UBC25, PFU1 | ubiquitin-conjugating enzyme 25 | chr3:5183858-5186669 FORWARD LENGTH=609	29.5.11.3	protein.degradation.ubiquitin.E2
c134655_g1	0.99125	0.086355	1.0617	0.038698	1.00468e-101	LOC_Os06g19680.2	protein|zinc finger, C3HC4 type domain containing protein, expressed	1.83476e-81	AT3G16090.1	| Symbols: | RING/U-box superfamily protein | chr3:5456513-5458694 FORWARD LENGTH=492	29.5.11.4.2	protein.degradation.ubiquitin.E3.RING
c151798_g1	0.79964	0.098754	1.3777	0.00060741	1.42285e-61	LOC_Os02g18720.1	protein|expressed protein	0.439233	AT3G16210.1	| Symbols: | F-box family protein | chr3:5494533-5495615 REVERSE LENGTH=360	29.5.11.4.3.2	protein.degradation.ubiquitin.E3.SCF.FBOX
c148960_g1	0.069578	0.90105	-1.6273	0.0032241	4.33801e-20	LOC_Os04g48310.1	protein|RING-H2 finger protein, putative, expressed	7.92574e-17	AT3G16720.1	| Symbols: ATL2, TL2 | TOXICOS EN LEVADURA 2 | chr3:5692880-5693794 FORWARD LENGTH=304	29.5.11.4.2	protein.degradation.ubiquitin.E3.RING
c138599_g1	-0.74636	0.77751	1.9777	0.020614	6.0871e-94	LOC_Os04g11660.2	protein|OsFBX119 - F-box domain containing protein, expressed	8.93914e-09	AT3G18340.1	| Symbols: | F-box and associated interaction domains-containing protein | chr3:6294018-6295134 FORWARD LENGTH=361	29.5.11.4.3.2	protein.degradation.ubiquitin.E3.SCF.FBOX
c134142_g2	-1.4713	0.054933	-3.0137	0.0039238	4.93188e-12	LOC_Os05g39260.1	protein|zinc finger, C3HC4 type domain containing protein, expressed	0.00100245	AT3G18773.1	| Symbols: | RING/U-box superfamily protein | chr3:6466304-6466966 FORWARD LENGTH=220	29.5.11.4.2	protein.degradation.ubiquitin.E3.RING
c145772_g1	0.3214	0.26273	1.3117	3.8803e-14	1.75508e-72	LOC_Os09g36460.1	protein|zinc RING finger protein, putative, expressed	3.11322e-52	AT3G19910.1	| Symbols: | RING/U-box superfamily protein | chr3:6926497-6929324 FORWARD LENGTH=340	29.5.11.4.2	protein.degradation.ubiquitin.E3.RING
c144477_g1	0.90122	0.060999	2.3026	5.2745e-12	7.0327e-77	LOC_Os08g38060.1	protein|RING finger protein, putative, expressed	1.10161e-24	AT3G19950.1	| Symbols: | RING/U-box superfamily protein | chr3:6942853-6943839 FORWARD LENGTH=328	29.5.11.4.2	protein.degradation.ubiquitin.E3.RING
c151015_g1	1.0709	0.078977	1.4234	0.011916	8.61054e-31	LOC_Os02g15160.1	protein|OsFBX40 - F-box domain containing protein, expressed	0.24083	AT3G20620.1	| Symbols: | F-box family protein-related | chr3:7198708-7199969 REVERSE LENGTH=391	29.5.11.4.3.2	protein.degradation.ubiquitin.E3.SCF.FBOX
c150434_g4	2.5455	0.053296	3.1941	0.0051415	1.76343e-88	LOC_Os09g08550.1	protein|OsFBX308 - F-box domain containing protein, expressed	0.00192072	AT3G21120.1	| Symbols: | F-box and associated interaction domains-containing protein | chr3:7406326-7407429 FORWARD LENGTH=367	29.5.11.4.3.2	protein.degradation.ubiquitin.E3.SCF.FBOX
c143625_g1	-0.59409	0.35459	-2.3764	0.0013299	5.74912e-09	LOC_Os01g36930.1	protein|ubiquitin carboxyl-terminal hydrolase 6, putative, expressed	3.65608e-08	AT3G21280.1	| Symbols: UBP7 | ubiquitin-specific protease 7 | chr3:7478166-7482037 REVERSE LENGTH=532	29.5.11.5	protein.degradation.ubiquitin.ubiquitin protease
c145712_g2	0.48509	0.94032	2.8744	0.026762	2.63427e-65	LOC_Os07g23900.1	protein|OsFBX234 - F-box domain containing protein, expressed	0.0255455	AT3G23880.1	| Symbols: | F-box and associated interaction domains-containing protein | chr3:8622061-8623155 REVERSE LENGTH=364	29.5.11.4.3.2	protein.degradation.ubiquitin.E3.SCF.FBOX
c117588_g1	0.15689	0.98695	-3.9403	0.037277	3.81553e-05	LOC_Os04g40910.1	protein|OsFBX146 - F-box domain containing protein, expressed	0.0338088	AT3G26000.1	| Symbols: | Ribonuclease inhibitor | chr3:9507042-9508542 REVERSE LENGTH=453	29.5.11.4.3.2	protein.degradation.ubiquitin.E3.SCF.FBOX
c144214_g1	0.65072	0.68251	2.7597	0.00022513	2.87405e-63	LOC_Os07g36840.1	protein|OsFBX251 - F-box domain containing protein, expressed	0.0192308	AT3G26010.1	| Symbols: | Galactose oxidase/kelch repeat superfamily protein | chr3:9511901-9513145 FORWARD LENGTH=414	29.5.11.4.3.2	protein.degradation.ubiquitin.E3.SCF.FBOX
c153898_g1	-0.37978	0.17004	-1.4853	1.1596e-06	0	LOC_Os02g31150.1	protein|zinc finger, C3HC4 type domain containing protein, expressed	8.12219e-169	AT3G26730.1	| Symbols: | RING/U-box superfamily protein | chr3:9823770-9827270 FORWARD LENGTH=772	29.5.11.4.2	protein.degradation.ubiquitin.E3.RING
c147158_g3	0.66791	0.13644	1.481	0.0025881	1.15354e-110	LOC_Os01g41280.1	protein|OsFBD4 - F-box and FBD domain containing protein, expressed	4.93968e-11	AT3G26922.1	| Symbols: | F-box/RNI-like superfamily protein | chr3:9922858-9923891 FORWARD LENGTH=306	29.5.11.4.3.2	protein.degradation.ubiquitin.E3.SCF.FBOX
c110048_g1	1.895	0.72629	5.0916	0.00066566	1.37342e-27	LOC_Os11g09478.1	protein|OsFBX402 - F-box domain containing protein, expressed	7.51691e-13	AT3G28410.1	| Symbols: | F-box/RNI-like superfamily protein | chr3:10640152-10642071 REVERSE LENGTH=465	29.5.11.4.3.2	protein.degradation.ubiquitin.E3.SCF.FBOX
c143413_g1	0.097193	0.90801	-3.4825	4.8667e-06	1.46831e-27	LOC_Os12g39110.1	protein|zinc finger, C3HC4 type domain containing protein, expressed	6.74192e-08	AT3G30460.1	| Symbols: | RING/U-box superfamily protein | chr3:12104433-12104876 FORWARD LENGTH=147	29.5.11.4.2	protein.degradation.ubiquitin.E3.RING
c127905_g1	2.9279	0.20403	4.5404	0.0023697	2.11497e-100	LOC_Os06g49930.3	protein|OsFBX207 - F-box domain containing protein, expressed	0.0139838	AT3G44810.1	| Symbols: | F-box family protein | chr3:16358496-16359983 REVERSE LENGTH=448	29.5.11.4.3.2	protein.degradation.ubiquitin.E3.SCF.FBOX
c152788_g2	-0.96309	0.00090451	-2.3352	1.7605e-22	0	LOC_Os12g01190.2	protein|RNA recognition motif containing protein, putative, expressed	4.75555e-115	AT3G45630.1	| Symbols: | RNA binding (RRM/RBD/RNP motifs) family protein | chr3:16748751-16753190 REVERSE LENGTH=989	29.5.11.4.2	protein.degradation.ubiquitin.E3.RING
c154100_g1	0.8083	0.0019529	1.6542	1.5116e-29	0	LOC_Os12g38210.1	protein|spotted leaf 11, putative, expressed	0	AT3G46510.1	| Symbols: PUB13, ATPUB13 | plant U-box 13 | chr3:17124106-17126539 REVERSE LENGTH=660	29.5.11.4.2	protein.degradation.ubiquitin.E3.RING
c134407_g2	0.71405	0.45372	1.645	0.036473	4.45476e-10	LOC_Os05g01940.1	protein|zinc finger, RING-type, putative, expressed	3.23602e-08	AT3G46620.1	| Symbols: | zinc finger (C3HC4-type RING finger) family protein | chr3:17178837-17180024 REVERSE LENGTH=395	29.5.11.4.2	protein.degradation.ubiquitin.E3.RING
c147621_g1	-1.2171	2.9241e-06	-2.3663	1.2267e-38	4.82072e-136	LOC_Os01g67850.1	protein|zinc finger, RING-type, putative, expressed	1.1815e-64	AT3G47160.1	| Symbols: | RING/U-box superfamily protein | chr3:17360238-17361879 REVERSE LENGTH=245	29.5.11.4.2	protein.degradation.ubiquitin.E3.RING
c145035_g2	-0.80978	0.082884	-1.7287	0.00092377	4.93045e-135	LOC_Os02g36740.2	protein|zinc finger, C3HC4 type, putative, expressed	1.36139e-78	AT3G47550.6	| Symbols: | RING/FYVE/PHD zinc finger superfamily protein | chr3:17523841-17525278 FORWARD LENGTH=288	29.5.11.4.2	protein.degradation.ubiquitin.E3.RING
c134393_g1	-0.34212	0.38396	1.2246	3.7668e-07	3.51061e-49	LOC_Os09g20900.1	protein|hypoxia-responsive family protein, putative, expressed	9.83294e-27	AT3G48030.1	| Symbols: | hypoxia-responsive family protein / zinc finger (C3HC4-type RING finger) family protein | chr3:17725410-17727954 REVERSE LENGTH=349	29.5.11.4.2	protein.degradation.ubiquitin.E3.RING
c147524_g1	1.6632	7.7769e-06	3.9226	5.7218e-83	9.88556e-98	LOC_Os02g37030.1	protein|protein binding protein, putative, expressed	1.14594e-34	AT3G48070.1	| Symbols: | RING/U-box superfamily protein | chr3:17750878-17751978 FORWARD LENGTH=319	29.5.11.4.2	protein.degradation.ubiquitin.E3.RING
c136926_g1	0.5755	0.10555	1.4687	5.4927e-09	1.27826e-108	LOC_Os03g36439.1	protein|F-box domain containing protein, expressed	4.36746e-12	AT3G48880.2	| Symbols: | RNI-like superfamily protein | chr3:18127873-18129008 FORWARD LENGTH=309	29.5.11.4.3.2	protein.degradation.ubiquitin.E3.SCF.FBOX
c150532_g2	2.657	0.0033779	3.6507	3.3856e-19	1.73678e-113	LOC_Os07g02760.1	protein|OsFBD13 - F-box and FBD domain containing protein, expressed	0.00172346	AT3G49030.2	| Symbols: | FBD, F-box and Leucine Rich Repeat domains containing protein | chr3:18173138-18174769 FORWARD LENGTH=417	29.5.11.4.3.2	protein.degradation.ubiquitin.E3.SCF.FBOX
c129557_g1	-1.3588	0.16854	-2.4429	0.03337	0.224302	LOC_Os01g22010.4	protein|S-adenosylmethionine synthetase, putative, expressed	0.392572	AT3G49510.1	| Symbols: | F-box family protein | chr3:18353891-18356508 FORWARD LENGTH=662	29.5.11.4.3.2	protein.degradation.ubiquitin.E3.SCF.FBOX
c154914_g1	-0.51531	0.089639	-1.0649	5.8604e-05	3.11656e-156	LOC_Os03g09260.1	protein|ubiquitin carboxyl-terminal hydrolase 26, putative, expressed	0	AT3G49600.1	| Symbols: UBP26, SUP32, ATUBP26 | ubiquitin-specific protease 26 | chr3:18380942-18386662 REVERSE LENGTH=1067	29.5.11.5	protein.degradation.ubiquitin.ubiquitin protease
c138818_g1	4.3712	0.0054557	4.8799	1.0031e-06	7.97589e-100	LOC_Os09g26470.1	protein|zinc finger, C3HC4 type family protein, expressed	1.00169e-29	AT3G53690.1	| Symbols: | RING/U-box superfamily protein | chr3:19898997-19900044 REVERSE LENGTH=320	29.5.11.4.2	protein.degradation.ubiquitin.E3.RING
c136626_g1	-0.17363	0.78021	-1.6745	0.020572	5.87622e-07	LOC_Os02g55200.2	protein|expressed protein	0.00754043	AT3G54360.1	| Symbols: | zinc ion binding | chr3:20128570-20131581 REVERSE LENGTH=405	29.5.11.4.2	protein.degradation.ubiquitin.E3.RING
c151834_g1	1.6132	3.3046e-07	1.6331	2.2156e-11	0	LOC_Os03g43390.4	protein|F-box/LRR domain containing protein, putative, expressed	1.33112e-124	AT3G54650.1	| Symbols: FBL17 | RNI-like superfamily protein | chr3:20226004-20228882 REVERSE LENGTH=593	29.5.11.4.3.2	protein.degradation.ubiquitin.E3.SCF.FBOX
c147331_g1	-2.0807	2.0686e-08	-4.7891	2.9824e-26	6.67354e-43	ChrSy.fgenesh.mRNA.71	protein|expressed protein	5.75571e-46	AT3G54780.1	| Symbols: | Zinc finger (C3HC4-type RING finger) family protein | chr3:20278985-20281429 FORWARD LENGTH=675	29.5.11.4.2	protein.degradation.ubiquitin.E3.RING
c148122_g1	1.638	7.1112e-06	2.113	9.0106e-14	1.07563e-106	LOC_Os03g16570.1	protein|zinc finger, C3HC4 type domain containing protein, expressed	6.51368e-79	AT3G55530.1	| Symbols: SDIR1 | RING/U-box superfamily protein | chr3:20595300-20597188 REVERSE LENGTH=273	29.5.11.4.2	protein.degradation.ubiquitin.E3.RING
c127241_g1	4.8581	0.001936	4.5885	0.007995	3.24987e-65	LOC_Os07g40160.1	protein|expressed protein	5.81019e-05	AT3G56470.1	| Symbols: | F-box family protein | chr3:20934815-20936017 FORWARD LENGTH=367	29.5.11.4.3.2	protein.degradation.ubiquitin.E3.SCF.FBOX
c134740_g1	-0.36397	0.14419	1.2523	2.3659e-29	2.15753e-109	LOC_Os03g03130.1	protein|ubiquitin-conjugating enzyme, putative, expressed	7.51506e-102	AT3G57870.1	| Symbols: AHUS5, EMB1637, SCE1, SCE1A, ATSCE1 | sumo conjugation enzyme 1 | chr3:21428831-21430110 REVERSE LENGTH=160	29.5.11.3	protein.degradation.ubiquitin.E2
c150200_g1	0.75674	0.046161	1.5112	1.7735e-07	2.59872e-172	LOC_Os05g39380.1	protein|zinc finger, C3HC4 type domain containing protein, expressed	3.80633e-31	AT3G58030.4	| Symbols: | RING/U-box superfamily protein | chr3:21485527-21486837 FORWARD LENGTH=436	29.5.11.4.2	protein.degradation.ubiquitin.E3.RING
c155507_g1	1.9551	0.00051696	2.0513	0.0067243	9.38746e-55	LOC_Os07g18510.1	protein|OsFBLD5 - F-box, LRR and FBD domain containing protein, expressed	0.00331526	AT3G59250.1	| Symbols: | F-box/RNI-like superfamily protein | chr3:21901726-21903284 REVERSE LENGTH=425	29.5.11.4.3.2	protein.degradation.ubiquitin.E3.SCF.FBOX
c135812_g2	1.6564	0.19355	2.4617	0.015212	2.44511e-10	LOC_Os10g21070.1	protein|retrotransposon protein, putative, unclassified, expressed	0.839608	AT3G60040.1	| Symbols: | F-box family protein | chr3:22175937-22179728 REVERSE LENGTH=838	29.5.11.4.3.2	protein.degradation.ubiquitin.E3.SCF.FBOX
c147196_g1	1.0131	0.0071938	2.862	1.2342e-16	1.76995e-54	LOC_Os08g36170.1	protein|cytokinesis negative regulator RCP1, putative, expressed	9.04821e-17	AT3G60080.1	| Symbols: | RING/U-box superfamily protein | chr3:22187635-22188555 FORWARD LENGTH=306	29.5.11.4.2	protein.degradation.ubiquitin.E3.RING
c135315_g1	1.8526	2.0933e-06	3.2818	8.5285e-50	8.31936e-156	LOC_Os11g35870.1	protein|RWD domain containing protein, expressed	2.00719e-90	AT3G60300.1	| Symbols: | RWD domain-containing protein | chr3:22285371-22287382 FORWARD LENGTH=366	29.5.11.4.2	protein.degradation.ubiquitin.E3.RING
c156285_g2	-0.11368	0.8195	1.8787	4.4481e-11	0.000288325	LOC_Os08g16840.1	protein|OsFBL45 - F-box domain and LRR containing protein, expressed	4.52563e-58	AT3G60350.1	| Symbols: ARABIDILLO-2, ARABIDILLO2 | ARABIDILLO-2 | chr3:22306806-22310596 REVERSE LENGTH=928	29.5.11.4.2	protein.degradation.ubiquitin.E3.RING
c145625_g1	0.60751	0.7782	2.6735	0.0089332	3.68422e-54	LOC_Os05g45060.1	protein|RING-H2 finger protein ATL2M, putative, expressed	5.5557e-43	AT3G61550.1	| Symbols: | RING/U-box superfamily protein | chr3:22776444-22777082 FORWARD LENGTH=212	29.5.11.4.2	protein.degradation.ubiquitin.E3.RING
c154787_g1	-2.127	5.01e-08	-4.4645	4.0211e-21	0	LOC_Os02g15950.1	protein|OsFBK5 - F-box domain and kelch repeat containing protein, expressed	7.07052e-158	AT3G61590.2	| Symbols: HWS | Galactose oxidase/kelch repeat superfamily protein | chr3:22792914-22794149 FORWARD LENGTH=411	29.5.11.4.3.2	protein.degradation.ubiquitin.E3.SCF.FBOX
c134774_g1	3.7413	0.085104	5.9846	4.0403e-07	1.67151e-08	LOC_Os07g43840.1	protein|nucleic acid binding protein, putative, expressed	3.11683e-05	AT3G62240.1	| Symbols: | RING/U-box superfamily protein | chr3:23033592-23036653 REVERSE LENGTH=812	29.5.11.4.2	protein.degradation.ubiquitin.E3.RING
c149639_g1	-0.18477	0.51519	-1.0639	0.00015948	0	LOC_Os10g24900.1	protein|OsFBK22 - F-box domain and kelch repeat containing protein, expressed	2.18928e-142	AT3G63220.1	| Symbols: | Galactose oxidase/kelch repeat superfamily protein | chr3:23357540-23358577 REVERSE LENGTH=345	29.5.11.4.3.2	protein.degradation.ubiquitin.E3.SCF.FBOX
c147854_g1	0.40817	0.14779	1.3888	3.8552e-20	3.28591e-155	LOC_Os01g48930.1	protein|splicing factor-related, putative, expressed	1.37063e-27	AT4G01000.1	| Symbols: | Ubiquitin-like superfamily protein | chr4:432186-433727 REVERSE LENGTH=415	29.5.11.1	protein.degradation.ubiquitin.ubiquitin
c104105_g1	1.3829	0.04536	0.69015	0.40953	0	LOC_Os08g05560.1	protein|zinc finger, C3HC4 type domain containing protein, expressed	1.67047e-56	AT4G01270.1	| Symbols: | RING/U-box superfamily protein | chr4:532351-534891 FORWARD LENGTH=506	29.5.11.4.2	protein.degradation.ubiquitin.E3.RING
c143010_g1	-0.95372	0.00093129	-1.8189	4.5475e-14	8.84373e-35	LOC_Os05g28730.1	protein|zinc finger, C3HC4 type domain containing protein, expressed	9.12272e-05	AT4G02075.1	| Symbols: PIT1 | RING/FYVE/PHD zinc finger superfamily protein | chr4:913555-916414 REVERSE LENGTH=218	29.5.11.4.2	protein.degradation.ubiquitin.E3.RING
c145455_g1	0.014877	0.97749	1.2795	5.7512e-06	4.89292e-29	LOC_Os05g30190.1	protein|phytochrome A-associated F-box protein, putative, expressed	3.35317e-10	AT4G02440.1	| Symbols: EID1 | F-box family protein | chr4:1072555-1073565 FORWARD LENGTH=336	29.5.11.4.3.2	protein.degradation.ubiquitin.E3.SCF.FBOX
c145616_g1	1.2357	0.0073384	0.73542	0.12886	1.70495e-140	LOC_Os01g70920.2	protein|cullin-1, putative, expressed	6.904e-31	AT4G02570.4	| Symbols: CUL1 | cullin 1 | chr4:1129315-1133435 FORWARD LENGTH=738	29.5.11.4.3.3	protein.degradation.ubiquitin.E3.SCF.cullin
c154630_g1	-0.14085	0.5417	-1.4547	1.7554e-06	0	LOC_Os05g04950.2	protein|protein binding protein, putative, expressed	2.67741e-77	AT4G03000.2	| Symbols: | RING/U-box superfamily protein | chr4:1324602-1327348 FORWARD LENGTH=814	29.5.11.4.2	protein.degradation.ubiquitin.E3.RING
c148249_g1	0.018255	0.9636	1.5668	1.9763e-07	4.04376e-178	LOC_Os02g21110.1	protein|OsFBK6 - F-box domain and kelch repeat containing protein, expressed	1.41489e-67	AT4G03030.1	| Symbols: | Galactose oxidase/kelch repeat superfamily protein | chr4:1335942-1337270 REVERSE LENGTH=442	29.5.11.4.3.2	protein.degradation.ubiquitin.E3.SCF.FBOX
c134525_g1	2.2261	0.0010618	3.0816	2.3699e-08	5.61748e-71	LOC_Os07g02770.1	protein|OsFBL32 - F-box domain and LRR containing protein, expressed	1.57438e-07	AT4G03220.1	| Symbols: | Protein with RNI-like/FBD-like domains | chr4:1417472-1419148 FORWARD LENGTH=498	29.5.11.4.3.2	protein.degradation.ubiquitin.E3.SCF.FBOX
c146879_g1	-0.095038	0.87909	-2.1944	0.00040042	2.20254e-47	LOC_Os04g53620.4	protein|ubiquitin family protein, putative, expressed	4.29245e-48	AT4G05050.3	| Symbols: UBQ11 | ubiquitin 11 | chr4:2588271-2588960 REVERSE LENGTH=229	29.5.11.1	protein.degradation.ubiquitin.ubiquitin
c132637_g1	2.0932	0.00071781	2.0643	0.00064999	3.1983e-69	LOC_Os08g09450.1	protein|OsFBL41 - F-box domain and LRR containing protein, expressed	1.11752e-39	AT4G05460.1	| Symbols: | RNI-like superfamily protein | chr4:2761106-2762400 REVERSE LENGTH=302	29.5.11.4.3.2	protein.degradation.ubiquitin.E3.SCF.FBOX
c141060_g1	-0.43461	0.36207	-2.1894	0.00016783	2.15109e-08	LOC_Os08g09640.1	protein|OsFBL43 - F-box domain and LRR containing protein, expressed	0.0016398	AT4G05490.1	| Symbols: | RNI-like superfamily protein | chr4:2771044-2772252 REVERSE LENGTH=307	29.5.11.4.3.2	protein.degradation.ubiquitin.E3.SCF.FBOX
c110817_g2	6.6584	9.3319e-12	9.3801	6.3641e-233	4.48957e-92	LOC_Os01g54770.1	protein|expressed protein	0.155211	AT4G07400.1	| Symbols: VFB3 | VIER F-box proteine 3 | chr4:4197847-4199511 REVERSE LENGTH=554	29.5.11.4.3.2	protein.degradation.ubiquitin.E3.SCF.FBOX
c150273_g1	0.28417	0.58113	-1.4084	0.027487	1.35899e-156	LOC_Os02g35840.1	protein|expressed protein	4.11472e-67	AT4G08460.3	| Symbols: | Protein of unknown function (DUF1644) | chr4:5377378-5378202 REVERSE LENGTH=274	29.5.11.4.2	protein.degradation.ubiquitin.E3.RING
c134104_g1	0.65399	0.49765	1.9481	0.0063493	2.52574e-112	LOC_Os04g37590.1	protein|F-box protein FBW2, putative, expressed	1.61936e-28	AT4G08980.5	| Symbols: FBW2 | F-BOX WITH WD-40 2 | chr4:5758993-5760108 FORWARD LENGTH=317	29.5.11.4.3.2	protein.degradation.ubiquitin.E3.SCF.FBOX
c138180_g1	0.72004	0.24411	1.1779	0.043141	1.58284e-06	LOC_Os12g27760.1	protein|OsFBX442 - F-box domain containing protein, expressed	0.113192	AT4G09870.1	| Symbols: | F-box and associated interaction domains-containing protein | chr4:6200089-6201215 FORWARD LENGTH=337	29.5.11.4.3.2	protein.degradation.ubiquitin.E3.SCF.FBOX
c146538_g1	1.5128	0.0018745	1.3413	0.0048505	7.11222e-145	LOC_Os01g36940.1	protein|OsFBX13 - F-box domain containing protein, expressed	1.81007e-91	AT4G10925.3	| Symbols: | Nuclear transport factor 2 (NTF2) family protein | chr4:6702987-6704283 REVERSE LENGTH=231	29.5.11.4.3.2	protein.degradation.ubiquitin.E3.SCF.FBOX
c153686_g1	1.1005	0.021555	1.0435	0.018717	7.48052e-166	LOC_Os09g34200.1	protein|OsFBX338 - F-box domain containing protein, expressed	8.32493e-16	AT4G12560.2	| Symbols: CPR30 | F-box and associated interaction domains-containing protein | chr4:7441815-7443157 FORWARD LENGTH=413	29.5.11.4.3.2	protein.degradation.ubiquitin.E3.SCF.FBOX
c134142_g1	-1.3775	0.13608	-4.6955	0.0022214	5.60014e-09	LOC_Os01g61470.1	protein|zinc finger, C3HC4 type domain containing protein, expressed	1.30235e-06	AT4G15975.1	| Symbols: | RING/U-box superfamily protein | chr4:9052313-9053020 FORWARD LENGTH=235	29.5.11.4.2	protein.degradation.ubiquitin.E3.RING
c125388_g1	1.6723	1.2237e-05	1.18	0.0014351	1.03915e-23	LOC_Os02g01700.1	protein|RNA recognition motif containing protein, putative, expressed	9.0853e-17	AT4G17245.1	| Symbols: | RING/U-box superfamily protein | chr4:9669383-9669883 FORWARD LENGTH=166	29.5.11.4.2	protein.degradation.ubiquitin.E3.RING
c130572_g1	-1.2052	0.02393	-2.0871	0.00060805	7.45457e-09	LOC_Os10g41580.1	protein|protein binding protein, putative, expressed	0.0109238	AT4G17680.2	| Symbols: | SBP (S-ribonuclease binding protein) family protein | chr4:9842903-9843703 REVERSE LENGTH=242	29.5.11.4.2	protein.degradation.ubiquitin.E3.RING
c146395_g1	-1.0066	0.21494	-3.9555	0.0017139	2.53334e-50	LOC_Os02g15160.1	protein|OsFBX40 - F-box domain containing protein, expressed	0.000520006	AT4G17780.1	| Symbols: | F-box and associated interaction domains-containing protein | chr4:9880259-9881455 REVERSE LENGTH=398	29.5.11.4.3.2	protein.degradation.ubiquitin.E3.SCF.FBOX
c153627_g1	-1.5305	0.049916	-0.092476	0.97636	0	LOC_Os03g63710.1	protein|GTPase-activating protein, putative, expressed	1.00711e-103	AT4G17890.1	| Symbols: AGD8 | ARF-GAP domain 8 | chr4:9937121-9939146 FORWARD LENGTH=413	29.5.11.5	protein.degradation.ubiquitin.ubiquitin protease
c106932_g1	0.052156	1	4.123	0.037226	-	-	-	0.751807	AT4G17920.1	| Symbols: | RING/U-box superfamily protein | chr4:9963221-9964090 REVERSE LENGTH=289	29.5.11.4.2	protein.degradation.ubiquitin.E3.RING
c148621_g1	0.83467	0.11045	2.1691	2.7807e-09	4.37601e-123	LOC_Os01g56390.1	protein|OsFBX26 - F-box domain containing protein, expressed	1.84943e-97	AT4G18380.2	| Symbols: | F-box family protein | chr4:10157957-10159099 FORWARD LENGTH=380	29.5.11.4.3.2	protein.degradation.ubiquitin.E3.SCF.FBOX
c149789_g1	0.048115	0.92425	1.541	1.7523e-13	0	LOC_Os03g11570.1	protein|proteasome subunit, putative, expressed	0	AT4G19006.1	| Symbols: | Proteasome component (PCI) domain protein | chr4:10409349-10411347 REVERSE LENGTH=386	29.5.11.20	protein.degradation.ubiquitin.proteasom
c155043_g4	-0.71428	0.013216	-1.2865	9.8736e-09	0	LOC_Os12g43560.1	protein|zinc finger, putative, expressed	1.8199e-160	AT4G19670.2	| Symbols: | RING/U-box superfamily protein | chr4:10699383-10701342 REVERSE LENGTH=532	29.5.11.4.2	protein.degradation.ubiquitin.E3.RING
c113029_g2	3.4321	3.0856e-05	1.4678	0.28112	0.0663477	LOC_Os01g47760.1	protein|OsGrx_I1 - glutaredoxin subgroup III, expressed	0.369652	AT4G21070.1	| Symbols: ATBRCA1, BRCA1 | breast cancer susceptibility1 | chr4:11248174-11252633 FORWARD LENGTH=941	29.5.11.4.2	protein.degradation.ubiquitin.E3.RING
c136670_g1	2.303	0.0039715	2.3874	0.031233	3.57722e-60	LOC_Os01g28520.1	protein|OsFBX8 - F-box domain containing protein, expressed	2.33572e-06	AT4G21240.1	| Symbols: | F-box and associated interaction domains-containing protein | chr4:11322411-11323664 FORWARD LENGTH=417	29.5.11.4.3.2	protein.degradation.ubiquitin.E3.SCF.FBOX
c150593_g1	-0.31531	0.36006	-1.5606	4.8398e-06	2.16881e-101	LOC_Os08g04470.1	protein|U box protein 8, putative, expressed	4.25006e-44	AT4G21350.1	| Symbols: B80, PUB8 | plant U-box 8 | chr4:11356143-11357267 REVERSE LENGTH=374	29.5.11.4.2	protein.degradation.ubiquitin.E3.RING
c149592_g1	8.1737	1.4229e-27	9.1388	1.9088e-184	4.63019e-39	LOC_Os07g37400.1	protein|OsFBX257 - F-box domain containing protein, expressed	2.81908e-10	AT4G21510.1	| Symbols: | F-box family protein | chr4:11446193-11447025 REVERSE LENGTH=225	29.5.11.4.3.2	protein.degradation.ubiquitin.E3.SCF.FBOX
c149908_g1	2.2389	0.0004928	1.7087	0.017145	1.40248e-135	LOC_Os11g37300.1	protein|OsFBDUF53 - F-box and DUF domain containing protein, expressed	2.29177e-12	AT4G22180.1	| Symbols: | F-box family protein with a domain of unknown function (DUF295) | chr4:11738574-11739782 FORWARD LENGTH=402	29.5.11.4.3.2	protein.degradation.ubiquitin.E3.SCF.FBOX
c155798_g2	1.6196	0.011675	2.0657	0.00035414	1.08912e-92	LOC_Os07g23900.1	protein|OsFBX234 - F-box domain containing protein, expressed	0.000358771	AT4G22390.1	| Symbols: | F-box associated ubiquitination effector family protein | chr4:11813757-11815074 REVERSE LENGTH=402	29.5.11.4.3.2	protein.degradation.ubiquitin.E3.SCF.FBOX
c128723_g1	1.9531	2.0547e-09	2.7682	3.8938e-36	5.87886e-101	LOC_Os03g40370.1	protein|OsFBDUF15 - F-box and DUF domain containing protein, expressed	5.93003e-08	AT4G22660.1	| Symbols: | F-box family protein with a domain of unknown function (DUF295) | chr4:11914981-11916171 REVERSE LENGTH=396	29.5.11.4.3.2	protein.degradation.ubiquitin.E3.SCF.FBOX
c148969_g1	0.91206	0.011684	2.1156	7.2681e-17	0.0137888	LOC_Os03g10040.1	protein|OsFBX77 - F-box domain containing protein, expressed	4.99513e-24	AT4G24210.1	| Symbols: SLY1 | F-box family protein | chr4:12563658-12564113 FORWARD LENGTH=151	29.5.11.4.3.2	protein.degradation.ubiquitin.E3.SCF.FBOX
c138294_g1	0.33949	0.16773	1.0283	1.5468e-15	4.74317e-54	LOC_Os01g68950.1	protein|ubiquitin family domain containing protein, expressed	9.61953e-53	AT4G26840.1	| Symbols: SUM1, SUMO 1, SUMO1, ATSUMO1 | small ubiquitin-like modifier 1 | chr4:13497466-13498458 FORWARD LENGTH=100	29.5.11.1	protein.degradation.ubiquitin.ubiquitin
c154017_g1	-1.3541	3.0306e-06	-0.57725	0.0016389	5.45042e-107	LOC_Os04g44820.1	protein|zinc finger, C3HC4 type domain containing protein, expressed	8.73994e-29	AT4G27470.1	| Symbols: ATRMA3, RMA3 | RING membrane-anchor 3 | chr4:13735576-13736307 FORWARD LENGTH=243	29.5.11.4.2	protein.degradation.ubiquitin.E3.RING
c147666_g1	0.8063	0.23076	1.9652	0.00010234	0	LOC_Os01g09740.1	protein|F-box/LRR-repeat protein, putative, expressed	1.25972e-51	AT4G29420.1	| Symbols: | F-box/RNI-like superfamily protein | chr4:14470715-14472204 REVERSE LENGTH=446	29.5.11.4.3.2	protein.degradation.ubiquitin.E3.SCF.FBOX
c143585_g1	1.3925	0.0021512	0.97526	0.016457	-	-	-	0.884331	AT4G29970.1	| Symbols: | F-box and associated interaction domains-containing protein | chr4:14662765-14663917 REVERSE LENGTH=283	29.5.11.4.3.2	protein.degradation.ubiquitin.E3.SCF.FBOX
c155657_g1	0.55554	0.064111	1.169	3.3247e-09	0	LOC_Os07g46660.2	protein|ubiquitin carboxyl-terminal hydrolase domain containing protein, expressed	1.17427e-149	AT4G30890.3	| Symbols: UBP24 | ubiquitin-specific protease 24 | chr4:15036383-15038825 REVERSE LENGTH=551	29.5.11.5	protein.degradation.ubiquitin.ubiquitin protease
c130355_g1	1.1931	0.015871	-1.594	0.041541	1.23045e-23	LOC_Os06g48040.1	protein|zinc finger, C3HC4 type domain containing protein, expressed	5.52739e-19	AT4G31450.1	| Symbols: | RING/U-box superfamily protein | chr4:15255955-15257977 REVERSE LENGTH=497	29.5.11.4.2	protein.degradation.ubiquitin.E3.RING
c151384_g1	-0.51941	0.091782	-1.698	8.8075e-10	0	LOC_Os09g15430.2	protein|zinc finger family protein, putative, expressed	1.49672e-104	AT4G32600.1	| Symbols: | RING/U-box superfamily protein | chr4:15724010-15725737 FORWARD LENGTH=453	29.5.11.4.2	protein.degradation.ubiquitin.E3.RING
c146230_g1	-0.5241	0.89989	2.9749	0.00031064	6.74681e-82	LOC_Os07g42590.1	protein|OsFBX258 - F-box domain containing protein, expressed	1.69556e-42	AT4G33160.1	| Symbols: | F-box family protein | chr4:15994160-15995533 FORWARD LENGTH=457	29.5.11.4.3.2	protein.degradation.ubiquitin.E3.SCF.FBOX
c141995_g2	3.2721	0.023713	3.1386	8.6574e-05	2.23765e-12	LOC_Os04g37740.1	protein|zinc finger, C3HC4 type domain containing protein, expressed	0.000135275	AT4G33565.1	| Symbols: | RING/U-box superfamily protein | chr4:16136821-16137924 FORWARD LENGTH=367	29.5.11.4.2	protein.degradation.ubiquitin.E3.RING
c152765_g1	0.18176	0.52176	1.5317	1.1808e-25	0	LOC_Os04g10680.5	protein|zinc finger, C3HC4 type domain containing protein, expressed	2.73321e-49	AT4G34040.1	| Symbols: | RING/U-box superfamily protein | chr4:16304638-16307503 REVERSE LENGTH=666	29.5.11.4.2	protein.degradation.ubiquitin.E3.RING
c136339_g1	2.8312	1.6197e-05	2.4144	0.00058685	2.20351e-57	LOC_Os08g01040.1	protein|zinc finger, C3HC4 type domain containing protein, expressed	1.02269e-16	AT4G34100.1	| Symbols: | RING/U-box superfamily protein | chr4:16330590-16334864 FORWARD LENGTH=1108	29.5.11.4.2	protein.degradation.ubiquitin.E3.RING
c124684_g1	1.8839	0.15985	2.99	0.00062873	3.09743e-06	LOC_Os08g28820.1	protein|Skp1 family, dimerisation domain containing protein, expressed	3.66447e-06	AT4G34210.1	| Symbols: ASK11, SK11 | SKP1-like 11 | chr4:16379003-16379461 FORWARD LENGTH=152	29.5.11.4.3.1	protein.degradation.ubiquitin.E3.SCF.SKP
c133761_g2	-0.031089	0.91498	1.3692	0.00043621	1.23278e-177	LOC_Os03g42760.1	protein|zinc finger protein-related, putative, expressed	4.30187e-114	AT4G34370.1	| Symbols: ATARI1, ARI1 | RING/U-box superfamily protein | chr4:16434547-16437037 FORWARD LENGTH=597	29.5.11.4.2	protein.degradation.ubiquitin.E3.RING
c140252_g2	0.23401	0.77117	-3.0463	0.0027985	5.8352e-29	LOC_Os10g39770.1	protein|zinc finger, C3HC4 type, domain containing protein, expressed	2.35036e-19	AT4G35840.1	| Symbols: | RING/U-box superfamily protein | chr4:16981083-16982266 FORWARD LENGTH=236	29.5.11.4.2	protein.degradation.ubiquitin.E3.RING
c149288_g1	-1.4978	0.11284	-3.6979	0.0068086	-	-	-	0.596946	AT4G38600.1	| Symbols: KAK, UPL3 | HEAT repeat ;HECT-domain (ubiquitin-transferase) | chr4:18041503-18049292 REVERSE LENGTH=1888	29.5.11.4.1	protein.degradation.ubiquitin.E3.HECT
c144882_g2	0.21286	0.70175	-1.7484	0.033876	0	LOC_Os04g34984.3	protein|ubiquitin carboxyl-terminal hydrolase domain containing protein, expressed	1.17446e-66	AT4G39370.1	| Symbols: UBP27 | ubiquitin-specific protease 27 | chr4:18306392-18308625 FORWARD LENGTH=494	29.5.11.5	protein.degradation.ubiquitin.ubiquitin protease
c134819_g1	-1.4438	0.057763	-4.2009	0.00019389	2.08893e-37	LOC_Os02g15110.1	protein|zinc finger, C3HC4 type domain containing protein, expressed	6.47255e-16	AT4G40070.1	| Symbols: | RING/U-box superfamily protein | chr4:18576533-18577504 FORWARD LENGTH=323	29.5.11.4.2	protein.degradation.ubiquitin.E3.RING
c141105_g3	-0.41641	0.49762	-2.2688	0.0045596	0.0170393	LOC_Os07g46700.4	protein|zinc finger, RING-type, putative, expressed	0.049603	AT5G01520.2	| Symbols: | RING/U-box superfamily protein | chr5:206797-208170 FORWARD LENGTH=172	29.5.11.4.2	protein.degradation.ubiquitin.E3.RING
c150765_g1	2.2619	3.1254e-09	4.2244	2.596e-113	0	LOC_Os11g01780.1	protein|F-box/LRR-repeat protein 3, putative, expressed	9.49116e-168	AT5G01720.1	| Symbols: | RNI-like superfamily protein | chr5:267118-270391 REVERSE LENGTH=665	29.5.11.4.3.2	protein.degradation.ubiquitin.E3.SCF.FBOX
c155350_g1	0.47469	0.16669	1.0602	0.00010607	0	LOC_Os05g39930.1	protein|spotted leaf 11, putative, expressed	1.15734e-94	AT5G01830.1	| Symbols: | ARM repeat superfamily protein | chr5:320983-323007 FORWARD LENGTH=674	29.5.11.4.2	protein.degradation.ubiquitin.E3.RING
c138449_g2	-0.37581	0.41028	-2.461	1.4672e-06	4.70647e-38	LOC_Os11g02424.1	protein|LTPL9 - Protease inhibitor/seed storage/LTP family protein precursor, expressed	6.84225e-34	AT5G01880.1	| Symbols: | RING/U-box superfamily protein | chr5:339017-339496 FORWARD LENGTH=159	29.5.11.4.2	protein.degradation.ubiquitin.E3.RING
c142763_g1	-0.0012075	1	1.2285	0.00017828	2.73968e-118	LOC_Os01g07390.1	protein|zinc finger, C3HC4 type family protein, expressed	1.4288e-109	AT5G01960.1	| Symbols: | RING/U-box superfamily protein | chr5:370811-372775 FORWARD LENGTH=426	29.5.11.4.2	protein.degradation.ubiquitin.E3.RING
c149207_g1	0.067772	0.91118	-1.6776	4.5383e-06	0	LOC_Os12g02620.1	protein|zinc finger, C3HC4 type domain containing protein, expressed	1.89695e-65	AT5G01980.1	| Symbols: | RING/U-box superfamily protein | chr5:375542-377023 FORWARD LENGTH=493	29.5.11.4.2	protein.degradation.ubiquitin.E3.RING
c154002_g1	1.1134	0.019233	2.6374	2.6395e-15	1.23844e-131	LOC_Os07g18510.1	protein|OsFBLD5 - F-box, LRR and FBD domain containing protein, expressed	1.75837e-11	AT5G02700.1	| Symbols: | F-box/RNI-like superfamily protein | chr5:609381-611679 REVERSE LENGTH=456	29.5.11.4.3.2	protein.degradation.ubiquitin.E3.SCF.FBOX
c147640_g1	1.275	0.042856	1.4927	0.014881	6.56803e-55	LOC_Os09g37570.1	protein|OsFBX340 - F-box domain containing protein, expressed	1.38383e-10	AT5G02910.2	| Symbols: | F-box/RNI-like superfamily protein | chr5:677120-678588 FORWARD LENGTH=353	29.5.11.4.3.2	protein.degradation.ubiquitin.E3.SCF.FBOX
c149217_g1	2.5565	1.8152e-07	3.5616	1.817e-22	2.01261e-103	LOC_Os07g02760.1	protein|OsFBD13 - F-box and FBD domain containing protein, expressed	1.07566e-06	AT5G03100.1	| Symbols: | F-box/RNI-like superfamily protein | chr5:726832-727980 FORWARD LENGTH=307	29.5.11.4.3.2	protein.degradation.ubiquitin.E3.SCF.FBOX
c150089_g1	-0.57422	0.36333	-3.0846	0.00081432	4.50573e-153	LOC_Os10g33620.1	protein|ubiquitin family protein, putative, expressed	3.19089e-45	AT5G03240.3	| Symbols: UBQ3 | polyubiquitin 3 | chr5:771976-772896 REVERSE LENGTH=306	29.5.11.1	protein.degradation.ubiquitin.ubiquitin
c145048_g1	-0.58903	0.24458	-2.391	3.9551e-06	1.37888e-20	LOC_Os03g01790.1	protein|zinc finger, C3HC4 type domain containing protein, expressed	3.58354e-12	AT5G03450.1	| Symbols: | Transducin/WD40 repeat-like superfamily protein | chr5:858954-862238 REVERSE LENGTH=630	29.5.11.4.2	protein.degradation.ubiquitin.E3.RING
c131251_g1	2.373	0.092903	2.8826	0.026548	-	-	-	1.73426e-60	AT5G05560.1	| Symbols: EMB2771 | E3 ubiquitin ligase, putative | chr5:1641452-1654685 FORWARD LENGTH=1678	29.5.11.4.4	protein.degradation.ubiquitin.E3.APC
c135608_g1	-0.42442	1	3.4285	3.152e-05	5.21732e-61	LOC_Os06g48065.1	protein|Zinc finger, C3HC4 type domain containing protein, expressed	5.64833e-34	AT5G05810.1	| Symbols: ATL43 | RING/U-box superfamily protein | chr5:1746938-1747999 FORWARD LENGTH=353	29.5.11.4.2	protein.degradation.ubiquitin.E3.RING
c148788_g1	0.069146	0.91268	-2.2243	0.00027925	1.40888e-74	LOC_Os05g37900.1	protein|zinc finger, C3HC4 type domain containing protein, expressed	9.86877e-44	AT5G05830.1	| Symbols: | RING/FYVE/PHD zinc finger superfamily protein | chr5:1755910-1756825 FORWARD LENGTH=204	29.5.11.4.2	protein.degradation.ubiquitin.E3.RING
c146810_g1	1.1754	0.023979	0.76693	0.24136	0	LOC_Os03g18380.3	protein|ubiquitin-activating enzyme, putative, expressed	1.58339e-180	AT5G06460.1	| Symbols: ATUBA2, UBA 2 | ubiquitin activating enzyme 2 | chr5:1970239-1974382 FORWARD LENGTH=1077	29.5.11.2	protein.degradation.ubiquitin.E1
c150433_g1	2.4213	0.18836	3.4835	0.014455	5.21646e-10	LOC_Os11g47700.1	protein|zinc finger, C3HC4 type domain containing protein, expressed	1.43047e-08	AT5G06490.1	| Symbols: | RING/U-box superfamily protein | chr5:1977996-1978589 REVERSE LENGTH=197	29.5.11.4.2	protein.degradation.ubiquitin.E3.RING
c140671_g2	2.1395	0.48474	6.2376	1.3751e-10	0.184035	LOC_Os03g03830.1	protein|EF hand family protein, putative, expressed	0.0445829	AT5G06600.2	| Symbols: UBP12 | ubiquitin-specific protease 12 | chr5:2019545-2027834 REVERSE LENGTH=1115	29.5.11.5	protein.degradation.ubiquitin.ubiquitin protease
c128175_g1	-1.5367	0.032459	-3.3406	0.00046161	2.14566e-96	LOC_Os07g35050.1	protein|OsFBX237 - F-box domain containing protein, expressed	2.4818e-19	AT5G07610.1	| Symbols: | F-box family protein | chr5:2406068-2407330 FORWARD LENGTH=420	29.5.11.4.3.2	protein.degradation.ubiquitin.E3.SCF.FBOX
c154743_g2	0.7542	0.07216	1.451	1.0037e-05	1.80947e-93	LOC_Os02g44104.2	protein|F-box family protein, putative, expressed	5.60688e-18	AT5G07670.1	| Symbols: | RNI-like superfamily protein | chr5:2430421-2432065 FORWARD LENGTH=476	29.5.11.4.3.2	protein.degradation.ubiquitin.E3.SCF.FBOX
c151835_g1	-0.44329	0.28338	-1.8096	3.8325e-05	8.92942e-82	LOC_Os04g59580.1	protein|zinc finger, C3HC4 type domain containing protein, expressed	5.98687e-61	AT5G08750.2	| Symbols: | RING/FYVE/PHD zinc finger superfamily protein | chr5:2853066-2854343 FORWARD LENGTH=363	29.5.11.4.2	protein.degradation.ubiquitin.E3.RING
c144887_g1	1.1059	0.056543	1.318	0.00028869	9.4038e-10	LOC_Os03g63430.2	protein|proteasome subunit, putative, expressed	8.66034e-05	AT5G09900.3	| Symbols: EMB2107, RPN5A, MSA | 26S proteasome regulatory subunit, putative (RPN5) | chr5:3089406-3092434 REVERSE LENGTH=462	29.5.11.20	protein.degradation.ubiquitin.proteasom
c140490_g1	2.3126	0.0092445	3.7106	5.923e-10	6.20031e-31	LOC_Os01g45020.1	protein|F-box protein interaction domain containing protein, expressed	4.80472e-15	AT5G10340.1	| Symbols: | F-box family protein | chr5:3253122-3255045 FORWARD LENGTH=445	29.5.11.4.3.2	protein.degradation.ubiquitin.E3.SCF.FBOX
c151019_g1	-0.6549	0.006536	-2.4327	9.2366e-58	1.55486e-116	LOC_Os04g51400.1	protein|zinc finger, C3HC4 type domain containing protein, expressed	2.03184e-39	AT5G10650.2	| Symbols: | RING/U-box superfamily protein | chr5:3365237-3367263 REVERSE LENGTH=525	29.5.11.4.2	protein.degradation.ubiquitin.E3.RING
c142018_g1	1.5064	0.035997	2.4532	3.1757e-05	0	LOC_Os04g55360.1	protein|ubiquitin carboxyl-terminal hydrolase domain containing protein, expressed	6.14186e-123	AT5G10790.1	| Symbols: UBP22 | ubiquitin-specific protease 22 | chr5:3410638-3412559 FORWARD LENGTH=557	29.5.11.5	protein.degradation.ubiquitin.ubiquitin protease
c149693_g1	0.44822	0.11534	1.9423	3.2294e-35	4.38494e-63	LOC_Os01g72480.1	protein|zinc finger, C3HC4 type domain containing protein, expressed	6.44907e-46	AT5G12310.1	| Symbols: | RING/U-box superfamily protein | chr5:3980485-3982093 REVERSE LENGTH=254	29.5.11.4.2	protein.degradation.ubiquitin.E3.RING
c147832_g1	-1.3323	0.00177	-1.7776	3.7397e-05	0	LOC_Os12g19030.1	protein|copine, putative, expressed	6.07258e-145	AT5G14420.2	| Symbols: RGLG2 | RING domain ligase2 | chr5:4648355-4650563 REVERSE LENGTH=468	29.5.11.4.2	protein.degradation.ubiquitin.E3.RING
c149637_g1	-0.75086	0.097704	-3.723	4.8999e-09	8.14801e-147	LOC_Os01g70160.1	protein|zinc finger, C3HC4 type domain containing protein, expressed	1.59769e-56	AT5G15790.2	| Symbols: | RING/U-box superfamily protein | chr5:5149800-5150964 FORWARD LENGTH=232	29.5.11.4.2	protein.degradation.ubiquitin.E3.RING
c130104_g1	0.97886	0.012428	-2.9748	2.7244e-06	7.08574e-55	LOC_Os09g06740.1	protein|zinc finger, C3HC4 type domain containing protein, expressed	3.86133e-17	AT5G15820.1	| Symbols: | RING/U-box superfamily protein | chr5:5161787-5162833 FORWARD LENGTH=348	29.5.11.4.2	protein.degradation.ubiquitin.E3.RING
c149004_g1	-1.007	0.026703	-2.6772	2.0775e-06	3.83352e-85	LOC_Os03g22680.1	protein|RING finger and CHY zinc finger domain-containing protein 1, putative, expressed	1.46558e-59	AT5G18650.1	| Symbols: | CHY-type/CTCHY-type/RING-type Zinc finger protein | chr5:6218260-6220374 FORWARD LENGTH=267	29.5.11.4.2	protein.degradation.ubiquitin.E3.RING
c140097_g1	0.70866	0.19327	1.2558	0.0075566	3.54733e-60	LOC_Os02g47870.1	protein|anaphase-promoting complex subunit 11, putative, expressed	1.28301e-57	AT5G20570.1	| Symbols: ROC1, RBX1, HRT1, ATRBX1 | RING-box 1 | chr5:6956905-6958221 REVERSE LENGTH=118	29.5.11.4.3.4	protein.degradation.ubiquitin.E3.SCF.RBX
c149787_g1	-0.36662	0.17865	-2.4759	2.6761e-22	0	LOC_Os04g52870.1	protein|OsFBW1 - F-box domain and WD40 repeat containing protein, expressed	0	AT5G21040.2	| Symbols: FBX2 | F-box protein 2 | chr5:7145058-7146677 REVERSE LENGTH=539	29.5.11.4.3.2	protein.degradation.ubiquitin.E3.SCF.FBOX
c142965_g1	-0.14688	0.51982	-1.2492	9.7555e-14	0	LOC_Os11g36430.3	protein|zinc finger, C3HC4 type domain containing protein, expressed	2.79022e-106	AT5G22000.2	| Symbols: RHF2A | RING-H2 group F2A | chr5:7277436-7279553 FORWARD LENGTH=375	29.5.11.4.2	protein.degradation.ubiquitin.E3.RING
c147670_g1	0.059933	1	-1.6015	0.041826	6.96813e-120	LOC_Os12g42600.1	protein|ubiquitin carboxyl-terminal hydrolase domain containing protein, expressed	4.38304e-22	AT5G22030.1	| Symbols: UBP8 | ubiquitin-specific protease 8 | chr5:7290155-7296344 REVERSE LENGTH=913	29.5.11.5	protein.degradation.ubiquitin.ubiquitin protease
c155507_g2	-0.34438	0.52125	1.0017	0.003169	1.29473e-25	LOC_Os07g18510.1	protein|OsFBLD5 - F-box, LRR and FBD domain containing protein, expressed	1.538e-10	AT5G22610.1	| Symbols: | F-box/RNI-like/FBD-like domains-containing protein | chr5:7515217-7516916 FORWARD LENGTH=472	29.5.11.4.3.2	protein.degradation.ubiquitin.E3.SCF.FBOX
c149714_g1	4.3373	6.9389e-15	4.6104	7.7348e-106	1.27095e-94	LOC_Os01g41310.1	protein|OsFBX18 - F-box domain containing protein, expressed	1.03109e-10	AT5G22720.2	| Symbols: | F-box/RNI-like superfamily protein | chr5:7547797-7551174 REVERSE LENGTH=675	29.5.11.4.3.2	protein.degradation.ubiquitin.E3.SCF.FBOX
c148587_g1	-0.37255	1	5.7134	1.0558e-13	3.46241e-79	LOC_Os11g09474.1	protein|OsFBX400 - F-box domain containing protein, expressed	1.05342e-11	AT5G22730.1	| Symbols: | F-box/RNI-like/FBD-like domains-containing protein | chr5:7551632-7553219 REVERSE LENGTH=466	29.5.11.4.3.2	protein.degradation.ubiquitin.E3.SCF.FBOX
c148983_g1	-0.63083	0.013759	-2.7845	7.0668e-46	8.37602e-87	LOC_Os03g05270.1	protein|RING finger and CHY zinc finger domain-containing protein 1, putative, expressed	3.18179e-74	AT5G22920.1	| Symbols: | CHY-type/CTCHY-type/RING-type Zinc finger protein | chr5:7665143-7667031 FORWARD LENGTH=291	29.5.11.4.2	protein.degradation.ubiquitin.E3.RING
c121340_g2	1.4133	0.21932	2.6155	0.0035729	-	-	-	0.527629	AT5G23110.1	| Symbols: | Zinc finger, C3HC4 type (RING finger) family protein | chr5:7758307-7775509 FORWARD LENGTH=4706	29.5.11.4.2	protein.degradation.ubiquitin.E3.RING
c146738_g1	-0.63222	0.20819	-3.3849	5.7055e-06	0	LOC_Os02g05692.1	protein|zinc finger, C3HC4 type domain containing protein, expressed	2.45421e-60	AT5G24870.2	| Symbols: | RING/U-box superfamily protein | chr5:8545008-8546923 REVERSE LENGTH=520	29.5.11.4.2	protein.degradation.ubiquitin.E3.RING
c129335_g1	-0.24071	0.81102	1.1595	0.033397	5.97293e-34	LOC_Os06g40360.2	protein|OsFBL30 - F-box domain and LRR containing protein, expressed	5.07047e-09	AT5G25350.1	| Symbols: EBF2 | EIN3-binding F box protein 2 | chr5:8794842-8796882 REVERSE LENGTH=623	29.5.11.4.3.2	protein.degradation.ubiquitin.E3.SCF.FBOX
c152610_g1	1.7341	1.1673e-08	0.75083	2.4873e-08	2.49705e-157	LOC_Os01g52110.3	protein|RING finger and CHY zinc finger domain-containing protein 1, putative, expressed	3.68904e-115	AT5G25560.1	| Symbols: | CHY-type/CTCHY-type/RING-type Zinc finger protein | chr5:8899486-8901391 FORWARD LENGTH=308	29.5.11.4.2	protein.degradation.ubiquitin.E3.RING
c128776_g1	-2.3313	0.58867	2.7479	0.017734	0.000856935	LOC_Os07g18600.1	protein|OsFBL37 - F-box domain and LRR containing protein, expressed	0.0116229	AT5G25860.1	| Symbols: | F-box/RNI-like superfamily protein | chr5:9016908-9018424 REVERSE LENGTH=448	29.5.11.4.3.2	protein.degradation.ubiquitin.E3.SCF.FBOX
c153717_g2	0.72926	0.19654	3.3828	4.9628e-09	1.66157e-50	LOC_Os02g52210.2	protein|zinc finger, C3HC4 type domain containing protein, expressed	2.29301e-31	AT5G27420.1	| Symbols: CNI1, ATL31 | carbon/nitrogen insensitive 1 | chr5:9684119-9685225 FORWARD LENGTH=368	29.5.11.4.2	protein.degradation.ubiquitin.E3.RING
c136785_g1	4.9064	2.4628e-12	7.226	2.4295e-150	2.21222e-65	LOC_Os11g09970.1	protein|OsFBX411 - F-box domain containing protein, expressed	2.19854e-16	AT5G38570.1	| Symbols: | F-box/RNI-like superfamily protein | chr5:15449279-15450601 REVERSE LENGTH=379	29.5.11.4.3.2	protein.degradation.ubiquitin.E3.SCF.FBOX
c144928_g1	-0.24563	0.4953	-2.6177	1.0842e-07	4.36148e-134	LOC_Os11g41140.1	protein|zinc finger, C3HC4 type domain containing protein, expressed	1.3977e-52	AT5G38895.1	| Symbols: | RING/U-box superfamily protein | chr5:15572084-15573315 FORWARD LENGTH=221	29.5.11.4.2	protein.degradation.ubiquitin.E3.RING
c150819_g1	-0.24342	0.70934	4.5367	7.8833e-64	0	LOC_Os08g01430.1	protein|OsFBX260 - F-box domain containing protein, expressed	2.62322e-103	AT5G39450.1	| Symbols: | F-box family protein | chr5:15786045-15787877 FORWARD LENGTH=579	29.5.11.4.3.2	protein.degradation.ubiquitin.E3.SCF.FBOX
c121853_g1	1.1134	0.043412	2.1295	7.6855e-07	7.14661e-122	LOC_Os12g04540.1	protein|expressed protein	0.315501	AT5G39560.1	| Symbols: | Galactose oxidase/kelch repeat superfamily protein | chr5:15841885-15843096 REVERSE LENGTH=403	29.5.11.4.3.2	protein.degradation.ubiquitin.E3.SCF.FBOX
c145405_g1	0.75107	0.20633	1.352	0.007	1.59246e-52	LOC_Os06g07100.1	protein|RING-H2 finger protein, putative, expressed	3.99895e-22	AT5G40250.1	| Symbols: | RING/U-box superfamily protein | chr5:16086056-16087186 FORWARD LENGTH=376	29.5.11.4.2	protein.degradation.ubiquitin.E3.RING
c137645_g1	0.15509	0.86215	-3.9884	8.8614e-05	7.73213e-71	LOC_Os01g67950.1	protein|ubiquitin family protein, putative, expressed	2.86615e-33	AT5G40630.1	| Symbols: | Ubiquitin-like superfamily protein | chr5:16271402-16272429 REVERSE LENGTH=165	29.5.11.1	protein.degradation.ubiquitin.ubiquitin
c133506_g1	0.50272	0.65542	1.9623	0.02898	1.00251e-25	LOC_Os01g35120.1	protein|zinc finger, C3HC4 type domain containing protein, expressed	2.88458e-09	AT5G41440.1	| Symbols: | RING/U-box superfamily protein | chr5:16587235-16587609 REVERSE LENGTH=124	29.5.11.4.2	protein.degradation.ubiquitin.E3.RING
c143747_g1	0.19623	0.36936	1.3468	2.234e-40	2.84345e-68	LOC_Os11g26910.1	protein|SKP1-like protein 1B, putative, expressed	1.81317e-65	AT5G42190.1	| Symbols: ASK2, SKP1B | E3 ubiquitin ligase SCF complex subunit SKP1/ASK1 family protein | chr5:16854495-16855516 REVERSE LENGTH=171	29.5.11.4.3.1	protein.degradation.ubiquitin.E3.SCF.SKP
c130728_g2	0.29161	0.22258	1.9289	4.5838e-23	1.56593e-43	LOC_Os11g04880.1	protein|ubiquitin-like protein 5, putative, expressed	1.90284e-42	AT5G42300.1	| Symbols: UBL5 | ubiquitin-like protein 5 | chr5:16913611-16913832 REVERSE LENGTH=73	29.5.11.1	protein.degradation.ubiquitin.ubiquitin
c154267_g1	0.076061	0.84673	1.012	0.04676	1.23269e-143	LOC_Os09g38300.1	protein|OsFBK20 - F-box domain and kelch repeat containing protein, expressed	2.33898e-70	AT5G42360.1	| Symbols: | Galactose oxidase/kelch repeat superfamily protein | chr5:16936305-16937996 REVERSE LENGTH=563	29.5.11.4.3.2	protein.degradation.ubiquitin.E3.SCF.FBOX
c145700_g1	0.72859	0.0053019	2.048	8.7416e-49	5.8407e-159	LOC_Os02g04100.1	protein|peptidase, T1 family, putative, expressed	5.41787e-131	AT5G42790.1	| Symbols: PAF1, ATPSM30, ARS5 | proteasome alpha subunit F1 | chr5:17159270-17160975 REVERSE LENGTH=278	29.5.11.20	protein.degradation.ubiquitin.proteasom
c143538_g1	0.049997	0.86913	1.055	1.6584e-07	5.74429e-96	LOC_Os12g44000.1	protein|ubiquitin-conjugating enzyme E2 W, putative, expressed	3.95672e-87	AT5G42990.1	| Symbols: UBC18 | ubiquitin-conjugating enzyme 18 | chr5:17244206-17245904 REVERSE LENGTH=161	29.5.11.3	protein.degradation.ubiquitin.E2
c149829_g1	-0.45349	0.41579	-2.4792	0.00040897	1.7338e-148	LOC_Os01g58400.2	protein|zinc finger C3HC4 type family protein, putative, expressed	7.54685e-50	AT5G44280.1	| Symbols: ATRING1A, RING1A | RING 1A | chr5:17836115-17839114 REVERSE LENGTH=522	29.5.11.4.2	protein.degradation.ubiquitin.E3.RING
c137433_g2	1.9705	0.58182	4.7282	0.00091015	9.48971e-29	LOC_Os04g13160.1	protein|OsFBD9 - F-box and FBD domain containing protein, expressed	6.38464e-08	AT5G44950.1	| Symbols: | F-box/RNI-like/FBD-like domains-containing protein | chr5:18151665-18153164 FORWARD LENGTH=438	29.5.11.4.3.2	protein.degradation.ubiquitin.E3.SCF.FBOX
c155110_g1	-1.1023	0.0011241	-3.1288	1.5595e-17	0	LOC_Os02g55520.1	protein|zinc finger, C3HC4 type domain containing protein, expressed	2.4812e-33	AT5G45290.1	| Symbols: | RING/U-box superfamily protein | chr5:18350011-18352092 REVERSE LENGTH=545	29.5.11.4.2	protein.degradation.ubiquitin.E3.RING
c146589_g1	-0.15614	0.89037	2.3626	6.175e-09	2.79792e-29	LOC_Os01g56390.1	protein|OsFBX26 - F-box domain containing protein, expressed	3.46733e-21	AT5G46170.1	| Symbols: | F-box family protein | chr5:18715638-18716825 REVERSE LENGTH=395	29.5.11.4.3.2	protein.degradation.ubiquitin.E3.SCF.FBOX
c154377_g2	1.4694	0.0073477	1.1415	0.04452	2.26733e-176	LOC_Os02g46650.1	protein|ubiquitin carboxyl-terminal hydrolase domain containing protein, expressed	3.16035e-79	AT5G46740.1	| Symbols: UBP21 | ubiquitin-specific protease 21 | chr5:18965410-18968492 REVERSE LENGTH=732	29.5.11.5	protein.degradation.ubiquitin.ubiquitin protease
c120158_g1	-0.93349	0.095172	-1.6613	0.0055473	2.69977e-24	LOC_Os10g41580.1	protein|protein binding protein, putative, expressed	1.08881e-10	AT5G47050.1	| Symbols: | SBP (S-ribonuclease binding protein) family protein | chr5:19106612-19107860 FORWARD LENGTH=300	29.5.11.4.2	protein.degradation.ubiquitin.E3.RING
c148191_g1	-0.68173	0.02977	-1.6946	5.7885e-11	6.56242e-16	LOC_Os05g36310.1	protein|zinc finger, C3HC4 type domain containing protein, expressed	7.44216e-17	AT5G47610.1	| Symbols: | RING/U-box superfamily protein | chr5:19301399-19301899 REVERSE LENGTH=166	29.5.11.4.2	protein.degradation.ubiquitin.E3.RING
c110693_g1	0.48912	0.21725	2.0255	6.0901e-14	3.93833e-75	LOC_Os09g39310.1	protein|expressed protein	0.151165	AT5G49000.2	| Symbols: | Galactose oxidase/kelch repeat superfamily protein | chr5:19864527-19865645 FORWARD LENGTH=372	29.5.11.4.3.2	protein.degradation.ubiquitin.E3.SCF.FBOX
c133801_g1	0.83855	0.91944	6.4483	1.096e-18	7.84085e-75	LOC_Os04g11790.1	protein|OsFBX120 - F-box domain containing protein, expressed	1.76469e-06	AT5G49610.1	| Symbols: | F-box family protein | chr5:20131448-20132527 REVERSE LENGTH=359	29.5.11.4.3.2	protein.degradation.ubiquitin.E3.SCF.FBOX
c154557_g1	-1.6569	0.00089568	-0.3881	0.33878	0	LOC_Os04g01160.1	protein|zinc finger family protein, putative, expressed	6.35826e-84	AT5G49665.1	| Symbols: | Zinc finger (C3HC4-type RING finger) family protein | chr5:20167119-20169420 REVERSE LENGTH=740	29.5.11.4.2	protein.degradation.ubiquitin.E3.RING
c135582_g1	2.8991	0.011628	3.0241	2.0552e-11	-	-	-	0.105436	AT5G51000.1	| Symbols: | F-box and associated interaction domains-containing protein | chr5:20742533-20743669 REVERSE LENGTH=378	29.5.11.4.3.2	protein.degradation.ubiquitin.E3.SCF.FBOX
c148932_g1	0.51016	0.3841	1.2051	0.0069764	2.16407e-135	LOC_Os05g45040.1	protein|OsFBX170 - F-box domain containing protein, expressed	2.17693e-44	AT5G52880.1	| Symbols: | F-box family protein | chr5:21432002-21433695 REVERSE LENGTH=269	29.5.11.4.3.2	protein.degradation.ubiquitin.E3.SCF.FBOX
c146752_g2	1.2023	0.050793	1.3159	0.025215	4.17412e-06	LOC_Os01g46926.2	protein|ubiquitin-conjugating enzyme, putative, expressed	5.25047e-06	AT5G53300.3	| Symbols: | ubiquitin-conjugating enzyme 10 | chr5:21633187-21633989 REVERSE LENGTH=109	29.5.11.3	protein.degradation.ubiquitin.E2
c124931_g2	2.6784	0.40347	4.3584	0.01953	1.91259e-17	LOC_Os01g68950.1	protein|ubiquitin family domain containing protein, expressed	2.1362e-17	AT5G55160.1	| Symbols: SUM2, SUMO 2, SUMO2, ATSUMO2 | small ubiquitin-like modifier 2 | chr5:22383747-22384772 REVERSE LENGTH=103	29.5.11.1	protein.degradation.ubiquitin.ubiquitin
c144572_g1	-1.3347	0.0003768	-0.59726	0.096695	2.74006e-60	LOC_Os01g16950.1	protein|zinc finger, C3HC4 type domain containing protein, expressed	1.55364e-38	AT5G56340.1	| Symbols: ATCRT1 | RING/U-box superfamily protein | chr5:22818254-22819444 FORWARD LENGTH=396	29.5.11.4.2	protein.degradation.ubiquitin.E3.RING
c144507_g1	0.32055	0.37114	1.3735	1.625e-09	1.20701e-68	LOC_Os11g10200.1	protein|OsFBX413 - F-box domain containing protein, expressed	1.34454e-06	AT5G56370.2	| Symbols: | F-box/RNI-like/FBD-like domains-containing protein | chr5:22836200-22837619 REVERSE LENGTH=421	29.5.11.4.3.2	protein.degradation.ubiquitin.E3.SCF.FBOX
c123624_g1	-0.96794	0.3291	-3.1346	0.02844	2.29224e-16	LOC_Os05g49980.1	protein|OsFBL26 - F-box domain and LRR containing protein, expressed	0.042769	AT5G56400.1	| Symbols: | FBD, F-box, Skp2-like and Leucine Rich Repeat domains containing protein | chr5:22846069-22847615 REVERSE LENGTH=455	29.5.11.4.3.2	protein.degradation.ubiquitin.E3.SCF.FBOX
c136359_g1	0.59908	0.61254	1.3091	0.020531	1.58192e-72	LOC_Os02g55050.2	protein|OsFBX64 - F-box domain containing protein, expressed	4.03433e-06	AT5G56810.1	| Symbols: | F-box/RNI-like/FBD-like domains-containing protein | chr5:22974520-22975992 FORWARD LENGTH=435	29.5.11.4.3.2	protein.degradation.ubiquitin.E3.SCF.FBOX
c134248_g1	0.32259	0.46576	1.5487	7.7699e-11	4.59782e-38	LOC_Os03g24920.1	protein|ubiquitin family protein, putative, expressed	2.52966e-40	AT5G57860.2	| Symbols: | Ubiquitin-like superfamily protein | chr5:23437991-23439087 FORWARD LENGTH=95	29.5.11.1	protein.degradation.ubiquitin.ubiquitin
c145084_g1	1.4119	1.685e-05	1.4549	3.2231e-08	9.10962e-123	LOC_Os09g25310.1	protein|26S proteasome non-ATPase regulatory subunit 9, putative, expressed	5.42068e-75	AT5G57950.1	| Symbols: | 26S proteasome regulatory subunit, putative | chr5:23460765-23462128 FORWARD LENGTH=227	29.5.11.20	protein.degradation.ubiquitin.proteasom
c155280_g1	-0.080451	0.79063	-1.0214	8.4799e-07	0	LOC_Os06g08530.1	protein|ubiquitin carboxyl-terminal hydrolase domain containing protein, expressed	1.11581e-158	AT5G57990.1	| Symbols: UBP23 | ubiquitin-specific protease 23 | chr5:23470218-23473997 REVERSE LENGTH=859	29.5.11.5	protein.degradation.ubiquitin.ubiquitin protease
c143062_g1	-0.0084352	0.94001	1.0305	1.3216e-14	0	LOC_Os02g21970.1	protein|26S protease regulatory subunit 6B, putative, expressed	0	AT5G58290.1	| Symbols: RPT3 | regulatory particle triple-A ATPase 3 | chr5:23569155-23571116 FORWARD LENGTH=408	29.5.11.20	protein.degradation.ubiquitin.proteasom
c127911_g1	0.76679	0.0083114	1.7492	2.0121e-23	7.18197e-58	LOC_Os11g48030.1	protein|skp1 family, tetramerisation domain containing protein, expressed	7.63348e-46	AT5G59140.1	| Symbols: | BTB/POZ domain-containing protein | chr5:23874696-23875631 REVERSE LENGTH=96	29.5.11.4.3.1	protein.degradation.ubiquitin.E3.SCF.SKP
c148633_g1	0.41129	0.15522	1.6442	3.3607e-21	5.53203e-133	LOC_Os03g16480.1	protein|zinc finger family protein, putative, expressed	2.89033e-51	AT5G59550.1	| Symbols: | zinc finger (C3HC4-type RING finger) family protein | chr5:23998422-23999645 REVERSE LENGTH=407	29.5.11.4.2	protein.degradation.ubiquitin.E3.RING
c155061_g1	-1.0822	0.0030875	-1.9968	1.9248e-07	4.9072e-153	LOC_Os04g01490.2	protein|zinc finger, C3HC4 type, domain containing protein, expressed	2.20625e-86	AT5G60580.3	| Symbols: | RING/U-box superfamily protein | chr5:24354298-24356706 FORWARD LENGTH=487	29.5.11.4.2	protein.degradation.ubiquitin.E3.RING
c147036_g1	-1.7989	0.0033141	-2.3775	0.00086807	1.39292e-157	LOC_Os03g28990.1	protein|zinc finger family protein, putative, expressed	3.55597e-58	AT5G60710.1	| Symbols: | Zinc finger (C3HC4-type RING finger) family protein | chr5:24410953-24414849 REVERSE LENGTH=704	29.5.11.4.2	protein.degradation.ubiquitin.E3.RING
c152087_g1	-1.07	0.0015643	-2.3737	2.725e-12	0	LOC_Os01g73000.2	protein|copine, putative, expressed	1.05169e-164	AT5G63970.2	| Symbols: | Copine (Calcium-dependent phospholipid-binding protein) family | chr5:25607006-25608916 REVERSE LENGTH=367	29.5.11.4.2	protein.degradation.ubiquitin.E3.RING
c136439_g3	1.8386	0.73122	4.3379	0.020002	-	-	-	0.290151	AT5G65920.1	| Symbols: | ARM repeat superfamily protein | chr5:26364323-26365657 REVERSE LENGTH=444	29.5.11.4.2	protein.degradation.ubiquitin.E3.RING
