# Supplementary material for: Transcriptomic profiling of tall fescue in response to heat stress and improved thermotolerance by melatonin and 24-epibrassinolide
Source: BMC Genomics. 2018 Mar 27;19:224. doi: 10.1186/s12864-018-4588-y (PMC5870388; doi:10.1186/s12864-018-4588-y)
Supplement: Supplementary file 8 — Table S6. List of highly induced genes in tall fescue by heat stress. (XLSX 18 kb) [file 12864_2018_4588_MOESM8_ESM.xlsx]

## Sheet: Table S6-gene list
List of highly induced genes in tall fescue by heat stress. Differentially expressed transcripts with log2 fold change > 5 were presented here.
Unigene_id	Heat-2h		Heat-12h		Arabidopsis ID	Arabidopsis gene description
	log2 FC	p-value	log2 FC	p-value
c152353_g1	5.4282	0.0017753	5.0726	1.7095e-14	AT1G62740.1	Hop2 | stress-inducible protein
c154957_g1	5.5558	1.3623e-86	5.4356	0	AT5G02500.1	HSC70-1 | heat shock cognate protein 70-1
c151159_g1	6.7617	1.3843e-52	9.5009	1.3795e-65	AT5G03720.1	HSFA3 | heat shock transcription factor A3
c152640_g1	5.4443	1.5214e-16	6.4591	2.8068e-64	AT3G22830.1	HSFA6B | heat shock transcription factor A6B
c139552_g1	6.3601	1.9291e-12	8.013	8.8018e-65	AT5G62020.1	HSFB2A | heat shock transcription factor B2A
c135926_g1	5.5459	1.096e-11	7.7736	6.3771e-58	AT4G11660.1	HSFB2B
c142517_g1	7.0471	3.4176e-16	9.2442	1.0328e-102	AT1G71000.1	Chaperone DnaJ-domain superfamily protein
c148595_g1	7.2221	2.6738e-48	6.6717	3.5044e-217	AT5G12020.1	HSP17.6II | 17.6 kDa class II heat shock protein
c129854_g1	6.4753	2.601e-18	5.8289	0	AT5G59720.1	HSP18.2 | heat shock protein 18.2
c131650_g2	5.5847	1.1132e-06	6.2457	1.0524e-167	AT5G59720.1	HSP18.2 | heat shock protein 18.3
c131650_g3	6.0319	1.7791e-09	6.4777	4.2039e-296	AT5G59720.1	HSP18.2 | heat shock protein 18.4
c135973_g2	5.4655	1.5926e-09	5.3143	1.4411e-88	AT5G59720.1	HSP18.2 | heat shock protein 18.5
c140891_g2	6.6127	5.9841e-16	7.0133	4.8757e-273	AT5G59720.1	HSP18.2 | heat shock protein 18.6
c202987_g1	5.8995	4.9853e-05	5.3626	4.5452e-10	AT5G59720.1	HSP18.2 | heat shock protein 18.7
c83237_g1	6.242	5.6258e-08	7.3427	3.4961e-51	AT5G59720.1	HSP18.2 | heat shock protein 18.8
c139549_g1	5.708	6.0591e-46	5.2404	0	AT5G51440.1	HSP20
c131474_g1	7.1486	6.7549e-08	5.5588	9.5926e-191	AT2G29500.1	HSP20-like chaperones superfamily protein
c141018_g3	5.1309	5.8442e-84	6.0912	0	AT4G27670.1	HSP21 | heat shock protein 21
c152923_g1	6.4386	3.1027e-56	6.9054	0	AT4G10250.1	ATHSP22.0 | HSP20-like chaperones protein
c152923_g5	6.7486	3.9966e-08	6.5845	0	AT4G10250.1	ATHSP22.0 | HSP21-like chaperones protein
c138951_g1	7.4798	1.1648e-82	6.3321	2.459e-94	AT4G25200.1	HSP23.6 | heat shock protein 23.6
c150656_g3	5.9708	5.3899e-07	6.3642	1.3904e-17	AT2G02650.1	Ribonuclease H-like superfamily protein
c154574_g1	6.2302	7.9999e-06	5.5477	1.5506e-06	AT2G02650.1	Ribonuclease H-like superfamily protein
c134657_g1	9.4125	3.7319e-17	7.6445	9.7625e-23	AT4G29090.1	Ribonuclease H-like superfamily protein
c136941_g1	6.1334	0.00012145	6.6871	1.2355e-11	AT4G29090.1	Ribonuclease H-like superfamily protein
c154187_g1	6.4	2.5117e-22	8.7085	6.0681e-126	AT4G29090.1	Ribonuclease H-like superfamily protein
c139425_g2	5.1848	7.0946e-12	6.8068	5.9499e-41	AT3G24255.1	RNA-directed DNA polymerase-related protein
c141310_g1	6.5838	2.9839e-16	6.0133	1.1627e-154	AT3G24255.1	RNA-directed DNA polymerase-related protein
c141947_g2	6.8192	3.6818e-12	7.1029	1.397e-15	AT3G24255.1	RNA-directed DNA polymerase-related protein
c150502_g1	5.5894	2.4803e-12	5.6835	1.3289e-150	AT3G24255.1	RNA-directed DNA polymerase-related protein
c154877_g3	5.6896	4.1666e-07	5.65	3.1587e-31	AT1G43760.1	DNAse I-like superfamily protein
c135350_g1	6.6271	3.107e-10	6.5653	2.8285e-25	ATMG00810.1	ORF240B | DNA/RNA polymerases superfamily protein
c136664_g2	5.2184	4.6023e-17	6.4052	6.5292e-24	AT5G19660.1	ATS1P | SITE-1 protease
c144626_g1	8.2281	1.9741e-123	9.64	5.7359e-234	AT5G15250.1	FTSH6 | FTSH protease 6
c140968_g2	8.3905	2.3862e-23	6.4777	1.8534e-12	AT3G03380.1	DegP7 | DegP protease 7
c120885_g1	6.3365	4.4638e-19	6.3475	1.1346e-46	AT1G02205.1	CER1 | Fatty acid hydroxylase superfamily
c108367_g1	5.901	8.7394e-07	5.962	0.00088081	AT1G73860.1	P-loop containing nucleoside triphosphate hydrolases
c136676_g1	6.9879	1.7157e-13	6.7963	1.2383e-10	AT1G03365.1	RING/U-box superfamily protein
c126840_g1	6.1718	4.3929e-08	6.2737	9.0441e-09	AT1G20140.1	ASK4, SK4 | SKP1-like 4
c128658_g1	9.709	1.427e-56	10.494	5.7436e-146	AT1G47350.1	F-box associated ubiquitination effector family protein
c149592_g1	8.1737	1.4229e-27	9.1388	1.9088e-184	AT4G21510.1	F-box family protein
c110817_g2	6.6584	9.3319e-12	9.3801	6.3641e-233	AT4G07400.1	VFB3 | VIER F-box proteine 3
c135638_g3	5.7	1.7956e-06	7.751	6.0555e-30	ATMG00480.1	ORFB, ATP8 | Plant mitochondrial ATPase
c136982_g1	9.2289	7.0162e-40	7.9275	4.5677e-90	AT2G27510.1	ATFD3, FD3 | ferredoxin 3
c125820_g1	8.0089	4.7194e-57	6.1283	7.0819e-51	AT4G21105.1	cytochrome-c oxidases;electron carriers
c153861_g2	5.3614	5.7149e-08	5.1701	1.0733e-18	ATMG00110.1	CCB206 | cytochrome C biogenesis 206
c134256_g1	6.7814	1.7995e-38	6.9098	3.624e-58	AT4G10040.1	CYTC-2 | cytochrome c-2
c146795_g1	5.6389	1.2959e-29	5.3294	7.7021e-31	AT3G57880.1	CaLB domain plant phosphoribosyltransferase
c147862_g1	5.4746	3.199e-09	5.1421	4.3735e-08	AT3G57880.1	CaLB domain plant phosphoribosyltransferase
c147862_g2	5.6	6.0683e-05	6.3009	8.0889e-22	AT3G57880.1	CaLB domain plant phosphoribosyltransferase
c139401_g1	5.0287	1.5651e-07	5.4494	6.2472e-40	AT5G42830.1	HXXXD-type acyl-transferase family protein
c154795_g2	5.3166	2.9461e-05	6.7625	1.967e-13	AT3G02350.1	GAUT9 | galacturonosyltransferase 9
c149782_g1	6.2301	3.6981e-43	5.9895	1.1203e-55	ATMG00710.1	ORF120 | Polynucleotidyl transferase
c140093_g1	7.4609	3.0858e-23	5.6075	1.0176e-12	AT2G22400.1	S-adenosyl-L-methionine-dependent methyltransferases
c139464_g1	7.9	7.9458e-28	6.7301	7.3812e-15	AT4G15280.1	UGT71B5 | UDP-glucosyl transferase 71B5
c141884_g2	6.0251	4.2594e-09	6.2169	7.2976e-34	AT1G12550.1	D-isomer specific 2-hydroxyacid dehydrogenase
c129791_g1	5.9753	8.8219e-09	6.5642	3.4202e-13	AT3G04120.1	GAPC1 | glyceraldehyde-3-phosphate dehydrogenase
c145343_g1	6.6879	0.0011784	8.9393	9.7948e-18	AT4G23160.1	CRK8 | cysteine-rich RLK (RECEPTOR-like protein kinase) 8
c152708_g1	6.417	4.7846e-07	7.5236	1.6124e-125	AT4G23160.1	CRK8 | cysteine-rich RLK (RECEPTOR-like protein kinase) 8
c156834_g1	6.7038	1.5382e-29	6.7662	1.5507e-219	AT4G23160.1	CRK8 | cysteine-rich RLK (RECEPTOR-like protein kinase) 8
c156834_g2	8.2051	1.1048e-25	8.3944	3.6714e-191	AT4G23160.1	CRK8 | cysteine-rich RLK (RECEPTOR-like protein kinase) 8
c142021_g3	8.2867	9.5802e-28	7.8914	5.4793e-57	AT4G23160.1	CRK8 | cysteine-rich RLK (RECEPTOR-like protein kinase) 8
c142513_g1	9.6502	4.8283e-55	8.4669	4.592e-19	AT4G23160.1	CRK8 | cysteine-rich RLK (RECEPTOR-like protein kinase) 8
c108357_g1	7.2842	2.0855e-36	8.736	7.048e-128	AT3G59410.1	GCN2 | protein kinase family protein
c156184_g1	6.6581	1.553e-114	7.3667	0	AT4G33950.2	OST1, SnRK2.6
c145230_g1	5.0238	2.2081e-07	5.2825	1.2109e-45	AT4G21200.1	GA2OX8 | gibberellin 2-oxidase 8
c142898_g1	5.8217	2.7223e-32	6.2813	2.5406e-155	AT1G03140.1	splicing factor Prp18 family protein
c142898_g2	6.2597	8.611e-06	5.4214	2.1408e-58	AT1G03140.1	splicing factor Prp18 family protein
c142898_g3	5.6858	1.6305e-34	6.3952	2.2584e-81	AT1G03140.1	splicing factor Prp18 family protein
c142584_g1	5.7157	2.0635e-07	5.9207	1.746e-08	AT1G32450.1	NRT1.5 | nitrate transporter 1.5
c131807_g1	7.8038	1.1424e-13	5.4408	8.5012e-67	AT2G39890.2	PROT1, ATPROT1 | proline transporter 1
c143480_g1	7.2699	2.5382e-30	7.6967	2.0249e-89	AT3G22850.1	Aluminium induced protein with YGL and LRDR motifs
c119392_g1	6.2867	1.3058e-10	5.5621	1.4632e-06	AT2G16910.1	AMS | basic helix-loop-helix (bHLH) DNA-binding protein
c138310_g1	5.8941	9.0359e-07	6.7892	1.4222e-12	AT1G04560.1	AWPM-19-like family protein
c143414_g2	7.1988	4.5585e-30	7.7579	5.1154e-222	AT4G11560.1	bromo-adjacent homology (BAH) domain-containing protein
c139196_g1	6.4065	5.0917e-06	6.1447	8.1567e-10	AT5G54830.1	DOMON domain-containing protein
c139140_g1	6.696	9.8223e-32	6.406	5.9682e-33	AT2G24170.1	Endomembrane protein 70 protein family
c137092_g4	6.9608	1.5044e-06	7.0184	4.8519e-18	AT4G02650.1	ENTH/ANTH/VHS superfamily protein
c144013_g3	5.5053	4.2754e-12	5.6197	1.3725e-139	AT3G51770.1	ETO | tetratricopeptide repeat (TPR)-containing protein
c156834_g3	6.2171	8.5643e-28	6.3518	2.0196e-63	AT3G21000.1	Gag-Pol-related retrotransposon family protein
c147761_g1	10.169	1.1593e-17	9.9922	1.6468e-279	AT3G17450.1	hAT dimerisation domain-containing protein
c73425_g1	5.278	0.00015402	5.2619	0.0020136	AT2G20370.1	KAM1, MUR3 | Exostosin family protein
c146048_g4	9.9036	1.227e-34	10.447	2.3904e-45	AT3G14470.1	NB-ARC domain-containing disease resistance protein
c143192_g1	5.7095	4.7104e-13	5.4678	1.741e-11	AT5G06860.1	PGIP1,| polygalacturonase inhibiting protein 1
c130745_g2	8.2594	4.1379e-11	5.9964	1.6171e-20	AT3G55350.1	PIF / Ping-Pong family of plant transposases
c138867_g3	6.8427	7.8402e-31	7.3738	4.8349e-45	AT4G28300.1	Protein of unknown function (DUF1421)
c150914_g1	5.2599	2.1869e-13	6.7324	1.0498e-19	AT1G51270.4	structural molecules;transmembrane receptors
c151935_g1	6.8775	1.1481e-12	6.6664	1.7531e-11	AT4G02750.1	Tetratricopeptide repeat (TPR)-like superfamily protein
c143711_g1	5.1516	0.0011754	5.1941	0.0003543	AT3G15470.1	Transducin/WD40 repeat-like superfamily protein
