# Supplementary material for: Transcriptomic profiling of tall fescue in response to heat stress and improved thermotolerance by melatonin and 24-epibrassinolide
Source: BMC Genomics. 2018 Mar 27;19:224. doi: 10.1186/s12864-018-4588-y (PMC5870388; doi:10.1186/s12864-018-4588-y)
Supplement: Supplementary file 9 — Table S7. List of genes involved in hormone pathways. (XLSX 28 kb) [file 12864_2018_4588_MOESM9_ESM.xlsx]

## Sheet: hormone pathway
gene_id	log2FoldChange(Heat-2h vs. control-2h)	pval	log2FoldChange(Heat-12h vs. control-12h)	pval	Rice-eval	Rice-id	Rice-desc	At-eval	At-id	At-desc	Hormone pathways
A：brassinosteroid pathway related genes
c152110_g3	-0.69726	0.092844	-2.3794	2.3799e-06	0	LOC_Os03g12660.1	protein|cytochrome P450, putative, expressed	0	AT3G50660.1	DWF4, CYP90B1, CLM, SNP2, SAV1, PSC1 | Cytochrome P450 superfamily protein	BR biosynthesis
c144493_g1	-1.1959	4.8561e-05	-0.83175	8.1802e-05	0	LOC_Os12g04480.1	protein|cytochrome P450, putative, expressed	0	AT5G05690.1	CPD, CYP90A, CYP90, CBB3, DWF3, CYP90A1 | Cytochrome P450 superfamily protein
c153930_g1	0.029367	1	1.7992	6.7154e-07	0	LOC_Os10g25780.1	protein|FAD-linked oxidoreductase protein, putative, expressed	0	AT3G19820.3	DWF1 | cell elongation protein / DWARF1 / DIMINUTO (DIM)
c125013_g1	-inf	0.71807	4.5582	2.2761e-05	1.71565e-48	LOC_Os05g11130.1	protein|cytochrome P450, putative, expressed	4.66066e-36	AT3G13730.1	CYP90D1 | cytochrome P450, family 90, subfamily D, polypeptide 1
c153889_g1	-1.2392	0.025231	-2.1498	0.00052969	8.06776e-139	LOC_Os01g10040.2	protein|cytochrome P450, putative, expressed	5.48254e-98	AT3G13730.1	CYP90D1 | cytochrome P450, family 90, subfamily D, polypeptide 1
c153889_g2	-1.6316	0.003423	-2.6838	2.8145e-05	6.20172e-113	LOC_Os01g10040.1	protein|cytochrome P450, putative, expressed	1.29221e-81	AT3G13730.1	CYP90D1 | cytochrome P450, family 90, subfamily D, polypeptide 1
c146139_g1	0.73613	0.079714	-1.0202	0.012721	0	LOC_Os03g40540.1	protein|cytochrome P450, putative, expressed	0	AT3G30180.1	CYP85A2, BR6OX2 | brassinosteroid-6-oxidase 2
c147232_g1	-1.9603	6.9344e-05	-2.2526	5.7168e-06	5.04634e-148	LOC_Os01g52050.1	protein|systemin receptor SR160 precursor, putative, expressed	3.41351e-68	AT4G39400.1	BRI1, CBB2, DWF2, BIN1, ATBRI1 | Leucine-rich receptor-like protein kinase family protein	BR signaling transduction
c151242_g2	1.0193	0.23504	1.9627	0.007659	0	LOC_Os01g52050.1	protein|systemin receptor SR160 precursor, putative, expressed	8.32499e-115	AT4G39400.1	BRI1, CBB2, DWF2, BIN1, ATBRI1 | Leucine-rich receptor-like protein kinase family protein
c154523_g1	-1.1875	4.2952e-05	-2.6522	4.817e-26	0	LOC_Os01g52050.1	protein|systemin receptor SR160 precursor, putative, expressed	0	AT4G39400.1	BRI1, CBB2, DWF2, BIN1, ATBRI1 | Leucine-rich receptor-like protein kinase family protein
c155518_g2	-0.76806	0.064849	1.2883	0.00090502	1.44356e-122	LOC_Os12g42310.1	protein|serine/threonine-protein phosphatase BSL2, putative, expressed	1.33992e-117	AT1G08420.2	BSL2 | BRI1 suppressor 1 (BSU1)-like 2
c155518_g1	-0.10398	0.682	1.052	9.8317e-10	0	LOC_Os12g42310.1	protein|serine/threonine-protein phosphatase BSL2, putative, expressed	0	AT2G27210.1	BSL3 | BRI1 suppressor 1 (BSU1)-like 3
c130865_g1	-3.3908	0.016119	-1.264	0.26007	1.88132e-111	LOC_Os11g14420.1	protein|inactive receptor kinase At1g27190 precursor, putative, expressed	1.18685e-49	AT5G48380.1	BIR1 | BAK1-interacting receptor-like kinase 1
c141137_g2	-0.31575	0.25622	-1.1879	1.6809e-06	0	LOC_Os03g04050.1	protein|protein kinase family protein, putative, expressed	4.70435e-166	AT4G35230.1	BSK1 | BR-signaling kinase 1
c134753_g1	-1.0328	0.41745	-3.9682	0.024822	1.71964e-70	LOC_Os01g10840.1	protein|CGMC_GSK.2 - CGMC includes CDA, MAPK, GSK3, and CLKC kinases, expressed	7.49139e-65	AT4G18710.1	BIN2, DWF12, UCU1, ATSK21, SK21 | Protein kinase superfamily protein
c149765_g1	-0.58079	0.027658	-1.2499	1.0804e-11	0	LOC_Os02g14130.1	protein|CGMC_GSK.4 - CGMC includes CDA, MAPK, GSK3, and CLKC kinases, expressed	0	AT4G18710.1	BIN2, DWF12, UCU1, ATSK21, SK21 | Protein kinase superfamily protein
c144487_g2	0.5343	0.222	-1.0497	0.027896	1.79331e-112	LOC_Os01g10610.1	protein|BES1/BZR1 homolog protein, putative, expressed	2.27233e-49	AT1G78700.1	BEH4 | BES1/BZR1 homolog 4
c147330_g1	-0.044642	0.95318	-1.7791	9.8851e-08	2.27481e-18	LOC_Os04g56500.1	protein|expressed protein	6.05856e-09	AT2G43060.1	IBH1 | ILI1 binding bHLH 1
c129544_g1	0.42475	0.58417	2.1646	0.00013952	1.78681e-29	LOC_Os02g45710.1	protein|zinc finger, C3HC4 type domain containing protein, expressed	2.34003e-10	AT3G61460.1	BRH1 | brassinosteroid-responsive RING-H2
c144803_g1	-0.97244	0.018909	-1.5329	7.1678e-05	7.9168e-35	LOC_Os08g06090.1	protein|zinc finger, C3HC4 type domain containing protein, expressed	5.26449e-14	AT3G61460.1	BRH1 | brassinosteroid-responsive RING-H2
c149274_g2	-1.5	6.877e-06	-2.7733	6.5131e-18	2.06725e-15	LOC_Os02g45710.1	protein|zinc finger, C3HC4 type domain containing protein, expressed	9.53446e-21	AT3G61460.1	BRH1 | brassinosteroid-responsive RING-H2
c118133_g1	-3.8786	0.038972	-Inf	0.027515	2.67005e-11	LOC_Os02g45710.1	protein|zinc finger, C3HC4 type domain containing protein, expressed	1.91107e-09	AT3G61460.1	BRH1 | brassinosteroid-responsive RING-H2
c141871_g1	-1.2417	4.451e-05	-0.37121	0.070022	4.0748e-63	LOC_Os02g45710.1	protein|zinc finger, C3HC4 type domain containing protein, expressed	4.727e-30	AT3G61460.1	BRH1 | brassinosteroid-responsive RING-H2
B：melatonin pathway related genes
c123684_g1	-1.6597	0.00020636	-2.5254	1.7777e-07	2.05841e-140	LOC_Os09g17560.1	protein|O-methyltransferase, putative, expressed	9.61931e-48	AT4G35160.1	ASMT, N-ACETYLSEROTONIN O-METHYLTRANSFERASE	MT biosynthesis
c127398_g1	-2.7886	4.0522e-22	-4.5476	8.4122e-79	1.73661e-147	LOC_Os05g43940.1	protein|O-methyltransferase, putative, expressed	6.52513e-53	AT4G35160.1	ASMT, N-ACETYLSEROTONIN O-METHYLTRANSFERASE
c140743_g1	-1.736	1.5441e-11	-3.1854	9.4076e-68	0	LOC_Os11g20090.1	protein|O-methyltransferase, putative, expressed	5.89581e-33	AT4G35160.1	ASMT, N-ACETYLSEROTONIN O-METHYLTRANSFERASE
c141471_g1	-3.7849	1.1433e-18	-6.2296	1.2864e-31	1.34668e-115	LOC_Os11g33300.1	protein|O-methyltransferase, putative, expressed	2.19462e-42	AT4G35160.1	ASMT, N-ACETYLSEROTONIN O-METHYLTRANSFERASE
c141678_g1	-2.2243	5.1145e-14	-3.7862	1.0597e-47	2.63833e-118	LOC_Os09g17560.1	protein|O-methyltransferase, putative, expressed	9.18068e-54	AT4G35160.1	ASMT, N-ACETYLSEROTONIN O-METHYLTRANSFERASE
c146621_g1	-1.2052	0.0043978	-1.9579	4.8659e-06	0	LOC_Os01g54969.1	protein|O-methyltransferase, putative, expressed	1.24442e-58	AT4G35160.1	ASMT, N-ACETYLSEROTONIN O-METHYLTRANSFERASE
c140743_g2	-1.1042	0.0043043	-0.8993	2.45e-10	3.3618e-178	LOC_Os11g20090.1	protein|O-methyltransferase, putative, expressed	8.8877e-39	AT4G35160.1	ASMT, N-ACETYLSEROTONIN O-METHYLTRANSFERASE
c130888_g1	-4.4397	0.0064344	-2.1942	0.10126	1.01715e-104	LOC_Os11g20090.1	protein|O-methyltransferase, putative, expressed	1.18903e-10	AT4G35160.1	ASMT, N-ACETYLSEROTONIN O-METHYLTRANSFERASE
c150945_g1	-0.40073	0.1281	-0.050519	0.74451	1.12305e-124	LOC_Os05g40260.1	protein|acetyltransferase, GNAT family, putative, expressed	4.94545e-88	AT1G32070.3	SNAT,SEROTONIN N-ACETYL TRANSFERASE
C：auxin pathway related genes
c143723_g1	-0.45848	0.17958	-1.1994	6.7742e-05	1.50882e-113	LOC_Os04g08824.1	protein|cytochrome P450, putative, expressed	8.9663e-162	AT4G39950.1	CYP79B2 | cytochrome P450, family 79, subfamily B, polypeptide 2	IAA biosynthesis
c154602_g1	-1.2133	3.6096e-05	-2.1509	7.1675e-19	0	LOC_Os02g50960.1	protein|auxin efflux carrier component, putative, expressed	0	AT1G73590.1	PIN1, ATPIN1 | Auxin efflux carrier family protein	IAA transportation
c138127_g1	-1.3996	1.6051e-05	-2.9209	1.5718e-20	1.10248e-109	LOC_Os08g41720.1	protein|auxin efflux carrier component, putative, expressed	1.65437e-113	AT5G16530.1	PIN5 | Auxin efflux carrier family protein
c144673_g2	-6.1426	4.2483e-07	-3.8954	2.9132e-05	8.06282e-139	LOC_Os01g69070.1	protein|auxin efflux carrier component, putative, expressed	2.7844e-93	AT5G16530.1	PIN5 | Auxin efflux carrier family protein
c146158_g2	-1.5687	0.00021079	-5.1063	6.4941e-17	2.25734e-16	LOC_Os01g69070.1	protein|auxin efflux carrier component, putative, expressed	2.57672e-13	AT5G16530.1	PIN5 | Auxin efflux carrier family protein
c150485_g1	4.3891	1.7729e-16	2.5817	1.1046e-09	0	LOC_Os09g38130.1	protein|auxin efflux carrier component, putative, expressed	1.55943e-116	AT5G65980.1	Auxin efflux carrier family protein
c144382_g1	-1.4823	0.0041874	-3.1366	5.0745e-07	0.000136144	LOC_Os09g31478.2	protein|auxin efflux carrier component, putative, expressed	0.0157321	AT1G20925.1	Auxin efflux carrier family protein
c136442_g1	2.3215	0.00098671	3.7883	1.4786e-07	7.37756e-49	LOC_Os12g36000.1	protein|expressed protein	0.0275584	AT3G62980.1	TIR1 | F-box/RNI-like superfamily protein	IAA signaling transduction
c154565_g2	-0.77955	0.048703	-4.5577	5.5471e-15	0	LOC_Os05g05800.1	protein|OsFBL21 - F-box domain and LRR containing protein, expressed	0	AT3G62980.1	TIR1 | F-box/RNI-like superfamily protein
c155641_g1	0.19018	0.51366	-2.1686	1.1392e-17	0	LOC_Os04g32460.2	protein|OsFBL16 - F-box domain and LRR containing protein, expressed	0	AT3G26810.1	AFB2 | auxin signaling F-box 2
c133539_g1	-1.0099	0.035912	-2.9551	3.6964e-06	5.3202e-16	LOC_Os12g40900.1	protein|OsIAA31 - Auxin-responsive Aux/IAA gene family member, expressed	1.88425e-08	AT1G04240.1	SHY2, IAA3 | AUX/IAA transcriptional regulator family protein
c136738_g1	-0.99328	0.16747	-5.1424	0.00013801	2.73213e-18	LOC_Os12g40900.1	protein|OsIAA31 - Auxin-responsive Aux/IAA gene family member, expressed	3.34341e-15	AT1G04240.1	SHY2, IAA3 | AUX/IAA transcriptional regulator family protein
c137134_g1	-1.772	0.0089245	-2.9697	0.00044847	1.40011e-28	LOC_Os03g43410.1	protein|OsIAA12 - Auxin-responsive Aux/IAA gene family member, expressed	7.61053e-15	AT1G04240.1	SHY2, IAA3 | AUX/IAA transcriptional regulator family protein
c148876_g3	-0.68599	0.46026	-2.8868	0.023583	2.54385e-11	LOC_Os07g08460.2	protein|OsIAA24 - Auxin-responsive Aux/IAA gene family member, expressed	1.04326e-10	AT1G04240.1	SHY2, IAA3 | AUX/IAA transcriptional regulator family protein
c143165_g3	-1.2706	0.00023312	-1.2983	5.7634e-06	3.29395e-81	LOC_Os01g08320.1	protein|OsIAA1 - Auxin-responsive Aux/IAA gene family member, expressed	2.69838e-44	AT1G04250.1	AXR3, IAA17 | AUX/IAA transcriptional regulator family protein
c149256_g1	0.037097	1	-2.853	0.0070885	1.2727e-07	LOC_Os02g04810.1	protein|auxin response factor 5, putative, expressed	2.07538e-07	AT1G19220.1	ARF19, IAA22, ARF11 | auxin response factor 19
c153381_g1	-0.74268	0.11237	-1.4609	0.0012583	0	LOC_Os02g04810.1	protein|auxin response factor 5, putative, expressed	0	AT1G19220.1	ARF19, IAA22, ARF11 | auxin response factor 19
c148156_g1	-1.6303	0.0017284	-3.082	9.2792e-07	1.49849e-51	LOC_Os05g09480.1	protein|OsIAA16 - Auxin-responsive Aux/IAA gene family member, expressed	9.22058e-40	AT1G51950.1	IAA18 | indole-3-acetic acid inducible 18
c152796_g3	-0.65662	0.072167	-1.8067	6.2313e-07	1.21626e-112	LOC_Os02g57250.2	protein|OsIAA10 - Auxin-responsive Aux/IAA gene family member, expressed	2.0746e-46	AT2G33310.3	IAA13 | auxin-induced protein 13
c144562_g1	-0.48754	0.084831	-3.4987	1.1743e-30	3.13387e-125	LOC_Os05g44810.1	protein|OsIAA18 - Auxin-responsive Aux/IAA gene family member, expressed	2.97945e-45	AT3G16500.1	PAP1, IAA26 | phytochrome-associated protein 1
c149452_g1	-1.0138	0.2588	-5.2912	0.0079414	2.76365e-97	LOC_Os08g01780.1	protein|OsIAA25 - Auxin-responsive Aux/IAA gene family member, expressed	1.31988e-28	AT3G16500.1	PAP1, IAA26 | phytochrome-associated protein 1
c152021_g1	0.16627	0.55837	-1.8095	4.8997e-13	7.08135e-123	LOC_Os01g53880.3	protein|OsIAA6 - Auxin-responsive Aux/IAA gene family member, expressed	4.06072e-50	AT3G16500.1	PAP1, IAA26 | phytochrome-associated protein 1
c147225_g1	-1.7313	0.0070318	-2.2984	0.00084627	5.88512e-26	LOC_Os02g49160.1	protein|OsIAA8 - Auxin-responsive Aux/IAA gene family member, expressed	2.98567e-18	AT3G62100.1	IAA30 | indole-3-acetic acid inducible 30
c148167_g1	-1.2929	0.00080623	-0.40394	0.19675	1.05154e-49	LOC_Os03g53150.1	protein|OsIAA13 - Auxin-responsive Aux/IAA gene family member, expressed	1.48574e-49	AT4G14550.1	IAA14, SLR | indole-3-acetic acid inducible 14
c148134_g1	-1.0863	1.3928e-05	-0.50516	0.00011936	2.4542e-78	LOC_Os05g08570.2	protein|OsIAA15 - Auxin-responsive Aux/IAA gene family member, expressed	3.59075e-44	AT4G14550.1	IAA14, SLR | indole-3-acetic acid inducible 14
c150084_g1	-1.4173	0.0014884	-1.1134	0.0048918	0	LOC_Os04g44110.1	protein|hydrolase, putative, expressed	1.62193e-148	AT5G54140.1	ILL3 | IAA-leucine-resistant (ILR1)-like 3
c139507_g1	-2.3526	0.038348	-3.4327	0.018416	7.21615e-98	LOC_Os01g48060.3	protein|auxin response factor, putative, expressed	3.40362e-50	AT2G33860.1	ETT, ARF3 | Transcriptional factor B3 family protein / auxin-responsive factor AUX/IAA-related
c145856_g1	0.16156	0.77743	-2.6551	0.00061143	3.5123e-19	LOC_Os04g59460.1	protein|expressed protein	1.3822e-09	AT2G33860.1	ETT, ARF3 | Transcriptional factor B3 family protein / auxin-responsive factor AUX/IAA-related
c146582_g3	-0.37125	0.34381	-3.1743	5.136e-11	2.51903e-20	LOC_Os01g48060.3	protein|auxin response factor, putative, expressed	1.99032e-12	AT2G33860.1	ETT, ARF3 | Transcriptional factor B3 family protein / auxin-responsive factor AUX/IAA-related
c150982_g1	-0.67109	0.13248	-2.0817	3.4653e-05	0	LOC_Os05g43920.1	protein|auxin response factor 14, putative, expressed	7.70973e-116	AT2G33860.1	ETT, ARF3 | Transcriptional factor B3 family protein / auxin-responsive factor AUX/IAA-related
c154012_g1	-0.98139	0.010386	-2.5268	1.2813e-09	0	LOC_Os01g54990.1	protein|auxin response factor, putative, expressed	4.60074e-134	AT2G33860.1	ETT, ARF3 | Transcriptional factor B3 family protein / auxin-responsive factor AUX/IAA-related
c155105_g1	-0.88142	0.00075641	-1.749	6.3751e-19	0	LOC_Os05g48870.1	protein|auxin response factor 15, putative, expressed	3.96666e-155	AT2G33860.1	ETT, ARF3 | Transcriptional factor B3 family protein / auxin-responsive factor AUX/IAA-related
c140748_g1	-0.9398	0.17138	-4.2644	0.00010403	1.6149e-34	LOC_Os07g29310.1	protein|OsSAUR30 - Auxin-responsive SAUR gene family member, expressed	8.81124e-12	AT1G20470.1	SAUR-like auxin-responsive protein family
c114462_g1	-2.4367	0.038825	-4.2664	0.007534	4.97447e-62	LOC_Os09g37400.1	protein|OsSAUR45 - Auxin-responsive SAUR gene family member, expressed	3.62639e-21	AT1G29420.1	SAUR-like auxin-responsive protein family
c137655_g4	-0.26896	0.79509	-4.4064	0.0080175	2.8103e-29	LOC_Os09g37470.1	protein|OsSAUR52 - Auxin-responsive SAUR gene family member, expressed	5.14363e-08	AT1G29420.1	SAUR-like auxin-responsive protein family
c144624_g1	0.23571	0.79932	-2.911	0.022815	1.15724e-55	LOC_Os09g37500.1	protein|OsSAUR55 - Auxin-responsive SAUR gene family member, expressed	7.66634e-26	AT1G29430.1	SAUR-like auxin-responsive protein family
c139599_g1	-1.1459	0.016855	-4.4135	8.3449e-11	1.67303e-53	LOC_Os09g37400.1	protein|OsSAUR45 - Auxin-responsive SAUR gene family member, expressed	2.19325e-23	AT1G29500.1	SAUR-like auxin-responsive protein family
c142505_g1	-1.9641	0.012119	-4.202	0.00011051	5.26528e-72	LOC_Os09g37350.1	protein|OsSAUR40 - Auxin-responsive SAUR gene family member, expressed	2.1456e-22	AT1G29500.1	SAUR-like auxin-responsive protein family
c139599_g2	-1.9488	1.3849e-05	-inf	1.9067e-17	1.90097e-58	LOC_Os09g37400.1	protein|OsSAUR45 - Auxin-responsive SAUR gene family member, expressed	1.02115e-21	AT1G29500.1	SAUR-like auxin-responsive protein family
c140286_g1	-1.4049	0.004736	-inf	2.0048e-13	1.30667e-39	LOC_Os09g37369.1	protein|OsSAUR41 - Auxin-responsive SAUR gene family member, expressed	5.80418e-15	AT1G29500.1	SAUR-like auxin-responsive protein family
c146842_g1	-2.6539	8.3793e-06	-2.1068	0.00013602	0	LOC_Os04g57610.3	protein|auxin response factor, putative, expressed	1.69114e-162	AT1G30330.1	ARF6 | auxin response factor 6
c155309_g1	-0.15263	0.65302	-2.3428	4.8777e-05	0	LOC_Os06g46410.2	protein|auxin response factor, putative, expressed	1.01202e-174	AT1G30330.1	ARF6 | auxin response factor 6
c155309_g2	-0.25685	0.60294	-2.837	0.00019689	4.10365e-82	LOC_Os06g46410.1	protein|auxin response factor, putative, expressed	8.09077e-73	AT1G30330.1	ARF6 | auxin response factor 6
c155877_g1	0.28171	0.52619	-1.3675	0.0046154	0	LOC_Os12g41950.1	protein|auxin response factor, putative, expressed	0	AT1G30330.1	ARF6 | auxin response factor 6
c142702_g1	-0.75284	0.40736	-3.4918	0.010993	0	LOC_Os02g06910.1	protein|auxin response factor 6, putative, expressed	0	AT1G30330.2	ARF6 | auxin response factor 6
c146842_g3	-1.1461	0.2692	-3.1219	0.037076	9.01633e-85	LOC_Os04g57610.3	protein|auxin response factor, putative, expressed	8.92008e-70	AT1G30330.2	ARF6 | auxin response factor 6
c150322_g1	0.056231	0.853	-2.7721	9.0016e-07	4.72393e-121	LOC_Os06g46410.2	protein|auxin response factor, putative, expressed	2.94718e-71	AT1G30330.2	ARF6 | auxin response factor 6
c146790_g1	1.45	0.54601	3.1005	0.032527	7.36346e-15	LOC_Os02g07110.1	protein|OsSAUR6 - Auxin-responsive SAUR gene family member, expressed	1.71515e-12	AT1G56150.1	SAUR-like auxin-responsive protein family
c144439_g1	1.7465	1.543e-06	2.4118	4.462e-99	1.13915e-31	LOC_Os03g22270.1	protein|auxin-repressed protein, putative, expressed	2.87017e-12	AT1G56220.4	Dormancy/auxin associated family protein
c143271_g2	-0.71112	0.0927	-1.2317	0.0046416	2.85377e-176	LOC_Os02g35140.1	protein|auxin response factor 7, putative, expressed	4.44791e-150	AT1G59750.4	ARF1 | auxin response factor 1
c153976_g1	-0.42202	0.060289	1.6494	9.8973e-35	0	LOC_Os02g35140.1	protein|auxin response factor 7, putative, expressed	0	AT1G59750.4	ARF1 | auxin response factor 1
c133670_g1	1.6274	0.45854	4.2305	0.00010178	4.69915e-29	LOC_Os04g59430.1	protein|auxin response factor, putative, expressed	3.91009e-18	AT1G77850.1	ARF17 | auxin response factor 17
c131018_g1	2.1605	0.6354	5.8409	0.0027618	4.30507e-42	LOC_Os02g05060.1	protein|OsSAUR5 - Auxin-responsive SAUR gene family member, expressed	1.37869e-14	AT2G24400.1	SAUR-like auxin-responsive protein family
c140256_g1	-1.6086	7.6653e-10	-1.77	4.7931e-28	3.89097e-23	LOC_Os11g44810.1	protein|auxin-repressed protein, putative, expressed	7.26764e-19	AT2G33830.2	Dormancy/auxin associated family protein
c140248_g1	-0.65212	0.056822	-1.8577	3.8522e-08	1.79415e-28	LOC_Os02g42990.1	protein|OsSAUR11 - Auxin-responsive SAUR gene family member, expressed	2.69387e-17	AT2G45210.1	SAUR-like auxin-responsive protein family
c154840_g1	-1.4995	5.0841e-05	-1.6105	4.2173e-06	0	LOC_Os01g12160.1	protein|OsGH3.3 - Probable indole-3-acetic acid-amido synthetase, expressed	0	AT2G46370.4	JAR1 | Auxin-responsive GH3 family protein
c141910_g1	1.2682	0.0037734	0.29551	0.10936	9.80469e-33	LOC_Os10g36703.1	protein|CPuORF40 - conserved peptide uORF-containing transcript, expressed	1.09758e-17	AT2G46690.1	SAUR-like auxin-responsive protein family
c147007_g1	-1.0649	0.10092	-1.7918	0.013798	7.39915e-14	LOC_Os12g41600.1	protein|OsSAUR57 - Auxin-responsive SAUR gene family member, expressed	3.30356e-08	AT3G12955.1	SAUR-like auxin-responsive protein family
c139704_g1	1.7546	3.3132e-10	2.8785	7.7839e-78	4.14114e-60	LOC_Os12g34450.1	protein|auxin-binding protein 4 precursor, putative, expressed	8.90186e-63	AT4G02980.1	ABP1, ABP | endoplasmic reticulum auxin binding protein 1
c152436_g2	-0.97814	0.41836	-3.9358	0.025921	0	LOC_Os01g57610.1	protein|OsGH3.1 - Probable indole-3-acetic acid-amido synthetase, expressed	4.52884e-161	AT4G27260.1	GH3.5, WES1 | Auxin-responsive GH3 family protein
c155264_g1	0.6776	0.022469	1.3139	6.4055e-10	0	LOC_Os06g47150.2	protein|auxin response factor 18, putative, expressed	0	AT4G30080.1	ARF16 | auxin response factor 16
c143267_g1	-0.57422	0.37102	-1.8373	0.014225	2.55176e-38	LOC_Os06g04590.1	protein|OsSAUR24 - Auxin-responsive SAUR gene family member, expressed	6.53429e-21	AT4G36110.1	SAUR-like auxin-responsive protein family
c136893_g1	0.23634	0.47715	-1.2571	0.0003638	9.57779e-47	LOC_Os08g35110.1	protein|OsSAUR33 - Auxin-responsive SAUR gene family member, expressed	7.63898e-19	AT5G20820.1	SAUR-like auxin-responsive protein family
c137655_g1	-0.34652	0.58847	-2.7407	0.001084	4.50278e-26	LOC_Os09g37420.1	protein|OsSAUR47 - Auxin-responsive SAUR gene family member, expressed	1.76031e-08	AT5G27780.1	SAUR-like auxin-responsive protein family
c143594_g1	-1.5973	0.00036729	-5.927	1.7447e-15	8.99042e-69	LOC_Os09g37330.1	protein|OsSAUR39 - Auxin-responsive SAUR gene family member, expressed	1.83275e-21	AT5G27780.1	SAUR-like auxin-responsive protein family
c141936_g1	-2.0923	0.0023929	-1.427	0.016261	5.81018e-56	LOC_Os08g24790.1	protein|AIR12, putative, expressed	6.95653e-21	AT5G35735.1	Auxin-responsive family protein
c146842_g2	-1.2056	0.2451	-4.3338	0.010475	2.38876e-29	LOC_Os04g57610.3	protein|auxin response factor, putative, expressed	7.79862e-22	AT5G37020.1	ARF8, ATARF8 | auxin response factor 8
c127112_g1	0.067146	0.93836	1.1724	0.019333	1.01436e-08	LOC_Os10g36703.1	protein|CPuORF40 - conserved peptide uORF-containing transcript, expressed	9.35388e-13	AT5G53590.1	SAUR-like auxin-responsive protein family
c137962_g3	1.5592	0.019329	1.8818	0.0020101	3.94139e-24	LOC_Os11g32110.4	protein|auxin response factor, putative, expressed	3.83645e-20	AT5G62000.3	ARF2, ARF1-BP, HSS, ORE14 | auxin response factor 2
c150125_g1	-0.24017	0.41428	-1.0922	2.4046e-05	8.68922e-95	LOC_Os01g70270.4	protein|auxin response factor, putative, expressed	1.14032e-90	AT5G62000.3	ARF2, ARF1-BP, HSS, ORE14 | auxin response factor 2
c151213_g2	-0.68635	0.0079797	-1.4732	6.6685e-16	0	LOC_Os11g32110.1	protein|auxin response factor, putative, expressed	0	AT5G62000.3	ARF2, ARF1-BP, HSS, ORE14 | auxin response factor 2
c148334_g1	1.8287	1.3027e-05	0.043955	0.92532	3.31331e-06	LOC_Os01g70270.4	protein|auxin response factor, putative, expressed	0.322659	AT5G62000.3	ARF2, ARF1-BP, HSS, ORE14 | auxin response factor 2
D：ABA pathway related genes
c155908_g1	1.8867	0.091815	4.4664	4.0423e-13	0	LOC_Os03g44380.1	protein|9-cis-epoxycarotenoid dioxygenase 1, chloroplast precursor, putative, expressed	0	AT3G14440.1	NCED3, ATNCED3, STO1, SIS7 | nine-cis-epoxycarotenoid dioxygenase 3	ABA biosynthesis
c149183_g1	1.3222	0.0025599	3.0788	2.3852e-29	2.14372e-152	LOC_Os03g59610.1	protein|oxidoreductase, short chain dehydrogenase/reductase family protein, putative, expressed	1.01237e-98	AT1G52340.1	ABA2, SIS4, GIN1, SDR1, ISI4, SRE1, ATABA2, ATSDR1	ABA degradation
c135645_g1	-1.3591	0.13361	-2.2512	0.037177	1.23502e-77	LOC_Os02g13330.1	protein|bet v I allergen family protein, putative, expressed	1.17357e-56	AT2G26040.1	PYL2, RCAR14 | PYR1-like 2	ABA signaling transduction
c142220_g1	-2.3382	2.8518e-05	-1.7963	9.2399e-05	8.56414e-85	LOC_Os03g18850.1	protein|pathogenesis-related Bet v I family protein, putative, expressed	0.00237906	AT2G26040.1	PYL2, RCAR14 | PYR1-like 2
c142220_g3	-1.5525	0.0077683	-2.9904	2.0997e-05	2.25773e-84	LOC_Os03g18850.1	protein|pathogenesis-related Bet v I family protein, putative, expressed	0.000421564	AT2G40330.1	PYL6, RCAR9 | PYR1-like 6
c141504_g1	0.12547	0.56835	-3.1156	2.7811e-78	3.19409e-88	LOC_Os03g18600.1	protein|cyclase/dehydrase family protein, putative, expressed	4.75307e-54	AT5G05440.1	PYL5, RCAR8 | Polyketide cyclase/dehydrase and lipid transport superfamily protein
c133266_g1	-0.2036	0.81007	-2.0551	0.040408	4.80552e-79	LOC_Os04g50700.1	protein|pathogenesis-related Bet v I family protein, putative, expressed	0.000307208	AT5G45860.1	PYL11, RCAR5 | PYR1-like 11
c156266_g2	-1.544	7.3061e-12	-2.2618	2.5579e-162	0	LOC_Os03g20700.2	protein|magnesium-chelatase, putative, expressed	0	AT5G13630.1	GUN5, CCH, CHLH, CCH1, ABAR | magnesium-chelatase subunit chlH, chloroplast, putative
c156266_g1	-2.205	1.0845e-11	-1.6182	6.4892e-28	3.05848e-127	LOC_Os03g20700.2	protein|magnesium-chelatase, putative, expressed	3.84667e-118	AT5G13630.2	GUN5, CCH, CHLH, CCH1, ABAR | magnesium-chelatase subunit chlH, chloroplast, putative
c150012_g2	1.2542	0.11211	2.9719	1.1406e-37	1.82132e-131	LOC_Os03g16170.1	protein|protein phosphatase 2C, putative, expressed	1.2024e-97	AT1G07430.1	HAI2 | highly ABA-induced PP2C gene 2
c131716_g1	1.4983	0.87498	7.5044	1.8209e-20	6.49082e-26	LOC_Os09g15670.1	protein|protein phosphatase 2C, putative, expressed	1.13923e-13	AT2G29380.1	HAI3 | highly ABA-induced PP2C gene 3
c141792_g1	-0.20213	1	3.2275	0.0097335	1.15393e-95	LOC_Os01g46760.1	protein|protein phosphatase 2C, putative, expressed	5.78125e-68	AT2G29380.1	HAI3 | highly ABA-induced PP2C gene 3
c141792_g2	0.10166	1	3.0806	0.033147	4.57267e-10	LOC_Os09g15670.1	protein|protein phosphatase 2C, putative, expressed	0.0140868	AT2G29380.1	HAI3 | highly ABA-induced PP2C gene 3
c151730_g1	2.0036	0.0027732	5.4755	9.7462e-87	1.39161e-149	LOC_Os01g62760.1	protein|protein phosphatase 2C, putative, expressed	7.73744e-103	AT2G29380.1	HAI3 | highly ABA-induced PP2C gene 3
c142410_g1	-0.9429	0.0017152	-3.1608	1.2776e-24	9.02143e-159	LOC_Os04g37904.1	protein|protein phosphatase 2C, putative, expressed	3.51597e-127	AT1G22280.1	PAPP2C | phytochrome-associated protein phosphatase type 2C
c147959_g5	3.4269	0.00016102	2.9238	0.025968	3.06497e-11	LOC_Os06g14270.1	protein|retrotransposon protein, putative, unclassified	0.0622546	AT2G40860.1	protein kinase family protein / protein phosphatase 2C ( PP2C) family protein
c147959_g1	3.9292	0.0035769	2.3685	0.32042	5.4725e-51	LOC_Os01g36080.4	protein|protein phosphatase 2C containing protein, expressed	4.4234e-41	AT2G40860.1	protein kinase family protein / protein phosphatase 2C ( PP2C) family protein
c141155_g1	-0.35067	0.49703	1.0812	0.0017585	0	LOC_Os10g41490.1	protein|CAMK_CAMK_like.41 - CAMK includes calcium/calmodulin depedent protein kinases, expressed	1.08688e-160	AT1G10940.1	ASK1, SNRK2-4, SNRK2.4, SRK2A | Protein kinase superfamily protein
c150758_g1	-1.0582	0.034782	-0.06559	0.89	2.06548e-104	LOC_Os02g34600.2	protein|CAMK_CAMK_like.13 - CAMK includes calcium/calmodulin depedent protein kinases, expressed	7.57168e-96	AT1G10940.1	ASK1, SNRK2-4, SNRK2.4, SRK2A | Protein kinase superfamily protein
c146214_g1	0.0091261	0.94838	1.441	9.5954e-22	0	LOC_Os03g41460.1	protein|CAMK_CAMK_like.20 - CAMK includes calcium/calmodulin depedent protein kinases, expressed	0	AT4G33950.1	OST1, SNRK2-6, SRK2E, SNRK2.6, P44, ATOST1 | Protein kinase superfamily protein
c156184_g1	6.6581	1.553e-114	7.3667	0	6.73842e-79	LOC_Os03g55600.1	protein|CAMK_CAMK_like.22 - CAMK includes calcium/calmodulin depedent protein kinases, expressed	8.79458e-63	AT4G33950.2	OST1, SNRK2-6, SRK2E, SNRK2.6, P44 | Protein kinase superfamily protein
c129754_g1	-1.7718	0.024807	-2.0543	0.020802	3.83935e-36	LOC_Os04g59450.2	protein|CAMK_CAMK_like.28 - CAMK includes calcium/calmodulin depedent protein kinases, expressed	1.04675e-29	AT5G08590.1	ASK2, SNRK2-1, SNRK2.1, SRK2G | SNF1-related protein kinase 2.1
c151295_g2	1.272	0.50103	3.1245	0.0049867	9.53249e-31	LOC_Os02g52780.2	protein|bZIP transcription factor, putative, expressed	1.43899e-11	AT1G45249.2	ABF2, AREB1, ATAREB1 | abscisic acid responsive elements-binding factor 2
c141726_g1	0.45746	0.84173	2.3581	0.0032453	7.87595e-68	LOC_Os09g28310.1	protein|bZIP transcription factor, putative, expressed	3.29863e-23	AT4G34000.3	ABF3, DPBF5 | abscisic acid responsive elements-binding factor 3
c144203_g1	-1.5086	0.00027177	-1.9132	2.0185e-06	1.79215e-72	LOC_Os05g41070.1	protein|bZIP transcription factor, putative, expressed	1.81044e-57	AT3G56850.1	AREB3, DPBF3 | ABA-responsive element binding protein 3
c145597_g1	1.1246	0.04242	1.1406	0.037874	3.30116e-125	LOC_Os01g59760.1	protein|bZIP transcription factor, putative, expressed	9.9965e-73	AT3G56850.1	AREB3, DPBF3 | ABA-responsive element binding protein 3
c146503_g1	1.4643	2.3781e-07	-0.78078	0.11976	3.51833e-106	LOC_Os04g44510.1	protein|GEM, putative, expressed	1.666e-53	AT5G08350.1	GRAM domain-containing protein / ABA-responsive protein-related
c150585_g1	3.7141	2.5607e-11	4.1968	4.4892e-108	0	LOC_Os09g28390.1	protein|cytochrome P450, putative, expressed	0	AT3G19270.1	CYP707A4 | cytochrome P450, family 707, subfamily A, polypeptide 4
c153742_g1	-0.98287	0.017633	1.14	2.3142e-06	0	LOC_Os02g47470.1	protein|cytochrome P450, putative, expressed	0	AT4G19230.1	CYP707A1 | cytochrome P450, family 707, subfamily A, polypeptide 1
